# Supplementary material for: Sociality sculpts similar patterns of molecular evolution in two independently evolved lineages of eusocial bees
Source: Commun Biol. 2021 Feb 26;4:253. doi: 10.1038/s42003-021-01770-6 (PMC7977082; doi:10.1038/s42003-021-01770-6)
Supplement: Supplementary file 3 — Supplementary Data 1 [file 42003_2021_1770_MOESM3_ESM.xlsx]

## Sheet: Data S1(Ginfo)
Data S1. de novo genome sample and accession data.
Subfamily	Tribe	Genus	Species	Sex	ProjectID	GenomeTissue	TranscriptomeTissue	ReproPhenotype	NonReproPhenotype
Xylocopinae	Ceratinini	Ceratina	japonica	Female	PRJNA413373	Whole body	Head	Non-Foraging	Foraging
Xylocopinae	Ctenoplectrini	Ctenoplectra	terminalis	Female	PRJNA526224	Whole body	Head	Foraging	N/A
Xylocopinae	Allodapini	Exoneura	robusta	Female	PRJNA413974	Whole body	Head	Foraging	Non-Foraging
Xylocopinae	Allodapini	Exoneurella	tridentata	Female	PRJNA526241	Whole body	Head	Non-Foraging	Foraging

## Sheet: Data S2(Gsize)
Data S2. Summary information on 16 bee genomes generated or accessed for comparative analyses.
Family	Subfamily	Species	Abbreviation	Publication	Behavioral class	Genome size (Mb)	# genes
Apidae	Xylocopinae	Ceratina japonica	Cjap	Current study	Primitively eusocial	280	10070
Apidae	Xylocopinae	Exoneura robusta	Erob	Current study	Primitively eusocial	460	14364		Solitary	11792.8
Apidae	Xylocopinae	Exoneurella tridentata	Etrid	Current study	Advanced eusocial	428	17445		Subsocial	11310
Apidae	Xylocopinae	Ctenoplectra terminalis	Cterm	Current study	Solitary	411	8669		Incipiently	16386
Apidae	Xylocopinae	Ceratina australensis	Caus	Rehan et al. 2018	Incipiently social	233	16386		Primitively	12600.2
Apidae	Xylocopinae	Ceratina calcarata	Ccal	Rehan et al. 2016	Subsocial	262	11310		Advanced	15984.2
Apidae	Apinae	Apis florea	Aflo	Wang et al. 2013	Advanced eusocial	230	15810
Apidae	Apinae	Apis mellifera	Amel	Weinstock et al. 2006	Advanced eusocial	234	15314
Apidae	Apinae	Melipona quadrifasciata	Mqua	Kapheim et al. 2015	Advanced eusocial	257	15368
Apidae	Apinae	Bombus impatiens	Bimp	Sadd et al. 2015	Primitively sociala	249	13049
Apidae	Apinae	Bombus terrestris	Bter	Sadd et al. 2015	Primitively sociala	249	12648
Apidae	Apinae	Eufriesea mexicana	Emex	Kapheim et al. 2015	Primitively socialb	1032	12022
Apidae	Apinae	Habropoda laboriosa	Hlab	Kapheim et al. 2015	Solitary	377	13279
Halictidae	-	Lasioglossum albipes	Lalb	Kocher et al. 2013	Primitively social	341	13448
Halictidae	-	Dufourea novaeangliae	Dnov	Kapheim et al. 2015	Solitary	291	12453
Megachilidae	-	Megachile rotundata	Mrot	Kapheim et al. 2015	Solitary	273	12770
Notes: a Bombus species formerly classified as primitively social, but are arguably advanced eusocial as per definitions outlined by Rehan and Toth (2015). b Eufrisea mexicana formerly classified primitively social (Kapheim et al. 2015), but there are no data to support this assumption.

## Sheet: Data S3(Gstat)
Data S3. de novo genome assembly statistics.
Details	C. japonica	E. robusta	E. tridentata	C. terminalis
Contigs (n)	16202	9847	8935	26318
Largest contig (bp)	772865	5198928	448801	1679959
Reads (avg)	35927911	42693592	44183889	36091073
Coverage (avg)	32.3	33.75	32.25	36
Raw bp	107783733900	102464619900	106041333900	108273219600
Filtered bp	279948286	460710773	427791144	410642746
N50 scaffolds (bp)	54985	452226	94454	55597
L50 scaffolds (n)	1056	239	1415	1368
Largest scaffold (bp)	686113	3412297	640177	1227926
Predicted genes	10070	14364	17445	8669
Ultraconserved core eukaryotic genes	4008/172, 96%	4243/119, 97%	4208/104, 98%	4209/128, 97%
(complete/partial, % complete)

## Sheet: Data S4 (Raw CAFE data)
Data S4. Raw data from CAFE analyses of gene family expansions and contractions. Orthogroup ID is indicated, followed by gene family counts in each lineage/group (columns B - AE). Tree topology, family-wide and lineage or group-specific significance values are then provided (columns AF - BK). Significant lineage/group-level values (p<0.05) are highlighted in yellow.
'ID'	Aflo	Erob	Etrid	Bombus	Hlab-Apis	Emex-Apis	Mqua, Bombus, Apis	Lalb	Mqua plus Bombus	Amel	Cteno	Focal Taxa	Cjap	Ingroup(exlcuding cteno)	Hlab	Bter	Ccalc	Ceratina	Apidae	Cjaponica and Ccalc	Mrot	Emex	Caust	Allodapine	Bimp	Dnov/Lalb	Mqua	Dnov	Apis	Apidae+Megachilidae	'Newick'	'Family-wide P-value'	Dnov	Lalb	Dnov/Lalb	Apidae+Megachilidae	Mrot	Apidae	Cteno	Ingroup(exlcuding cteno)	Etrid	Erob	Allodapine	Ceratina	Caust	Japonica and calc	Cjap	Ccalc	Focal Taxa
OG5_126539	9	21	34	12	12	12	12	20	12	14	11	12	15	15	9	12	15	15	12	15	5	10	10	21	13	13	12	11	12	12	((Dnov_11:85,Lalb_20:85)_12:30,(Mrot_5:107,((Cteno_11:91,((Etrid_34:36,Erob_21:36)_21:21,(Caust_10:55,(Cjap_15:45,Ccalc_15:45)_15:10)_15:2)_15:34)_11:9,(Hlab_9:87,(Emex_10:81,((Mqua_12:68,(Bimp_13:13,Bter_12:13)_12:55)_11:10,(Amel_14:22,Aflo_9:22)_11:56)_	0	0.743786	0.00765783	0.338484	0.672336	0.0151329	0.656641	0.91269	0.025096	4.71729e-06	0.911197	0.000592328	0.590209	0.0313396	0.837617	0.905742	0.929701	0.6868
OG5_126552	1	0	0	1	1	0	1	1	0	0	0	1	0	1	0	0	1	1	1	1	0	1	2	0	0	1	0	0	1	1	((Dnov_0:85,Lalb_1:85)_1:30,(Mrot_0:107,((Cteno_0:91,((Etrid_0:36,Erob_0:36)_0:21,(Caust_2:55,(Cjap_0:45,Ccalc_1:45)_1:10)_1:2)_1:34)_1:9,(Hlab_0:87,(Emex_1:81,((Mqua_0:68,(Bimp_0:13,Bter_0:13)_0:55)_0:10,(Amel_0:22,Aflo_1:22)_1:56)_1:3)_1:6)_1:13)_1:7)_1	0	0.246571	0.703415	0.572657	0.521089	0.287495	0.518526	0.258409	0.600669	0.5	0.5	0.0982784	0.506925	0.0785936	0.556002	0.186028	0.692604	0.52363
OG5_126554	24	60	41	27	27	27	27	37	25	36	22	27	22	29	25	24	28	29	27	28	24	26	22	40	25	28	34	24	29	27	((Dnov_24:85,Lalb_37:85)_28:30,(Mrot_24:107,((Cteno_22:91,((Etrid_41:36,Erob_60:36)_40:21,(Caust_22:55,(Cjap_22:45,Ccalc_28:45)_27:10)_29:2)_29:34)_27:9,(Hlab_25:87,(Emex_26:81,((Mqua_34:68,(Bimp_25:13,Bter_24:13)_25:55)_27:10,(Amel_36:22,Aflo_24:22)_29:5	0	0.294119	0.0324751	0.54307	0.787651	0.484203	0.770822	0.191852	0.368996	0.694847	1.08043e-07	9.08955e-06	0.652947	0.0311998	0.346141	0.104619	0.743431	0.8019
OG5_126558	20	51	73	22	23	22	21	24	23	20	32	26	26	32	22	23	28	32	24	31	17	18	28	48	24	22	23	16	20	23	((Dnov_16:85,Lalb_24:85)_22:30,(Mrot_17:107,((Cteno_32:91,((Etrid_73:36,Erob_51:36)_48:21,(Caust_28:55,(Cjap_26:45,Ccalc_28:45)_30:10)_32:2)_32:34)_25:9,(Hlab_22:87,(Emex_18:81,((Mqua_23:68,(Bimp_24:13,Bter_23:13)_23:55)_22:10,(Amel_20:22,Aflo_20:22)_20:5	0	0.051187	0.530006	0.691738	0.767381	0.115223	0.749985	0.0553314	0.00714475	2.644e-09	0.347835	6.18968e-09	0.664288	0.282323	0.369885	0.220988	0.663987	0.109676
OG5_126560	3	10	9	4	4	4	4	8	4	4	0	4	2	5	4	4	5	5	4	5	4	2	7	8	4	4	3	1	4	4	((Dnov_1:85,Lalb_8:85)_4:30,(Mrot_4:107,((Cteno_0:91,((Etrid_9:36,Erob_10:36)_8:21,(Caust_7:55,(Cjap_2:45,Ccalc_5:45)_5:10)_6:2)_6:34)_4:9,(Hlab_4:87,(Emex_2:81,((Mqua_3:68,(Bimp_4:13,Bter_4:13)_4:55)_4:10,(Amel_4:22,Aflo_3:22)_4:56)_4:3)_4:6)_4:13)_4:7)_	0	0.0231383	0.0180526	0.711622	0.576769	0.860925	0.568212	0.00211885	0.0844089	0.368926	0.119397	0.0771281	0.539464	0.390237	0.354456	0.0165687	0.873562	0.585059
OG5_126561	9	33	18	10	10	10	10	18	9	10	1	10	14	12	10	9	11	12	10	12	9	9	6	18	9	11	13	9	10	10	((Dnov_9:85,Lalb_18:85)_11:30,(Mrot_9:107,((Cteno_1:91,((Etrid_18:36,Erob_33:36)_18:21,(Caust_6:55,(Cjap_14:45,Ccalc_11:45)_12:10)_12:2)_12:34)_10:9,(Hlab_10:87,(Emex_9:81,((Mqua_13:68,(Bimp_9:13,Bter_9:13)_9:55)_10:10,(Amel_10:22,Aflo_9:22)_10:56)_10:3)_	0	0.427771	0.00999078	0.316744	0.661054	0.749117	0.645958	4.60977e-06	0.14683	0.904962	6.63989e-08	0.000229298	0.57432	0.0029167	0.814036	0.24138	0.764927	0.675058
OG5_126562	0	0	0	0	0	0	0	0	0	0	0	1	0	1	0	0	1	1	1	1	0	0	2	0	0	0	0	0	0	1	((Dnov_0:85,Lalb_0:85)_0:30,(Mrot_0:107,((Cteno_0:91,((Etrid_0:36,Erob_0:36)_0:21,(Caust_2:55,(Cjap_0:45,Ccalc_1:45)_1:10)_1:2)_1:34)_1:9,(Hlab_0:87,(Emex_0:81,((Mqua_0:68,(Bimp_0:13,Bter_0:13)_0:55)_0:10,(Amel_0:22,Aflo_0:22)_0:56)_0:3)_0:6)_0:13)_1:7)_1	1	-	-	-	-	-	-	-	-	-	-	-	-	-	-	-	-	-
OG5_126566	0	77	28	1	1	1	0	1	0	0	0	1	19	12	0	0	9	12	1	12	0	0	4	30	0	1	1	0	0	1	((Dnov_0:85,Lalb_1:85)_1:30,(Mrot_0:107,((Cteno_0:91,((Etrid_28:36,Erob_77:36)_30:21,(Caust_4:55,(Cjap_19:45,Ccalc_9:45)_13:10)_12:2)_12:34)_1:9,(Hlab_0:87,(Emex_0:81,((Mqua_1:68,(Bimp_0:13,Bter_0:13)_0:55)_1:10,(Amel_0:22,Aflo_0:22)_0:56)_1:3)_1:6)_1:13)	0	0.246571	0.703415	0.572657	0.521089	0.287495	0.518526	0.258409	9.70121e-12	0.525529	1.42908e-27	4.65547e-15	0.57432	7.74238e-05	0.294759	0.00646069	0.157898	0.52363
OG5_126567	0	10	2	7	9	7	3	24	7	0	2	10	4	11	17	13	37	11	10	11	18	2	13	9	1	13	9	12	0	11	((Dnov_12:85,Lalb_24:85)_12:30,(Mrot_18:107,((Cteno_2:91,((Etrid_2:36,Erob_10:36)_8:21,(Caust_13:55,(Cjap_4:45,Ccalc_37:45)_10:10)_10:2)_10:34)_9:9,(Hlab_17:87,(Emex_2:81,((Mqua_9:68,(Bimp_1:13,Bter_13:13)_7:55)_7:10,(Amel_0:22,Aflo_0:22)_0:56)_7:3)_7:6)_	0	0.913505	0.000243858	0.0906811	0.661054	0.00346422	0.224475	0.000275102	0.376962	5.99155e-05	0.119397	0.152714	0.563175	0.0995703	0.79265	0.000534131	8.72128e-13	0.662506
OG5_126568	3	6	6	3	3	3	3	3	3	3	0	3	3	5	3	4	9	5	3	5	3	4	6	6	3	3	4	4	3	3	((Dnov_4:85,Lalb_3:85)_3:30,(Mrot_3:107,((Cteno_0:91,((Etrid_6:36,Erob_6:36)_6:21,(Caust_6:55,(Cjap_3:45,Ccalc_9:45)_5:10)_5:2)_5:34)_3:9,(Hlab_3:87,(Emex_4:81,((Mqua_4:68,(Bimp_3:13,Bter_4:13)_3:55)_3:10,(Amel_3:22,Aflo_3:22)_3:56)_3:3)_3:6)_3:13)_3:7)_3	0	0.266203	0.837411	0.675295	0.559384	0.834918	0.552572	0.0130153	0.0534709	0.820928	0.817995	0.165147	0.533224	0.34609	0.703017	0.16291	0.0260105	0.566036
OG5_126569	5	4	2	5	5	5	5	7	5	5	1	4	1	4	5	5	7	4	5	4	5	5	5	4	6	5	5	6	5	5	((Dnov_6:85,Lalb_7:85)_5:30,(Mrot_5:107,((Cteno_1:91,((Etrid_2:36,Erob_4:36)_4:21,(Caust_5:55,(Cjap_1:45,Ccalc_7:45)_4:10)_4:2)_4:34)_4:9,(Hlab_5:87,(Emex_5:81,((Mqua_5:68,(Bimp_6:13,Bter_5:13)_5:55)_5:10,(Amel_5:22,Aflo_5:22)_5:56)_5:3)_5:6)_5:13)_5:7)_5	0	0.388118	0.181054	0.74093	0.593086	0.87767	0.583006	0.0269298	0.761278	0.0444177	0.769159	0.698362	0.526854	0.293628	0.675056	0.00918773	0.0639573	0.156115
OG5_126570	6	4	3	5	5	5	5	6	5	5	0	5	3	5	5	4	5	5	5	5	5	5	8	4	6	5	6	5	5	5	((Dnov_5:85,Lalb_6:85)_5:30,(Mrot_5:107,((Cteno_0:91,((Etrid_3:36,Erob_4:36)_4:21,(Caust_8:55,(Cjap_3:45,Ccalc_5:45)_4:10)_4:2)_4:34)_4:9,(Hlab_5:87,(Emex_5:81,((Mqua_6:68,(Bimp_6:13,Bter_4:13)_5:55)_5:10,(Amel_5:22,Aflo_6:22)_5:56)_5:3)_5:6)_5:13)_5:7)_5	0	0.859725	0.446865	0.74093	0.593086	0.87767	0.583006	0.00211885	0.761278	0.429092	0.769159	0.698362	0.526854	0.00595808	0.675056	0.472857	0.372699	0.156115
OG5_126572	4	1	3	5	5	5	5	5	5	5	3	5	0	4	6	5	5	4	5	4	3	5	6	3	5	5	5	6	5	5	((Dnov_6:85,Lalb_5:85)_5:30,(Mrot_3:107,((Cteno_3:91,((Etrid_3:36,Erob_1:36)_3:21,(Caust_6:55,(Cjap_0:45,Ccalc_5:45)_4:10)_4:2)_4:34)_5:9,(Hlab_6:87,(Emex_5:81,((Mqua_5:68,(Bimp_5:13,Bter_5:13)_5:55)_5:10,(Amel_5:22,Aflo_4:22)_5:56)_5:3)_5:6)_5:13)_5:7)_5	0	0.388118	0.879377	0.74093	0.593086	0.289478	0.583006	0.253323	0.461661	0.735062	0.0247845	0.305643	0.526854	0.0805608	0.675056	0.000389573	0.372699	0.602779
OG5_126573	4	6	0	4	4	4	4	5	4	4	0	4	0	4	5	3	4	4	4	4	4	3	7	4	4	4	4	5	4	4	((Dnov_5:85,Lalb_5:85)_4:30,(Mrot_4:107,((Cteno_0:91,((Etrid_0:36,Erob_6:36)_4:21,(Caust_7:55,(Cjap_0:45,Ccalc_4:45)_3:10)_4:2)_4:34)_4:9,(Hlab_5:87,(Emex_3:81,((Mqua_4:68,(Bimp_4:13,Bter_3:13)_4:55)_4:10,(Amel_4:22,Aflo_4:22)_4:56)_4:3)_4:6)_4:13)_4:7)_4	0	0.333443	0.391204	0.711622	0.576769	0.860925	0.568212	0.00211885	0.761278	0.000176422	0.0920323	0.698362	0.526854	0.0324016	0.268448	0.00400418	0.301695	0.585059
OG5_126574	3	3	5	3	3	3	3	3	3	3	4	3	3	3	3	3	3	3	3	3	2	2	3	3	2	3	3	3	3	3	((Dnov_3:85,Lalb_3:85)_3:30,(Mrot_2:107,((Cteno_4:91,((Etrid_5:36,Erob_3:36)_3:21,(Caust_3:55,(Cjap_3:45,Ccalc_3:45)_3:10)_3:2)_3:34)_3:9,(Hlab_3:87,(Emex_2:81,((Mqua_3:68,(Bimp_2:13,Bter_3:13)_3:55)_3:10,(Amel_3:22,Aflo_3:22)_3:56)_3:3)_3:6)_3:13)_3:7)_3	1	-	-	-	-	-	-	-	-	-	-	-	-	-	-	-	-	-
OG5_126576	1	1	1	1	1	1	1	0	1	1	0	1	1	1	1	0	1	1	1	1	1	1	1	1	1	0	1	0	1	1	((Dnov_0:85,Lalb_0:85)_0:30,(Mrot_1:107,((Cteno_0:91,((Etrid_1:36,Erob_1:36)_1:21,(Caust_1:55,(Cjap_1:45,Ccalc_1:45)_1:10)_1:2)_1:34)_1:9,(Hlab_1:87,(Emex_1:81,((Mqua_1:68,(Bimp_1:13,Bter_0:13)_1:55)_1:10,(Amel_1:22,Aflo_1:22)_1:56)_1:3)_1:6)_1:13)_1:7)_1	1	-	-	-	-	-	-	-	-	-	-	-	-	-	-	-	-	-
OG5_126577	5	8	16	6	6	6	6	7	6	6	4	6	15	9	6	5	5	9	6	9	5	7	12	10	6	6	7	5	6	6	((Dnov_5:85,Lalb_7:85)_6:30,(Mrot_5:107,((Cteno_4:91,((Etrid_16:36,Erob_8:36)_10:21,(Caust_12:55,(Cjap_15:45,Ccalc_5:45)_10:10)_10:2)_10:34)_6:9,(Hlab_6:87,(Emex_7:81,((Mqua_7:68,(Bimp_6:13,Bter_5:13)_6:55)_6:10,(Amel_6:22,Aflo_5:22)_6:56)_6:3)_6:6)_6:13)	0	0.635523	0.490562	0.764785	0.608409	0.673996	0.597004	0.296473	0.00474365	0.00123528	0.263146	0.814535	0.563175	0.243371	0.79265	0.0103557	0.0270971	0.619294
OG5_126579	7	9	10	5	5	5	5	5	6	6	3	5	4	6	9	7	4	6	5	5	5	3	6	8	6	5	5	6	6	5	((Dnov_6:85,Lalb_5:85)_6:30,(Mrot_5:107,((Cteno_3:91,((Etrid_10:36,Erob_9:36)_8:21,(Caust_6:55,(Cjap_4:45,Ccalc_4:45)_5:10)_6:2)_6:34)_6:9,(Hlab_9:87,(Emex_3:81,((Mqua_5:68,(Bimp_6:13,Bter_7:13)_6:55)_6:10,(Amel_6:22,Aflo_7:22)_6:56)_6:3)_6:6)_6:13)_6:7)_	0	0.87382	0.677809	0.764785	0.608409	0.673996	0.597004	0.0641997	0.811165	0.12344	0.362866	0.0771281	0.539464	0.859228	0.354456	0.523738	0.632232	0.619294
OG5_126582	5	4	5	5	5	5	5	5	5	4	6	5	7	5	5	5	5	5	5	5	5	4	5	5	5	5	5	5	5	5	((Dnov_5:85,Lalb_5:85)_5:30,(Mrot_5:107,((Cteno_6:91,((Etrid_5:36,Erob_4:36)_5:21,(Caust_5:55,(Cjap_7:45,Ccalc_5:45)_5:10)_5:2)_5:34)_5:9,(Hlab_5:87,(Emex_4:81,((Mqua_5:68,(Bimp_5:13,Bter_5:13)_5:55)_5:10,(Amel_4:22,Aflo_5:22)_5:56)_5:3)_5:6)_5:13)_5:7)_5	1	-	-	-	-	-	-	-	-	-	-	-	-	-	-	-	-	-
OG5_126583	7	0	6	4	4	4	4	3	3	3	0	3	2	3	5	2	5	3	3	3	3	4	3	3	4	3	4	2	4	3	((Dnov_2:85,Lalb_3:85)_3:30,(Mrot_3:107,((Cteno_0:91,((Etrid_6:36,Erob_0:36)_3:21,(Caust_3:55,(Cjap_2:45,Ccalc_5:45)_3:10)_3:2)_3:34)_3:9,(Hlab_5:87,(Emex_4:81,((Mqua_4:68,(Bimp_4:13,Bter_2:13)_3:55)_3:10,(Amel_3:22,Aflo_7:22)_4:56)_3:3)_3:6)_3:13)_3:7)_3	0	0.489425	0.837411	0.675295	0.559384	0.834918	0.552572	0.0130153	0.723497	0.00677699	0.00211094	0.663032	0.520349	0.786726	0.64201	0.405707	0.0853812	0.566036
OG5_126585	6	7	9	7	7	7	7	6	7	8	5	7	5	9	5	6	17	9	7	9	7	6	12	9	9	7	7	8	7	7	((Dnov_8:85,Lalb_6:85)_7:30,(Mrot_7:107,((Cteno_5:91,((Etrid_9:36,Erob_7:36)_8:21,(Caust_12:55,(Cjap_5:45,Ccalc_17:45)_8:10)_8:2)_8:34)_7:9,(Hlab_5:87,(Emex_6:81,((Mqua_7:68,(Bimp_9:13,Bter_6:13)_7:55)_7:10,(Amel_8:22,Aflo_6:22)_7:56)_7:3)_7:6)_7:13)_7:7)	0	0.469669	0.702356	0.784383	0.622807	0.898336	0.610255	0.334	0.318178	0.368926	0.578681	0.788194	0.551564	0.0356561	0.764537	0.0481853	0.000480073	0.634699
OG5_126588	3	7	5	4	4	4	4	3	4	3	4	4	7	5	5	4	4	5	4	5	4	4	4	5	4	4	4	4	3	4	((Dnov_4:85,Lalb_3:85)_4:30,(Mrot_4:107,((Cteno_4:91,((Etrid_5:36,Erob_7:36)_5:21,(Caust_4:55,(Cjap_7:45,Ccalc_4:45)_5:10)_5:2)_5:34)_4:9,(Hlab_5:87,(Emex_4:81,((Mqua_4:68,(Bimp_4:13,Bter_4:13)_4:55)_4:10,(Amel_3:22,Aflo_3:22)_3:56)_4:3)_4:6)_4:13)_4:7)_4	1	-	-	-	-	-	-	-	-	-	-	-	-	-	-	-	-	-
OG5_126589	1	2	2	2	2	2	2	2	2	2	3	2	1	2	4	1	6	2	2	2	3	2	4	2	2	2	3	1	2	2	((Dnov_1:85,Lalb_2:85)_2:30,(Mrot_3:107,((Cteno_3:91,((Etrid_2:36,Erob_2:36)_2:21,(Caust_4:55,(Cjap_1:45,Ccalc_6:45)_2:10)_2:2)_2:34)_2:9,(Hlab_4:87,(Emex_2:81,((Mqua_3:68,(Bimp_2:13,Bter_1:13)_2:55)_2:10,(Amel_2:22,Aflo_1:22)_2:56)_2:3)_2:6)_2:13)_2:7)_2	0	0.394595	0.792744	0.629883	0.540852	0.220712	0.536029	0.194774	0.672041	0.682768	0.679461	0.619727	0.513707	0.0564254	0.602779	0.314343	0.00356965	0.545599
OG5_126590	1	0	0	6	7	6	6	12	4	2	0	5	2	4	23	4	11	4	7	4	29	7	4	0	3	11	5	16	2	9	((Dnov_16:85,Lalb_12:85)_11:30,(Mrot_29:107,((Cteno_0:91,((Etrid_0:36,Erob_0:36)_0:21,(Caust_4:55,(Cjap_2:45,Ccalc_11:45)_4:10)_4:2)_4:34)_6:9,(Hlab_23:87,(Emex_7:81,((Mqua_5:68,(Bimp_3:13,Bter_4:13)_4:55)_6:10,(Amel_2:22,Aflo_1:22)_2:56)_6:3)_7:6)_8:13)_	0	0.0366326	0.617536	0.316744	0.661054	3.00242e-08	0.00754105	6.35614e-05	0.146003	0.5	0.5	1.66858e-05	0.526854	0.820291	0.675056	0.0614477	0.000380642	0.00784976
OG5_126592	6	7	14	7	7	7	7	6	8	6	12	7	8	8	7	9	6	8	7	8	5	6	9	9	8	7	9	6	6	7	((Dnov_6:85,Lalb_6:85)_7:30,(Mrot_5:107,((Cteno_12:91,((Etrid_14:36,Erob_7:36)_9:21,(Caust_9:55,(Cjap_8:45,Ccalc_6:45)_8:10)_8:2)_8:34)_7:9,(Hlab_7:87,(Emex_6:81,((Mqua_9:68,(Bimp_8:13,Bter_9:13)_8:55)_7:10,(Amel_6:22,Aflo_6:22)_6:56)_7:3)_7:6)_7:13)_7:7)	0	0.662943	0.702356	0.784383	0.622807	0.372125	0.610255	0.0133195	0.318178	0.00401316	0.239145	0.247768	0.551564	0.459382	0.764537	0.866284	0.391626	0.634699
OG5_126593	5	10	5	5	5	5	5	5	5	6	5	5	4	6	7	5	6	6	5	6	5	5	6	6	6	5	6	4	5	5	((Dnov_4:85,Lalb_5:85)_5:30,(Mrot_5:107,((Cteno_5:91,((Etrid_5:36,Erob_10:36)_6:21,(Caust_6:55,(Cjap_4:45,Ccalc_6:45)_5:10)_5:2)_5:34)_5:9,(Hlab_7:87,(Emex_5:81,((Mqua_6:68,(Bimp_6:13,Bter_5:13)_5:55)_5:10,(Amel_6:22,Aflo_5:22)_5:56)_5:3)_5:6)_5:13)_5:7)_	1	-	-	-	-	-	-	-	-	-	-	-	-	-	-	-	-	-
OG5_126595	3	4	6	4	4	4	4	5	4	7	2	3	3	3	6	4	3	3	3	3	0	4	3	4	4	3	3	1	4	3	((Dnov_1:85,Lalb_5:85)_3:30,(Mrot_0:107,((Cteno_2:91,((Etrid_6:36,Erob_4:36)_4:21,(Caust_3:55,(Cjap_3:45,Ccalc_3:45)_3:10)_3:2)_3:34)_3:9,(Hlab_6:87,(Emex_4:81,((Mqua_3:68,(Bimp_4:13,Bter_4:13)_4:55)_4:10,(Amel_7:22,Aflo_3:22)_4:56)_4:3)_4:6)_4:13)_3:7)_3	0	0.137204	0.0940627	0.675295	0.559384	0.0190533	0.552572	0.504	0.723497	0.0955436	0.769159	0.101935	0.520349	0.786726	0.64201	0.76118	0.828948	0.566036
OG5_126596	3	3	10	2	2	2	2	1	1	1	2	2	2	3	1	1	3	3	2	3	1	1	4	4	1	1	2	1	2	2	((Dnov_1:85,Lalb_1:85)_1:30,(Mrot_1:107,((Cteno_2:91,((Etrid_10:36,Erob_3:36)_4:21,(Caust_4:55,(Cjap_2:45,Ccalc_3:45)_3:10)_3:2)_3:34)_2:9,(Hlab_1:87,(Emex_1:81,((Mqua_2:68,(Bimp_1:13,Bter_1:13)_1:55)_2:10,(Amel_1:22,Aflo_3:22)_2:56)_2:3)_2:6)_2:13)_2:7)_	0	0.670267	0.703415	0.195231	0.540852	0.44402	0.536029	0.768394	0.105475	5.19305e-05	0.423146	0.101935	0.520349	0.231445	0.64201	0.405707	0.828948	0.545599
OG5_126599	4	13	9	5	5	5	5	6	5	6	2	5	5	7	4	4	9	7	5	7	4	4	6	9	5	5	4	4	5	5	((Dnov_4:85,Lalb_6:85)_5:30,(Mrot_4:107,((Cteno_2:91,((Etrid_9:36,Erob_13:36)_9:21,(Caust_6:55,(Cjap_5:45,Ccalc_9:45)_7:10)_7:2)_7:34)_5:9,(Hlab_4:87,(Emex_4:81,((Mqua_4:68,(Bimp_5:13,Bter_4:13)_5:55)_5:10,(Amel_6:22,Aflo_4:22)_5:56)_5:3)_5:6)_5:13)_5:7)_	0	0.6005	0.446865	0.74093	0.593086	0.642051	0.583006	0.0444903	0.116104	0.859788	0.0175063	0.0964585	0.545576	0.631528	0.747098	0.231679	0.239707	0.602779
OG5_126600	2	0	2	2	2	2	2	2	2	2	0	2	1	2	2	2	3	2	2	2	2	1	3	2	2	2	4	2	2	2	((Dnov_2:85,Lalb_2:85)_2:30,(Mrot_2:107,((Cteno_0:91,((Etrid_2:36,Erob_0:36)_2:21,(Caust_3:55,(Cjap_1:45,Ccalc_3:45)_2:10)_2:2)_2:34)_2:9,(Hlab_2:87,(Emex_1:81,((Mqua_4:68,(Bimp_2:13,Bter_2:13)_2:55)_2:10,(Amel_2:22,Aflo_2:22)_2:56)_2:3)_2:6)_2:13)_2:7)_2	0	0.759262	0.792744	0.629883	0.540852	0.789655	0.536029	0.0373239	0.672041	0.682768	0.0104051	0.619727	0.513707	0.159004	0.602779	0.314343	0.211429	0.545599
OG5_126601	2	1	5	2	2	2	2	2	2	2	2	2	3	3	2	2	4	3	2	3	2	2	2	3	2	2	2	2	2	2	((Dnov_2:85,Lalb_2:85)_2:30,(Mrot_2:107,((Cteno_2:91,((Etrid_5:36,Erob_1:36)_3:21,(Caust_2:55,(Cjap_3:45,Ccalc_4:45)_3:10)_3:2)_3:34)_2:9,(Hlab_2:87,(Emex_2:81,((Mqua_2:68,(Bimp_2:13,Bter_2:13)_2:55)_2:10,(Amel_2:22,Aflo_2:22)_2:56)_2:3)_2:6)_2:13)_2:7)_2	1	-	-	-	-	-	-	-	-	-	-	-	-	-	-	-	-	-
OG5_126605	5	8	16	6	6	6	6	6	6	6	4	6	4	7	5	6	5	7	6	6	5	6	7	9	6	6	6	6	6	6	((Dnov_6:85,Lalb_6:85)_6:30,(Mrot_5:107,((Cteno_4:91,((Etrid_16:36,Erob_8:36)_9:21,(Caust_7:55,(Cjap_4:45,Ccalc_5:45)_6:10)_7:2)_7:34)_6:9,(Hlab_5:87,(Emex_6:81,((Mqua_6:68,(Bimp_6:13,Bter_6:13)_6:55)_6:10,(Amel_6:22,Aflo_5:22)_6:56)_6:3)_6:6)_6:13)_6:7)_	0	0.87382	0.890957	0.764785	0.608409	0.673996	0.597004	0.296473	0.283665	0.000272613	0.602339	0.0964585	0.545576	0.871347	0.389612	0.19865	0.664931	0.619294
OG5_126607	2	9	11	2	2	2	2	2	2	2	1	2	2	3	2	2	2	3	2	3	2	2	3	8	2	2	3	2	2	2	((Dnov_2:85,Lalb_2:85)_2:30,(Mrot_2:107,((Cteno_1:91,((Etrid_11:36,Erob_9:36)_7:21,(Caust_3:55,(Cjap_2:45,Ccalc_2:45)_3:10)_3:2)_3:34)_2:9,(Hlab_2:87,(Emex_2:81,((Mqua_3:68,(Bimp_2:13,Bter_2:13)_2:55)_2:10,(Amel_2:22,Aflo_2:22)_2:56)_2:3)_2:6)_2:13)_2:7)_	0	0.759262	0.792744	0.629883	0.540852	0.789655	0.536029	0.409254	0.105475	0.00947908	0.0999739	0.000132632	0.520349	0.786726	0.64201	0.405707	0.526202	0.545599
OG5_126609	6	10	10	6	6	6	6	6	6	6	2	6	4	8	5	5	14	8	6	8	5	5	7	9	6	6	6	5	6	6	((Dnov_5:85,Lalb_6:85)_5:30,(Mrot_5:107,((Cteno_2:91,((Etrid_10:36,Erob_10:36)_9:21,(Caust_7:55,(Cjap_4:45,Ccalc_14:45)_7:10)_7:2)_7:34)_5:9,(Hlab_5:87,(Emex_5:81,((Mqua_6:68,(Bimp_6:13,Bter_5:13)_5:55)_5:10,(Amel_6:22,Aflo_6:22)_6:56)_5:3)_5:6)_5:13)_5:7	0	0.859725	0.446865	0.74093	0.593086	0.87767	0.583006	0.0444903	0.116104	0.396976	0.390859	0.0964585	0.545576	0.871347	0.747098	0.0364627	0.00236241	0.602779
OG5_126610	3	2	6	3	3	3	3	2	3	3	1	3	5	4	3	3	4	4	3	4	3	3	2	4	2	3	3	3	3	3	((Dnov_3:85,Lalb_2:85)_3:30,(Mrot_3:107,((Cteno_1:91,((Etrid_6:36,Erob_2:36)_3:21,(Caust_2:55,(Cjap_5:45,Ccalc_4:45)_4:10)_3:2)_3:34)_3:9,(Hlab_3:87,(Emex_3:81,((Mqua_3:68,(Bimp_2:13,Bter_3:13)_3:55)_3:10,(Amel_3:22,Aflo_3:22)_3:56)_3:3)_3:6)_3:13)_3:7)_3	0	0.809291	0.542725	0.675295	0.559384	0.834918	0.552572	0.148088	0.723497	0.00677699	0.356827	0.663032	0.520349	0.449286	0.0858497	0.253794	0.856055	0.566036
OG5_126611	5	1	11	5	5	5	5	5	5	5	0	5	2	5	5	5	3	5	5	4	6	5	7	5	5	5	5	5	5	5	((Dnov_5:85,Lalb_5:85)_5:30,(Mrot_6:107,((Cteno_0:91,((Etrid_11:36,Erob_1:36)_5:21,(Caust_7:55,(Cjap_2:45,Ccalc_3:45)_4:10)_5:2)_5:34)_5:9,(Hlab_5:87,(Emex_5:81,((Mqua_5:68,(Bimp_5:13,Bter_5:13)_5:55)_5:10,(Amel_5:22,Aflo_5:22)_5:56)_5:3)_5:6)_5:13)_5:7)_	0	0.859725	0.879377	0.74093	0.593086	0.441317	0.583006	0.000361638	0.789561	0.000127006	0.000491496	0.727381	0.533224	0.109293	0.314375	0.0614477	0.588361	0.602779
OG5_126613	2	2	2	2	2	2	2	2	2	2	0	2	2	2	2	2	3	2	2	2	2	2	1	2	3	2	2	2	2	2	((Dnov_2:85,Lalb_2:85)_2:30,(Mrot_2:107,((Cteno_0:91,((Etrid_2:36,Erob_2:36)_2:21,(Caust_1:55,(Cjap_2:45,Ccalc_3:45)_2:10)_2:2)_2:34)_2:9,(Hlab_2:87,(Emex_2:81,((Mqua_2:68,(Bimp_3:13,Bter_2:13)_2:55)_2:10,(Amel_2:22,Aflo_2:22)_2:56)_2:3)_2:6)_2:13)_2:7)_2	1	-	-	-	-	-	-	-	-	-	-	-	-	-	-	-	-	-
OG5_126614	0	2	2	2	4	1	2	17	0	1	9	5	5	4	8	0	9	4	5	5	7	2	2	2	0	6	0	3	1	5	((Dnov_3:85,Lalb_17:85)_5:30,(Mrot_7:107,((Cteno_9:91,((Etrid_2:36,Erob_2:36)_2:21,(Caust_2:55,(Cjap_5:45,Ccalc_9:45)_5:10)_4:2)_4:34)_5:9,(Hlab_8:87,(Emex_2:81,((Mqua_0:68,(Bimp_0:13,Bter_0:13)_0:55)_0:10,(Amel_1:22,Aflo_0:22)_1:56)_1:3)_2:6)_4:13)_5:7)_	0	0.238548	3.05104e-06	0.74093	0.593086	0.176519	0.583006	0.0203482	0.461661	0.682768	0.679461	0.0160501	0.526854	0.156871	0.113456	0.822713	0.0260105	0.602779
OG5_126615	5	3	6	5	5	5	5	5	5	5	2	5	5	5	5	5	6	5	5	5	4	6	7	5	5	5	6	5	5	5	((Dnov_5:85,Lalb_5:85)_5:30,(Mrot_4:107,((Cteno_2:91,((Etrid_6:36,Erob_3:36)_5:21,(Caust_7:55,(Cjap_5:45,Ccalc_6:45)_5:10)_5:2)_5:34)_5:9,(Hlab_5:87,(Emex_6:81,((Mqua_6:68,(Bimp_5:13,Bter_5:13)_5:55)_5:10,(Amel_5:22,Aflo_5:22)_5:56)_5:3)_5:6)_5:13)_5:7)_5	1	-	-	-	-	-	-	-	-	-	-	-	-	-	-	-	-	-
OG5_126616	3	6	8	3	3	3	3	3	3	3	3	3	3	4	3	3	6	4	3	4	3	3	3	6	4	3	3	4	3	3	((Dnov_4:85,Lalb_3:85)_3:30,(Mrot_3:107,((Cteno_3:91,((Etrid_8:36,Erob_6:36)_6:21,(Caust_3:55,(Cjap_3:45,Ccalc_6:45)_4:10)_4:2)_4:34)_3:9,(Hlab_3:87,(Emex_3:81,((Mqua_3:68,(Bimp_4:13,Bter_3:13)_3:55)_3:10,(Amel_3:22,Aflo_3:22)_3:56)_3:3)_3:6)_3:13)_3:7)_3	1	-	-	-	-	-	-	-	-	-	-	-	-	-	-	-	-	-
OG5_126618	4	3	7	3	3	3	3	3	3	2	4	3	1	2	2	3	2	2	3	2	3	3	2	3	3	3	3	3	3	3	((Dnov_3:85,Lalb_3:85)_3:30,(Mrot_3:107,((Cteno_4:91,((Etrid_7:36,Erob_3:36)_3:21,(Caust_2:55,(Cjap_1:45,Ccalc_2:45)_2:10)_3:2)_3:34)_3:9,(Hlab_2:87,(Emex_3:81,((Mqua_3:68,(Bimp_3:13,Bter_3:13)_3:55)_3:10,(Amel_2:22,Aflo_4:22)_3:56)_3:3)_3:6)_3:13)_3:7)_3	0	0.809291	0.837411	0.675295	0.559384	0.834918	0.552572	0.279827	0.723497	0.000883003	0.731527	0.663032	0.520349	0.449286	0.215559	0.314343	0.782355	0.566036
OG5_126619	6	16	22	8	8	8	8	8	7	6	24	11	20	14	6	8	14	14	9	15	7	11	8	16	6	8	8	6	6	9	((Dnov_6:85,Lalb_8:85)_8:30,(Mrot_7:107,((Cteno_24:91,((Etrid_22:36,Erob_16:36)_16:21,(Caust_8:55,(Cjap_20:45,Ccalc_14:45)_15:10)_14:2)_14:34)_11:9,(Hlab_6:87,(Emex_11:81,((Mqua_8:68,(Bimp_6:13,Bter_8:13)_7:55)_8:10,(Amel_6:22,Aflo_6:22)_6:56)_8:3)_8:6)_8	0	0.35064	0.90656	0.512807	0.649072	0.433147	0.634691	1.08912e-05	0.0929809	0.00670958	0.897261	0.124374	0.585019	0.00891184	0.329112	0.0315626	0.790138	0.0257261
OG5_126620	2	8	10	3	3	3	3	2	3	3	0	3	5	5	2	3	7	5	3	5	3	2	3	7	4	3	3	4	3	3	((Dnov_4:85,Lalb_2:85)_3:30,(Mrot_3:107,((Cteno_0:91,((Etrid_10:36,Erob_8:36)_7:21,(Caust_3:55,(Cjap_5:45,Ccalc_7:45)_5:10)_5:2)_5:34)_3:9,(Hlab_2:87,(Emex_2:81,((Mqua_3:68,(Bimp_4:13,Bter_3:13)_3:55)_3:10,(Amel_3:22,Aflo_2:22)_3:56)_3:3)_3:6)_3:13)_3:7)_	0	0.266203	0.542725	0.675295	0.559384	0.834918	0.552572	0.0130153	0.0534709	0.0479688	0.331518	0.05824	0.533224	0.200349	0.703017	0.822713	0.166182	0.566036
OG5_126621	1	4	4	1	1	1	1	1	1	1	0	1	2	2	1	3	3	2	1	2	1	2	1	3	1	1	1	1	1	1	((Dnov_1:85,Lalb_1:85)_1:30,(Mrot_1:107,((Cteno_0:91,((Etrid_4:36,Erob_4:36)_3:21,(Caust_1:55,(Cjap_2:45,Ccalc_3:45)_2:10)_2:2)_2:34)_1:9,(Hlab_1:87,(Emex_2:81,((Mqua_1:68,(Bimp_1:13,Bter_3:13)_1:55)_1:10,(Amel_1:22,Aflo_1:22)_1:56)_1:3)_1:6)_1:13)_1:7)_1	0	0.670267	0.703415	0.572657	0.521089	0.700146	0.518526	0.258409	0.0525594	0.167963	0.164221	0.0684018	0.513707	0.355282	0.602779	0.708042	0.211429	0.52363
OG5_126623	3	2	6	3	3	3	3	3	3	3	2	3	2	3	3	3	6	3	3	3	2	3	3	3	4	3	3	3	3	3	((Dnov_3:85,Lalb_3:85)_3:30,(Mrot_2:107,((Cteno_2:91,((Etrid_6:36,Erob_2:36)_3:21,(Caust_3:55,(Cjap_2:45,Ccalc_6:45)_3:10)_3:2)_3:34)_3:9,(Hlab_3:87,(Emex_3:81,((Mqua_3:68,(Bimp_4:13,Bter_3:13)_3:55)_3:10,(Amel_3:22,Aflo_3:22)_3:56)_3:3)_3:6)_3:13)_3:7)_3	0	0.809291	0.837411	0.675295	0.559384	0.537807	0.552572	0.504	0.723497	0.00677699	0.356827	0.663032	0.520349	0.786726	0.64201	0.405707	0.0348154	0.566036
OG5_126624	5	4	4	4	4	4	4	3	4	4	5	4	4	4	3	3	4	4	4	4	3	3	3	4	4	4	3	3	4	4	((Dnov_3:85,Lalb_3:85)_4:30,(Mrot_3:107,((Cteno_5:91,((Etrid_4:36,Erob_4:36)_4:21,(Caust_3:55,(Cjap_4:45,Ccalc_4:45)_4:10)_4:2)_4:34)_4:9,(Hlab_3:87,(Emex_3:81,((Mqua_3:68,(Bimp_4:13,Bter_3:13)_4:55)_4:10,(Amel_4:22,Aflo_5:22)_4:56)_4:3)_4:6)_4:13)_4:7)_4	1	-	-	-	-	-	-	-	-	-	-	-	-	-	-	-	-	-
OG5_126626	3	5	10	2	2	2	2	2	2	2	1	2	3	3	2	2	4	3	2	3	2	2	3	5	3	2	2	3	2	2	((Dnov_3:85,Lalb_2:85)_2:30,(Mrot_2:107,((Cteno_1:91,((Etrid_10:36,Erob_5:36)_5:21,(Caust_3:55,(Cjap_3:45,Ccalc_4:45)_3:10)_3:2)_3:34)_2:9,(Hlab_2:87,(Emex_2:81,((Mqua_2:68,(Bimp_3:13,Bter_2:13)_2:55)_2:10,(Amel_2:22,Aflo_3:22)_2:56)_2:3)_2:6)_2:13)_2:7)_	0	0.184561	0.792744	0.629883	0.540852	0.789655	0.536029	0.409254	0.105475	0.00127704	0.796968	0.0242938	0.520349	0.786726	0.64201	0.76118	0.301695	0.545599
OG5_126627	0	6	3	2	4	2	2	22	1	2	2	4	2	8	11	1	39	9	4	9	0	2	24	6	1	5	1	1	2	4	((Dnov_1:85,Lalb_22:85)_4:30,(Mrot_0:107,((Cteno_2:91,((Etrid_3:36,Erob_6:36)_6:21,(Caust_24:55,(Cjap_2:45,Ccalc_39:45)_8:10)_8:2)_8:34)_4:9,(Hlab_11:87,(Emex_2:81,((Mqua_1:68,(Bimp_1:13,Bter_1:13)_1:55)_2:10,(Amel_2:22,Aflo_0:22)_2:56)_2:3)_2:6)_4:13)_4:	0	0.0231383	4.7903e-10	0.711622	0.576769	0.00369063	0.568212	0.203859	0.00144664	0.016379	0.817995	0.0561404	0.551564	2.77127e-09	0.764537	0.000168473	5.7785e-16	0.585059
OG5_126628	2	1	1	1	1	1	1	1	1	2	1	1	1	1	1	1	0	1	1	1	1	1	1	1	2	1	1	1	2	1	((Dnov_1:85,Lalb_1:85)_1:30,(Mrot_1:107,((Cteno_1:91,((Etrid_1:36,Erob_1:36)_1:21,(Caust_1:55,(Cjap_1:45,Ccalc_0:45)_1:10)_1:2)_1:34)_1:9,(Hlab_1:87,(Emex_1:81,((Mqua_1:68,(Bimp_2:13,Bter_1:13)_1:55)_1:10,(Amel_2:22,Aflo_2:22)_2:56)_1:3)_1:6)_1:13)_1:7)_1	1	-	-	-	-	-	-	-	-	-	-	-	-	-	-	-	-	-
OG5_126631	2	3	4	2	2	2	2	2	2	2	1	2	3	3	2	2	9	3	2	3	2	2	1	3	2	2	2	2	2	2	((Dnov_2:85,Lalb_2:85)_2:30,(Mrot_2:107,((Cteno_1:91,((Etrid_4:36,Erob_3:36)_3:21,(Caust_1:55,(Cjap_3:45,Ccalc_9:45)_3:10)_3:2)_3:34)_2:9,(Hlab_2:87,(Emex_2:81,((Mqua_2:68,(Bimp_2:13,Bter_2:13)_2:55)_2:10,(Amel_2:22,Aflo_2:22)_2:56)_2:3)_2:6)_2:13)_2:7)_2	0	0.759262	0.792744	0.629883	0.540852	0.789655	0.536029	0.409254	0.105475	0.167963	0.731527	0.663032	0.520349	0.0518717	0.64201	0.76118	0.000614963	0.545599
OG5_126632	1	1	1	1	1	1	1	1	1	1	1	1	1	1	1	1	3	1	1	1	1	1	2	1	1	1	1	1	1	1	((Dnov_1:85,Lalb_1:85)_1:30,(Mrot_1:107,((Cteno_1:91,((Etrid_1:36,Erob_1:36)_1:21,(Caust_2:55,(Cjap_1:45,Ccalc_3:45)_1:10)_1:2)_1:34)_1:9,(Hlab_1:87,(Emex_1:81,((Mqua_1:68,(Bimp_1:13,Bter_1:13)_1:55)_1:10,(Amel_1:22,Aflo_1:22)_1:56)_1:3)_1:6)_1:13)_1:7)_1	1	-	-	-	-	-	-	-	-	-	-	-	-	-	-	-	-	-
OG5_126633	2	3	10	2	2	2	2	25	2	2	0	3	2	4	2	1	4	4	3	4	2	2	5	4	2	4	2	2	2	3	((Dnov_2:85,Lalb_25:85)_3:30,(Mrot_2:107,((Cteno_0:91,((Etrid_10:36,Erob_3:36)_4:21,(Caust_5:55,(Cjap_2:45,Ccalc_4:45)_3:10)_3:2)_3:34)_2:9,(Hlab_2:87,(Emex_2:81,((Mqua_2:68,(Bimp_2:13,Bter_1:13)_2:55)_2:10,(Amel_2:22,Aflo_2:22)_2:56)_2:3)_2:6)_2:13)_2:7)	0	0.489425	4.37904e-13	0.07517	0.540852	0.789655	0.536029	0.0373239	0.105475	5.19305e-05	0.423146	0.101935	0.520349	0.10856	0.64201	0.405707	0.301695	0.545599
OG5_126634	1	2	0	1	1	0	1	0	0	0	0	1	1	1	0	0	1	1	1	1	0	1	0	1	0	0	0	0	1	1	((Dnov_0:85,Lalb_0:85)_0:30,(Mrot_0:107,((Cteno_0:91,((Etrid_0:36,Erob_2:36)_1:21,(Caust_0:55,(Cjap_1:45,Ccalc_1:45)_1:10)_1:2)_1:34)_1:9,(Hlab_0:87,(Emex_1:81,((Mqua_0:68,(Bimp_0:13,Bter_0:13)_0:55)_0:10,(Amel_0:22,Aflo_1:22)_1:56)_1:3)_1:6)_1:13)_1:7)_1	0	0.5	0.5	0.10756	0.521089	0.287495	0.518526	0.258409	0.600669	0.159117	0.0553953	0.566305	0.506925	0.216039	0.556002	0.627121	0.692604	0.52363
OG5_126635	2	3	4	3	3	3	3	3	3	3	0	3	3	3	3	3	4	3	3	3	3	3	2	3	3	3	3	3	3	3	((Dnov_3:85,Lalb_3:85)_3:30,(Mrot_3:107,((Cteno_0:91,((Etrid_4:36,Erob_3:36)_3:21,(Caust_2:55,(Cjap_3:45,Ccalc_4:45)_3:10)_3:2)_3:34)_3:9,(Hlab_3:87,(Emex_3:81,((Mqua_3:68,(Bimp_3:13,Bter_3:13)_3:55)_3:10,(Amel_3:22,Aflo_2:22)_3:56)_3:3)_3:6)_3:13)_3:7)_3	1	-	-	-	-	-	-	-	-	-	-	-	-	-	-	-	-	-
OG5_126636	1	0	3	1	1	1	1	1	1	1	0	1	2	2	1	1	3	2	1	2	1	1	1	2	2	1	1	2	1	1	((Dnov_2:85,Lalb_1:85)_1:30,(Mrot_1:107,((Cteno_0:91,((Etrid_3:36,Erob_0:36)_1:21,(Caust_1:55,(Cjap_2:45,Ccalc_3:45)_2:10)_1:2)_1:34)_1:9,(Hlab_1:87,(Emex_1:81,((Mqua_1:68,(Bimp_2:13,Bter_1:13)_1:55)_1:10,(Amel_1:22,Aflo_1:22)_1:56)_1:3)_1:6)_1:13)_1:7)_1	0	0.0906439	0.703415	0.572657	0.521089	0.700146	0.518526	0.258409	0.600669	0.00651113	0.155715	0.566305	0.506925	0.648367	0.0287363	0.708042	0.211429	0.52363
OG5_126637	3	4	4	3	3	3	3	2	3	3	2	3	2	3	3	2	6	3	3	3	2	2	2	4	3	3	3	3	3	3	((Dnov_3:85,Lalb_2:85)_3:30,(Mrot_2:107,((Cteno_2:91,((Etrid_4:36,Erob_4:36)_4:21,(Caust_2:55,(Cjap_2:45,Ccalc_6:45)_3:10)_3:2)_3:34)_3:9,(Hlab_3:87,(Emex_2:81,((Mqua_3:68,(Bimp_3:13,Bter_2:13)_3:55)_3:10,(Amel_3:22,Aflo_3:22)_3:56)_3:3)_3:6)_3:13)_3:7)_3	1	-	-	-	-	-	-	-	-	-	-	-	-	-	-	-	-	-
OG5_126638	2	2	8	2	2	2	2	2	2	2	1	2	2	2	2	2	2	2	2	2	2	2	2	2	2	2	2	2	2	2	((Dnov_2:85,Lalb_2:85)_2:30,(Mrot_2:107,((Cteno_1:91,((Etrid_8:36,Erob_2:36)_2:21,(Caust_2:55,(Cjap_2:45,Ccalc_2:45)_2:10)_2:2)_2:34)_2:9,(Hlab_2:87,(Emex_2:81,((Mqua_2:68,(Bimp_2:13,Bter_2:13)_2:55)_2:10,(Amel_2:22,Aflo_2:22)_2:56)_2:3)_2:6)_2:13)_2:7)_2	0	0.759262	0.792744	0.629883	0.540852	0.789655	0.536029	0.409254	0.672041	6.4551e-06	0.679461	0.619727	0.513707	0.734391	0.602779	0.708042	0.782355	0.545599
OG5_126639	6	8	14	6	6	6	6	8	7	8	2	6	3	8	6	6	13	8	6	8	3	6	7	9	8	6	9	4	7	6	((Dnov_4:85,Lalb_8:85)_6:30,(Mrot_3:107,((Cteno_2:91,((Etrid_14:36,Erob_8:36)_9:21,(Caust_7:55,(Cjap_3:45,Ccalc_13:45)_7:10)_7:2)_7:34)_6:9,(Hlab_6:87,(Emex_6:81,((Mqua_9:68,(Bimp_8:13,Bter_6:13)_7:55)_6:10,(Amel_8:22,Aflo_6:22)_7:56)_6:3)_6:6)_6:13)_6:7)	0	0.280878	0.221231	0.764785	0.608409	0.137437	0.597004	0.0172416	0.283665	0.00401316	0.602339	0.0964585	0.545576	0.871347	0.747098	0.00766928	0.00945229	0.619294
OG5_126641	3	4	3	2	2	2	2	2	2	2	2	2	2	2	2	2	2	2	2	2	2	2	1	3	3	2	2	2	2	2	((Dnov_2:85,Lalb_2:85)_2:30,(Mrot_2:107,((Cteno_2:91,((Etrid_3:36,Erob_4:36)_3:21,(Caust_1:55,(Cjap_2:45,Ccalc_2:45)_2:10)_2:2)_2:34)_2:9,(Hlab_2:87,(Emex_2:81,((Mqua_2:68,(Bimp_3:13,Bter_2:13)_2:55)_2:10,(Amel_2:22,Aflo_3:22)_2:56)_2:3)_2:6)_2:13)_2:7)_2	1	-	-	-	-	-	-	-	-	-	-	-	-	-	-	-	-	-
OG5_126644	3	4	9	4	4	4	4	6	5	5	3	4	4	5	4	5	6	5	4	5	4	3	6	5	5	4	5	5	4	4	((Dnov_5:85,Lalb_6:85)_5:30,(Mrot_4:107,((Cteno_3:91,((Etrid_9:36,Erob_4:36)_5:21,(Caust_6:55,(Cjap_4:45,Ccalc_6:45)_5:10)_5:2)_5:34)_5:9,(Hlab_4:87,(Emex_3:81,((Mqua_5:68,(Bimp_5:13,Bter_5:13)_5:55)_5:10,(Amel_5:22,Aflo_3:22)_4:56)_5:3)_5:6)_5:13)_5:7)_5	0	0.859725	0.446865	0.74093	0.593086	0.642051	0.583006	0.253323	0.789561	0.00359243	0.475139	0.727381	0.533224	0.34609	0.703017	0.523738	0.428321	0.602779
OG5_126645	2	4	3	2	2	2	2	2	1	2	0	2	2	2	2	1	1	2	2	2	3	2	2	3	1	2	2	1	2	2	((Dnov_1:85,Lalb_2:85)_2:30,(Mrot_3:107,((Cteno_0:91,((Etrid_3:36,Erob_4:36)_3:21,(Caust_2:55,(Cjap_2:45,Ccalc_1:45)_2:10)_2:2)_2:34)_2:9,(Hlab_2:87,(Emex_2:81,((Mqua_2:68,(Bimp_1:13,Bter_1:13)_1:55)_2:10,(Amel_2:22,Aflo_2:22)_2:56)_2:3)_2:6)_2:13)_2:7)_2	1	-	-	-	-	-	-	-	-	-	-	-	-	-	-	-	-	-
OG5_126646	2	7	2	2	2	2	2	3	2	2	0	2	2	2	2	2	3	2	2	2	2	2	2	2	2	2	2	2	2	2	((Dnov_2:85,Lalb_3:85)_2:30,(Mrot_2:107,((Cteno_0:91,((Etrid_2:36,Erob_7:36)_2:21,(Caust_2:55,(Cjap_2:45,Ccalc_3:45)_2:10)_2:2)_2:34)_2:9,(Hlab_2:87,(Emex_2:81,((Mqua_2:68,(Bimp_2:13,Bter_2:13)_2:55)_2:10,(Amel_2:22,Aflo_2:22)_2:56)_2:3)_2:6)_2:13)_2:7)_2	0	0.759262	0.224773	0.629883	0.540852	0.789655	0.536029	0.0373239	0.672041	0.682768	4.33153e-05	0.619727	0.513707	0.734391	0.602779	0.708042	0.211429	0.545599
OG5_126648	2	0	3	1	1	1	1	1	1	2	0	1	1	2	1	1	4	2	1	2	1	1	2	2	2	1	1	1	2	1	((Dnov_1:85,Lalb_1:85)_1:30,(Mrot_1:107,((Cteno_0:91,((Etrid_3:36,Erob_0:36)_2:21,(Caust_2:55,(Cjap_1:45,Ccalc_4:45)_2:10)_2:2)_2:34)_1:9,(Hlab_1:87,(Emex_1:81,((Mqua_1:68,(Bimp_2:13,Bter_1:13)_1:55)_1:10,(Amel_2:22,Aflo_2:22)_2:56)_1:3)_1:6)_1:13)_1:7)_1	0	0.670267	0.703415	0.572657	0.521089	0.700146	0.518526	0.258409	0.0525594	0.113842	0.0104051	0.619727	0.513707	0.734391	0.602779	0.314343	0.0958656	0.52363
OG5_126649	3	2	2	3	3	3	3	4	3	3	2	3	0	3	3	3	5	3	3	3	3	2	3	2	2	3	2	2	3	3	((Dnov_2:85,Lalb_4:85)_2:30,(Mrot_3:107,((Cteno_2:91,((Etrid_2:36,Erob_2:36)_2:21,(Caust_3:55,(Cjap_0:45,Ccalc_5:45)_2:10)_2:2)_2:34)_2:9,(Hlab_3:87,(Emex_2:81,((Mqua_2:68,(Bimp_2:13,Bter_3:13)_2:55)_2:10,(Amel_3:22,Aflo_3:22)_3:56)_2:3)_2:6)_2:13)_2:7)_2	0	0.759262	0.107177	0.629883	0.540852	0.220712	0.536029	0.768394	0.672041	0.682768	0.679461	0.619727	0.513707	0.159004	0.602779	0.0161874	0.013583	0.545599
OG5_126650	7	10	19	8	8	8	8	8	8	7	8	8	5	9	8	8	9	9	8	9	7	8	12	11	9	7	8	5	7	8	((Dnov_5:85,Lalb_8:85)_7:30,(Mrot_7:107,((Cteno_8:91,((Etrid_19:36,Erob_10:36)_11:21,(Caust_12:55,(Cjap_5:45,Ccalc_9:45)_8:10)_9:2)_9:34)_8:9,(Hlab_8:87,(Emex_8:81,((Mqua_8:68,(Bimp_9:13,Bter_8:13)_8:55)_8:10,(Amel_7:22,Aflo_7:22)_7:56)_8:3)_8:6)_8:13)_8:	0	0.318017	0.525698	0.486077	0.636341	0.718757	0.622803	0.89655	0.349148	0.000125447	0.640044	0.0673891	0.557429	0.084486	0.448055	0.0481853	0.537945	0.649077
OG5_126651	3	5	3	2	2	2	2	2	2	2	1	2	1	3	1	1	3	3	2	3	1	2	3	3	2	2	2	2	2	2	((Dnov_2:85,Lalb_2:85)_2:30,(Mrot_1:107,((Cteno_1:91,((Etrid_3:36,Erob_5:36)_3:21,(Caust_3:55,(Cjap_1:45,Ccalc_3:45)_3:10)_3:2)_3:34)_2:9,(Hlab_1:87,(Emex_2:81,((Mqua_2:68,(Bimp_2:13,Bter_1:13)_2:55)_2:10,(Amel_2:22,Aflo_3:22)_2:56)_2:3)_2:6)_2:13)_2:7)_2	0	0.759262	0.792744	0.629883	0.540852	0.44402	0.536029	0.409254	0.105475	0.735062	0.0587552	0.663032	0.520349	0.786726	0.64201	0.0370222	0.828948	0.545599
OG5_126653	2	2	6	2	2	2	2	2	2	2	1	2	1	2	3	2	2	2	2	2	2	2	2	2	2	2	2	2	2	2	((Dnov_2:85,Lalb_2:85)_2:30,(Mrot_2:107,((Cteno_1:91,((Etrid_6:36,Erob_2:36)_2:21,(Caust_2:55,(Cjap_1:45,Ccalc_2:45)_2:10)_2:2)_2:34)_2:9,(Hlab_3:87,(Emex_2:81,((Mqua_2:68,(Bimp_2:13,Bter_2:13)_2:55)_2:10,(Amel_2:22,Aflo_2:22)_2:56)_2:3)_2:6)_2:13)_2:7)_2	1	-	-	-	-	-	-	-	-	-	-	-	-	-	-	-	-	-
OG5_126654	3	4	2	3	3	3	3	2	3	3	0	3	2	3	3	3	3	3	3	3	3	3	2	3	3	3	3	3	3	3	((Dnov_3:85,Lalb_2:85)_3:30,(Mrot_3:107,((Cteno_0:91,((Etrid_2:36,Erob_4:36)_3:21,(Caust_2:55,(Cjap_2:45,Ccalc_3:45)_3:10)_3:2)_3:34)_3:9,(Hlab_3:87,(Emex_3:81,((Mqua_3:68,(Bimp_3:13,Bter_3:13)_3:55)_3:10,(Amel_3:22,Aflo_3:22)_3:56)_3:3)_3:6)_3:13)_3:7)_3	1	-	-	-	-	-	-	-	-	-	-	-	-	-	-	-	-	-
OG5_126655	2	3	3	2	2	2	2	2	2	2	2	2	1	3	2	2	5	3	2	3	2	2	3	3	2	2	2	2	2	2	((Dnov_2:85,Lalb_2:85)_2:30,(Mrot_2:107,((Cteno_2:91,((Etrid_3:36,Erob_3:36)_3:21,(Caust_3:55,(Cjap_1:45,Ccalc_5:45)_3:10)_3:2)_3:34)_2:9,(Hlab_2:87,(Emex_2:81,((Mqua_2:68,(Bimp_2:13,Bter_2:13)_2:55)_2:10,(Amel_2:22,Aflo_2:22)_2:56)_2:3)_2:6)_2:13)_2:7)_2	1	-	-	-	-	-	-	-	-	-	-	-	-	-	-	-	-	-
OG5_126657	1	1	1	1	1	1	1	1	1	1	1	1	4	1	2	1	2	1	1	2	1	1	1	1	1	1	1	1	1	1	((Dnov_1:85,Lalb_1:85)_1:30,(Mrot_1:107,((Cteno_1:91,((Etrid_1:36,Erob_1:36)_1:21,(Caust_1:55,(Cjap_4:45,Ccalc_2:45)_2:10)_1:2)_1:34)_1:9,(Hlab_2:87,(Emex_1:81,((Mqua_1:68,(Bimp_1:13,Bter_1:13)_1:55)_1:10,(Amel_1:22,Aflo_1:22)_1:56)_1:3)_1:6)_1:13)_1:7)_1	1	-	-	-	-	-	-	-	-	-	-	-	-	-	-	-	-	-
OG5_126658	4	12	7	4	4	4	4	4	4	4	7	5	6	6	4	4	5	6	4	6	4	4	5	7	4	4	4	4	4	4	((Dnov_4:85,Lalb_4:85)_4:30,(Mrot_4:107,((Cteno_7:91,((Etrid_7:36,Erob_12:36)_7:21,(Caust_5:55,(Cjap_6:45,Ccalc_5:45)_6:10)_6:2)_6:34)_5:9,(Hlab_4:87,(Emex_4:81,((Mqua_4:68,(Bimp_4:13,Bter_4:13)_4:55)_4:10,(Amel_4:22,Aflo_4:22)_4:56)_4:3)_4:6)_4:13)_4:7)_	1	-	-	-	-	-	-	-	-	-	-	-	-	-	-	-	-	-
OG5_126659	1	3	2	1	1	1	1	1	1	1	1	1	1	1	1	1	1	1	1	1	1	1	1	2	1	1	1	1	1	1	((Dnov_1:85,Lalb_1:85)_1:30,(Mrot_1:107,((Cteno_1:91,((Etrid_2:36,Erob_3:36)_2:21,(Caust_1:55,(Cjap_1:45,Ccalc_1:45)_1:10)_1:2)_1:34)_1:9,(Hlab_1:87,(Emex_1:81,((Mqua_1:68,(Bimp_1:13,Bter_1:13)_1:55)_1:10,(Amel_1:22,Aflo_1:22)_1:56)_1:3)_1:6)_1:13)_1:7)_1	1	-	-	-	-	-	-	-	-	-	-	-	-	-	-	-	-	-
OG5_126660	2	4	1	2	2	2	2	2	2	2	3	2	1	2	2	2	2	2	2	2	2	2	2	2	2	2	2	2	2	2	((Dnov_2:85,Lalb_2:85)_2:30,(Mrot_2:107,((Cteno_3:91,((Etrid_1:36,Erob_4:36)_2:21,(Caust_2:55,(Cjap_1:45,Ccalc_2:45)_2:10)_2:2)_2:34)_2:9,(Hlab_2:87,(Emex_2:81,((Mqua_2:68,(Bimp_2:13,Bter_2:13)_2:55)_2:10,(Amel_2:22,Aflo_2:22)_2:56)_2:3)_2:6)_2:13)_2:7)_2	1	-	-	-	-	-	-	-	-	-	-	-	-	-	-	-	-	-
OG5_126662	1	3	2	1	1	1	1	1	1	1	2	1	2	1	1	1	0	1	1	1	1	1	1	2	1	1	1	1	1	1	((Dnov_1:85,Lalb_1:85)_1:30,(Mrot_1:107,((Cteno_2:91,((Etrid_2:36,Erob_3:36)_2:21,(Caust_1:55,(Cjap_2:45,Ccalc_0:45)_1:10)_1:2)_1:34)_1:9,(Hlab_1:87,(Emex_1:81,((Mqua_1:68,(Bimp_1:13,Bter_1:13)_1:55)_1:10,(Amel_1:22,Aflo_1:22)_1:56)_1:3)_1:6)_1:13)_1:7)_1	1	-	-	-	-	-	-	-	-	-	-	-	-	-	-	-	-	-
OG5_126663	1	1	2	1	1	1	1	1	1	1	1	1	0	1	1	1	1	1	1	1	1	1	2	1	1	1	1	1	1	1	((Dnov_1:85,Lalb_1:85)_1:30,(Mrot_1:107,((Cteno_1:91,((Etrid_2:36,Erob_1:36)_1:21,(Caust_2:55,(Cjap_0:45,Ccalc_1:45)_1:10)_1:2)_1:34)_1:9,(Hlab_1:87,(Emex_1:81,((Mqua_1:68,(Bimp_1:13,Bter_1:13)_1:55)_1:10,(Amel_1:22,Aflo_1:22)_1:56)_1:3)_1:6)_1:13)_1:7)_1	1	-	-	-	-	-	-	-	-	-	-	-	-	-	-	-	-	-
OG5_126664	2	0	0	1	1	0	1	0	0	0	0	0	0	0	0	0	0	0	1	0	0	0	0	0	0	0	0	0	1	1	((Dnov_0:85,Lalb_0:85)_0:30,(Mrot_0:107,((Cteno_0:91,((Etrid_0:36,Erob_0:36)_0:21,(Caust_0:55,(Cjap_0:45,Ccalc_0:45)_0:10)_0:2)_0:34)_0:9,(Hlab_0:87,(Emex_0:81,((Mqua_0:68,(Bimp_0:13,Bter_0:13)_0:55)_0:10,(Amel_0:22,Aflo_2:22)_1:56)_1:3)_1:6)_1:13)_1:7)_1	0	0.5	0.5	0.10756	0.521089	0.287495	0.518526	0.5	0.5	0.5	0.5	0.5	0.5	0.5	0.5	0.5	0.5	0.0353027
OG5_126665	2	4	2	2	2	2	2	2	2	2	1	2	3	3	2	2	3	3	2	3	2	2	2	3	3	2	2	3	2	2	((Dnov_3:85,Lalb_2:85)_2:30,(Mrot_2:107,((Cteno_1:91,((Etrid_2:36,Erob_4:36)_3:21,(Caust_2:55,(Cjap_3:45,Ccalc_3:45)_3:10)_3:2)_3:34)_2:9,(Hlab_2:87,(Emex_2:81,((Mqua_2:68,(Bimp_3:13,Bter_2:13)_2:55)_2:10,(Amel_2:22,Aflo_2:22)_2:56)_2:3)_2:6)_2:13)_2:7)_2	1	-	-	-	-	-	-	-	-	-	-	-	-	-	-	-	-	-
OG5_126667	4	4	5	3	3	3	3	3	2	3	1	3	1	3	4	2	4	3	3	3	1	3	3	4	2	3	3	3	3	3	((Dnov_3:85,Lalb_3:85)_3:30,(Mrot_1:107,((Cteno_1:91,((Etrid_5:36,Erob_4:36)_4:21,(Caust_3:55,(Cjap_1:45,Ccalc_4:45)_3:10)_3:2)_3:34)_3:9,(Hlab_4:87,(Emex_3:81,((Mqua_3:68,(Bimp_2:13,Bter_2:13)_2:55)_3:10,(Amel_3:22,Aflo_4:22)_3:56)_3:3)_3:6)_3:13)_3:7)_3	0	0.809291	0.837411	0.675295	0.559384	0.175815	0.552572	0.148088	0.723497	0.217548	0.769159	0.101935	0.520349	0.786726	0.64201	0.0370222	0.301695	0.566036
OG5_126668	1	1	1	1	1	1	1	1	1	1	0	1	0	1	1	1	3	1	1	1	1	0	1	1	2	1	1	0	1	1	((Dnov_0:85,Lalb_1:85)_1:30,(Mrot_1:107,((Cteno_0:91,((Etrid_1:36,Erob_1:36)_1:21,(Caust_1:55,(Cjap_0:45,Ccalc_3:45)_1:10)_1:2)_1:34)_1:9,(Hlab_1:87,(Emex_0:81,((Mqua_1:68,(Bimp_2:13,Bter_1:13)_1:55)_1:10,(Amel_1:22,Aflo_1:22)_1:56)_1:3)_1:6)_1:13)_1:7)_1	0	0.246571	0.703415	0.572657	0.521089	0.700146	0.518526	0.258409	0.600669	0.608277	0.605908	0.566305	0.506925	0.648367	0.556002	0.186028	0.0222226	0.52363
OG5_126671	3	1	2	2	2	2	2	2	2	4	2	2	2	2	2	2	4	2	2	2	2	2	2	2	4	2	4	2	3	2	((Dnov_2:85,Lalb_2:85)_2:30,(Mrot_2:107,((Cteno_2:91,((Etrid_2:36,Erob_1:36)_2:21,(Caust_2:55,(Cjap_2:45,Ccalc_4:45)_2:10)_2:2)_2:34)_2:9,(Hlab_2:87,(Emex_2:81,((Mqua_4:68,(Bimp_4:13,Bter_2:13)_2:55)_2:10,(Amel_4:22,Aflo_3:22)_3:56)_2:3)_2:6)_2:13)_2:7)_2	1	-	-	-	-	-	-	-	-	-	-	-	-	-	-	-	-	-
OG5_126672	3	3	4	3	3	3	3	3	3	3	4	3	5	4	2	3	3	4	3	4	3	3	4	4	3	3	3	3	3	3	((Dnov_3:85,Lalb_3:85)_3:30,(Mrot_3:107,((Cteno_4:91,((Etrid_4:36,Erob_3:36)_4:21,(Caust_4:55,(Cjap_5:45,Ccalc_3:45)_4:10)_4:2)_4:34)_3:9,(Hlab_2:87,(Emex_3:81,((Mqua_3:68,(Bimp_3:13,Bter_3:13)_3:55)_3:10,(Amel_3:22,Aflo_3:22)_3:56)_3:3)_3:6)_3:13)_3:7)_3	1	-	-	-	-	-	-	-	-	-	-	-	-	-	-	-	-	-
OG5_126673	2	2	2	2	2	2	2	2	2	2	2	2	2	2	2	2	1	2	2	2	2	2	2	2	3	2	2	2	2	2	((Dnov_2:85,Lalb_2:85)_2:30,(Mrot_2:107,((Cteno_2:91,((Etrid_2:36,Erob_2:36)_2:21,(Caust_2:55,(Cjap_2:45,Ccalc_1:45)_2:10)_2:2)_2:34)_2:9,(Hlab_2:87,(Emex_2:81,((Mqua_2:68,(Bimp_3:13,Bter_2:13)_2:55)_2:10,(Amel_2:22,Aflo_2:22)_2:56)_2:3)_2:6)_2:13)_2:7)_2	1	-	-	-	-	-	-	-	-	-	-	-	-	-	-	-	-	-
OG5_126674	2	2	6	2	2	2	2	2	2	2	2	2	2	3	2	2	4	3	2	3	2	5	4	3	2	2	3	2	2	2	((Dnov_2:85,Lalb_2:85)_2:30,(Mrot_2:107,((Cteno_2:91,((Etrid_6:36,Erob_2:36)_3:21,(Caust_4:55,(Cjap_2:45,Ccalc_4:45)_3:10)_3:2)_3:34)_2:9,(Hlab_2:87,(Emex_5:81,((Mqua_3:68,(Bimp_2:13,Bter_2:13)_2:55)_2:10,(Amel_2:22,Aflo_2:22)_2:56)_2:3)_2:6)_2:13)_2:7)_2	0	0.759262	0.792744	0.629883	0.540852	0.789655	0.536029	0.768394	0.105475	0.00677699	0.356827	0.663032	0.520349	0.231445	0.64201	0.405707	0.301695	0.545599
OG5_126675	0	1	0	1	1	1	1	0	1	1	1	1	0	1	1	0	0	0	1	0	1	0	0	1	1	0	1	0	1	1	((Dnov_0:85,Lalb_0:85)_0:30,(Mrot_1:107,((Cteno_1:91,((Etrid_0:36,Erob_1:36)_1:21,(Caust_0:55,(Cjap_0:45,Ccalc_0:45)_0:10)_1:2)_1:34)_1:9,(Hlab_1:87,(Emex_0:81,((Mqua_1:68,(Bimp_1:13,Bter_0:13)_1:55)_1:10,(Amel_1:22,Aflo_0:22)_1:56)_1:3)_1:6)_1:13)_1:7)_1	0	0.5	0.5	0.10756	0.521089	0.700146	0.518526	0.678844	0.600669	0.159117	0.605908	0.566305	0.506925	0.216039	0.0831715	0.5	0.5	0.52363
OG5_126676	1	8	0	1	1	1	1	1	1	2	0	1	0	1	1	1	1	1	1	1	1	1	1	1	2	1	1	2	1	1	((Dnov_2:85,Lalb_1:85)_1:30,(Mrot_1:107,((Cteno_0:91,((Etrid_0:36,Erob_8:36)_1:21,(Caust_1:55,(Cjap_0:45,Ccalc_1:45)_1:10)_1:2)_1:34)_1:9,(Hlab_1:87,(Emex_1:81,((Mqua_1:68,(Bimp_2:13,Bter_1:13)_1:55)_1:10,(Amel_2:22,Aflo_1:22)_1:56)_1:3)_1:6)_1:13)_1:7)_1	0	0.0906439	0.703415	0.572657	0.521089	0.700146	0.518526	0.258409	0.600669	0.159117	1.10536e-07	0.566305	0.506925	0.648367	0.556002	0.186028	0.692604	0.52363
OG5_126677	2	3	5	2	2	2	2	2	2	3	2	2	2	3	2	2	3	3	2	3	2	2	3	3	3	2	2	2	2	2	((Dnov_2:85,Lalb_2:85)_2:30,(Mrot_2:107,((Cteno_2:91,((Etrid_5:36,Erob_3:36)_3:21,(Caust_3:55,(Cjap_2:45,Ccalc_3:45)_3:10)_3:2)_3:34)_2:9,(Hlab_2:87,(Emex_2:81,((Mqua_2:68,(Bimp_3:13,Bter_2:13)_2:55)_2:10,(Amel_3:22,Aflo_2:22)_2:56)_2:3)_2:6)_2:13)_2:7)_2	1	-	-	-	-	-	-	-	-	-	-	-	-	-	-	-	-	-
OG5_126678	2	3	5	1	1	1	1	1	1	1	0	1	1	1	1	1	1	1	1	1	1	1	1	3	2	1	1	1	1	1	((Dnov_1:85,Lalb_1:85)_1:30,(Mrot_1:107,((Cteno_0:91,((Etrid_5:36,Erob_3:36)_3:21,(Caust_1:55,(Cjap_1:45,Ccalc_1:45)_1:10)_1:2)_1:34)_1:9,(Hlab_1:87,(Emex_1:81,((Mqua_1:68,(Bimp_2:13,Bter_1:13)_1:55)_1:10,(Amel_1:22,Aflo_2:22)_1:56)_1:3)_1:6)_1:13)_1:7)_1	0	0.670267	0.703415	0.572657	0.521089	0.700146	0.518526	0.258409	0.600669	0.0612115	0.731527	0.00234612	0.506925	0.648367	0.556002	0.627121	0.692604	0.52363
OG5_126679	1	1	0	1	1	1	1	1	1	1	1	1	0	1	1	1	3	1	1	1	1	4	1	1	1	1	1	2	1	1	((Dnov_2:85,Lalb_1:85)_1:30,(Mrot_1:107,((Cteno_1:91,((Etrid_0:36,Erob_1:36)_1:21,(Caust_1:55,(Cjap_0:45,Ccalc_3:45)_1:10)_1:2)_1:34)_1:9,(Hlab_1:87,(Emex_4:81,((Mqua_1:68,(Bimp_1:13,Bter_1:13)_1:55)_1:10,(Amel_1:22,Aflo_1:22)_1:56)_1:3)_1:6)_1:13)_1:7)_1	0	0.0906439	0.703415	0.572657	0.521089	0.700146	0.518526	0.678844	0.600669	0.159117	0.605908	0.566305	0.506925	0.648367	0.556002	0.186028	0.0222226	0.52363
OG5_126680	2	3	6	2	2	2	2	3	2	2	0	2	7	4	2	4	3	4	2	4	2	2	5	4	2	2	3	2	2	2	((Dnov_2:85,Lalb_3:85)_2:30,(Mrot_2:107,((Cteno_0:91,((Etrid_6:36,Erob_3:36)_4:21,(Caust_5:55,(Cjap_7:45,Ccalc_3:45)_4:10)_4:2)_4:34)_2:9,(Hlab_2:87,(Emex_2:81,((Mqua_3:68,(Bimp_2:13,Bter_4:13)_2:55)_2:10,(Amel_2:22,Aflo_2:22)_2:56)_2:3)_2:6)_2:13)_2:7)_2	0	0.759262	0.224773	0.629883	0.540852	0.789655	0.536029	0.0373239	0.0257794	0.0955436	0.423146	0.698362	0.526854	0.293628	0.675056	0.021426	0.588361	0.545599
OG5_126681	2	3	6	2	2	2	2	2	2	2	2	2	1	2	1	2	2	2	2	2	1	1	1	3	3	2	2	1	2	2	((Dnov_1:85,Lalb_2:85)_2:30,(Mrot_1:107,((Cteno_2:91,((Etrid_6:36,Erob_3:36)_3:21,(Caust_1:55,(Cjap_1:45,Ccalc_2:45)_2:10)_2:2)_2:34)_2:9,(Hlab_1:87,(Emex_1:81,((Mqua_2:68,(Bimp_3:13,Bter_2:13)_2:55)_2:10,(Amel_2:22,Aflo_2:22)_2:56)_2:3)_2:6)_2:13)_2:7)_2	0	0.394595	0.792744	0.629883	0.540852	0.44402	0.536029	0.768394	0.672041	0.00677699	0.731527	0.0684018	0.513707	0.355282	0.602779	0.314343	0.782355	0.545599
OG5_126682	1	0	0	1	1	0	1	0	0	0	0	0	0	0	0	0	0	0	1	0	0	0	0	0	0	0	0	0	1	1	((Dnov_0:85,Lalb_0:85)_0:30,(Mrot_0:107,((Cteno_0:91,((Etrid_0:36,Erob_0:36)_0:21,(Caust_0:55,(Cjap_0:45,Ccalc_0:45)_0:10)_0:2)_0:34)_0:9,(Hlab_0:87,(Emex_0:81,((Mqua_0:68,(Bimp_0:13,Bter_0:13)_0:55)_0:10,(Amel_0:22,Aflo_1:22)_1:56)_1:3)_1:6)_1:13)_1:7)_1	0	0.5	0.5	0.10756	0.521089	0.287495	0.518526	0.5	0.5	0.5	0.5	0.5	0.5	0.5	0.5	0.5	0.5	0.0353027
OG5_126683	1	1	0	1	1	1	1	2	1	1	2	1	0	1	1	1	0	1	1	0	0	1	1	1	1	1	1	1	1	1	((Dnov_1:85,Lalb_2:85)_1:30,(Mrot_0:107,((Cteno_2:91,((Etrid_0:36,Erob_1:36)_1:21,(Caust_1:55,(Cjap_0:45,Ccalc_0:45)_0:10)_1:2)_1:34)_1:9,(Hlab_1:87,(Emex_1:81,((Mqua_1:68,(Bimp_1:13,Bter_1:13)_1:55)_1:10,(Amel_1:22,Aflo_1:22)_1:56)_1:3)_1:6)_1:13)_1:7)_1	1	-	-	-	-	-	-	-	-	-	-	-	-	-	-	-	-	-
OG5_126684	2	7	8	2	2	2	2	2	3	2	0	2	1	2	2	3	2	2	2	2	2	2	2	6	3	2	2	3	2	2	((Dnov_3:85,Lalb_2:85)_2:30,(Mrot_2:107,((Cteno_0:91,((Etrid_8:36,Erob_7:36)_6:21,(Caust_2:55,(Cjap_1:45,Ccalc_2:45)_2:10)_2:2)_2:34)_2:9,(Hlab_2:87,(Emex_2:81,((Mqua_2:68,(Bimp_3:13,Bter_3:13)_3:55)_2:10,(Amel_2:22,Aflo_2:22)_2:56)_2:3)_2:6)_2:13)_2:7)_2	0	0.184561	0.792744	0.629883	0.540852	0.789655	0.536029	0.0373239	0.672041	0.0837156	0.29636	4.93976e-05	0.513707	0.734391	0.602779	0.314343	0.782355	0.545599
OG5_126685	1	1	2	1	1	1	1	1	1	1	2	1	1	1	1	1	1	1	1	1	1	1	1	1	1	1	1	1	1	1	((Dnov_1:85,Lalb_1:85)_1:30,(Mrot_1:107,((Cteno_2:91,((Etrid_2:36,Erob_1:36)_1:21,(Caust_1:55,(Cjap_1:45,Ccalc_1:45)_1:10)_1:2)_1:34)_1:9,(Hlab_1:87,(Emex_1:81,((Mqua_1:68,(Bimp_1:13,Bter_1:13)_1:55)_1:10,(Amel_1:22,Aflo_1:22)_1:56)_1:3)_1:6)_1:13)_1:7)_1	1	-	-	-	-	-	-	-	-	-	-	-	-	-	-	-	-	-
OG5_126686	1	1	4	1	1	1	1	1	1	2	0	1	1	1	1	1	1	1	1	1	1	1	2	1	2	1	1	1	1	1	((Dnov_1:85,Lalb_1:85)_1:30,(Mrot_1:107,((Cteno_0:91,((Etrid_4:36,Erob_1:36)_1:21,(Caust_2:55,(Cjap_1:45,Ccalc_1:45)_1:10)_1:2)_1:34)_1:9,(Hlab_1:87,(Emex_1:81,((Mqua_1:68,(Bimp_2:13,Bter_1:13)_1:55)_1:10,(Amel_2:22,Aflo_1:22)_1:56)_1:3)_1:6)_1:13)_1:7)_1	0	0.670267	0.703415	0.572657	0.521089	0.700146	0.518526	0.258409	0.600669	0.000747971	0.605908	0.566305	0.506925	0.0785936	0.556002	0.627121	0.692604	0.52363
OG5_126687	1	3	5	1	1	1	1	1	1	1	0	1	1	1	1	1	1	1	1	1	1	1	1	3	1	1	1	1	1	1	((Dnov_1:85,Lalb_1:85)_1:30,(Mrot_1:107,((Cteno_0:91,((Etrid_5:36,Erob_3:36)_3:21,(Caust_1:55,(Cjap_1:45,Ccalc_1:45)_1:10)_1:2)_1:34)_1:9,(Hlab_1:87,(Emex_1:81,((Mqua_1:68,(Bimp_1:13,Bter_1:13)_1:55)_1:10,(Amel_1:22,Aflo_1:22)_1:56)_1:3)_1:6)_1:13)_1:7)_1	1	-	-	-	-	-	-	-	-	-	-	-	-	-	-	-	-	-
OG5_126688	0	1	7	1	1	1	1	1	2	0	1	1	1	1	1	2	2	1	1	1	1	1	1	1	4	1	1	1	0	1	((Dnov_1:85,Lalb_1:85)_1:30,(Mrot_1:107,((Cteno_1:91,((Etrid_7:36,Erob_1:36)_1:21,(Caust_1:55,(Cjap_1:45,Ccalc_2:45)_1:10)_1:2)_1:34)_1:9,(Hlab_1:87,(Emex_1:81,((Mqua_1:68,(Bimp_4:13,Bter_2:13)_2:55)_1:10,(Amel_0:22,Aflo_0:22)_0:56)_1:3)_1:6)_1:13)_1:7)_1	0	0.670267	0.703415	0.572657	0.521089	0.700146	0.518526	0.678844	0.600669	1.13388e-06	0.605908	0.566305	0.506925	0.648367	0.556002	0.627121	0.102924	0.52363
OG5_126690	4	4	4	2	2	2	2	2	2	2	0	2	5	3	1	1	1	3	2	3	1	2	3	4	3	2	1	1	2	2	((Dnov_1:85,Lalb_2:85)_2:30,(Mrot_1:107,((Cteno_0:91,((Etrid_4:36,Erob_4:36)_4:21,(Caust_3:55,(Cjap_5:45,Ccalc_1:45)_3:10)_3:2)_3:34)_2:9,(Hlab_1:87,(Emex_2:81,((Mqua_1:68,(Bimp_3:13,Bter_1:13)_2:55)_2:10,(Amel_2:22,Aflo_4:22)_2:56)_2:3)_2:6)_2:13)_2:7)_2	0	0.394595	0.792744	0.629883	0.540852	0.44402	0.536029	0.0373239	0.105475	0.772593	0.769159	0.101935	0.520349	0.786726	0.64201	0.0821647	0.165893	0.545599
OG5_126691	2	2	3	2	2	2	2	2	2	2	3	2	2	2	2	2	7	2	2	2	2	2	2	2	2	2	2	3	2	2	((Dnov_3:85,Lalb_2:85)_2:30,(Mrot_2:107,((Cteno_3:91,((Etrid_3:36,Erob_2:36)_2:21,(Caust_2:55,(Cjap_2:45,Ccalc_7:45)_2:10)_2:2)_2:34)_2:9,(Hlab_2:87,(Emex_2:81,((Mqua_2:68,(Bimp_2:13,Bter_2:13)_2:55)_2:10,(Amel_2:22,Aflo_2:22)_2:56)_2:3)_2:6)_2:13)_2:7)_2	1	-	-	-	-	-	-	-	-	-	-	-	-	-	-	-	-	-
OG5_126692	2	7	8	3	3	3	3	2	3	2	2	3	1	3	3	2	4	3	3	3	3	6	2	6	3	3	2	2	2	3	((Dnov_2:85,Lalb_2:85)_3:30,(Mrot_3:107,((Cteno_2:91,((Etrid_8:36,Erob_7:36)_6:21,(Caust_2:55,(Cjap_1:45,Ccalc_4:45)_3:10)_3:2)_3:34)_3:9,(Hlab_3:87,(Emex_6:81,((Mqua_2:68,(Bimp_3:13,Bter_2:13)_3:55)_3:10,(Amel_2:22,Aflo_2:22)_2:56)_3:3)_3:6)_3:13)_3:7)_3	0	0.489425	0.542725	0.675295	0.559384	0.834918	0.552572	0.504	0.723497	0.0837156	0.29636	0.00163069	0.520349	0.449286	0.64201	0.0370222	0.301695	0.566036
OG5_126693	3	5	5	4	4	4	4	3	4	3	3	4	3	5	3	5	9	5	4	5	4	4	5	5	3	4	4	3	3	4	((Dnov_3:85,Lalb_3:85)_4:30,(Mrot_4:107,((Cteno_3:91,((Etrid_5:36,Erob_5:36)_5:21,(Caust_5:55,(Cjap_3:45,Ccalc_9:45)_5:10)_5:2)_5:34)_4:9,(Hlab_3:87,(Emex_4:81,((Mqua_4:68,(Bimp_3:13,Bter_5:13)_4:55)_4:10,(Amel_3:22,Aflo_3:22)_3:56)_4:3)_4:6)_4:13)_4:7)_4	1	-	-	-	-	-	-	-	-	-	-	-	-	-	-	-	-	-
OG5_126694	3	3	2	2	2	2	2	2	2	3	3	2	3	2	2	2	2	2	2	2	2	2	2	2	2	2	4	2	3	2	((Dnov_2:85,Lalb_2:85)_2:30,(Mrot_2:107,((Cteno_3:91,((Etrid_2:36,Erob_3:36)_2:21,(Caust_2:55,(Cjap_3:45,Ccalc_2:45)_2:10)_2:2)_2:34)_2:9,(Hlab_2:87,(Emex_2:81,((Mqua_4:68,(Bimp_2:13,Bter_2:13)_2:55)_2:10,(Amel_3:22,Aflo_3:22)_3:56)_2:3)_2:6)_2:13)_2:7)_2	1	-	-	-	-	-	-	-	-	-	-	-	-	-	-	-	-	-
OG5_126695	2	2	1	2	2	2	2	1	2	2	5	2	2	2	2	1	2	2	2	2	4	2	2	2	2	2	2	2	2	2	((Dnov_2:85,Lalb_1:85)_2:30,(Mrot_4:107,((Cteno_5:91,((Etrid_1:36,Erob_2:36)_2:21,(Caust_2:55,(Cjap_2:45,Ccalc_2:45)_2:10)_2:2)_2:34)_2:9,(Hlab_2:87,(Emex_2:81,((Mqua_2:68,(Bimp_2:13,Bter_1:13)_2:55)_2:10,(Amel_2:22,Aflo_2:22)_2:56)_2:3)_2:6)_2:13)_2:7)_2	1	-	-	-	-	-	-	-	-	-	-	-	-	-	-	-	-	-
OG5_126696	2	1	2	2	2	2	2	2	2	2	0	2	3	2	2	2	3	2	2	2	3	2	2	2	2	2	2	2	2	2	((Dnov_2:85,Lalb_2:85)_2:30,(Mrot_3:107,((Cteno_0:91,((Etrid_2:36,Erob_1:36)_2:21,(Caust_2:55,(Cjap_3:45,Ccalc_3:45)_2:10)_2:2)_2:34)_2:9,(Hlab_2:87,(Emex_2:81,((Mqua_2:68,(Bimp_2:13,Bter_2:13)_2:55)_2:10,(Amel_2:22,Aflo_2:22)_2:56)_2:3)_2:6)_2:13)_2:7)_2	1	-	-	-	-	-	-	-	-	-	-	-	-	-	-	-	-	-
OG5_126697	2	4	1	1	1	1	1	1	1	2	1	1	1	1	1	1	5	1	1	1	1	1	1	1	1	1	1	1	2	1	((Dnov_1:85,Lalb_1:85)_1:30,(Mrot_1:107,((Cteno_1:91,((Etrid_1:36,Erob_4:36)_1:21,(Caust_1:55,(Cjap_1:45,Ccalc_5:45)_1:10)_1:2)_1:34)_1:9,(Hlab_1:87,(Emex_1:81,((Mqua_1:68,(Bimp_1:13,Bter_1:13)_1:55)_1:10,(Amel_2:22,Aflo_2:22)_2:56)_1:3)_1:6)_1:13)_1:7)_1	0	0.670267	0.703415	0.572657	0.521089	0.700146	0.518526	0.678844	0.600669	0.608277	0.000697403	0.566305	0.506925	0.648367	0.556002	0.627121	0.00103598	0.52363
OG5_126698	3	3	5	2	2	2	2	2	2	2	0	2	4	3	2	2	4	3	2	3	2	2	2	3	3	2	2	2	2	2	((Dnov_2:85,Lalb_2:85)_2:30,(Mrot_2:107,((Cteno_0:91,((Etrid_5:36,Erob_3:36)_3:21,(Caust_2:55,(Cjap_4:45,Ccalc_4:45)_3:10)_3:2)_3:34)_2:9,(Hlab_2:87,(Emex_2:81,((Mqua_2:68,(Bimp_3:13,Bter_2:13)_2:55)_2:10,(Amel_2:22,Aflo_3:22)_2:56)_2:3)_2:6)_2:13)_2:7)_2	0	0.759262	0.792744	0.629883	0.540852	0.789655	0.536029	0.0373239	0.105475	0.0612115	0.731527	0.663032	0.520349	0.449286	0.64201	0.197771	0.301695	0.545599
OG5_126699	3	3	4	3	3	3	3	4	3	3	0	3	4	3	4	3	4	3	3	3	3	3	3	3	3	3	3	3	3	3	((Dnov_3:85,Lalb_4:85)_3:30,(Mrot_3:107,((Cteno_0:91,((Etrid_4:36,Erob_3:36)_3:21,(Caust_3:55,(Cjap_4:45,Ccalc_4:45)_3:10)_3:2)_3:34)_3:9,(Hlab_4:87,(Emex_3:81,((Mqua_3:68,(Bimp_3:13,Bter_3:13)_3:55)_3:10,(Amel_3:22,Aflo_3:22)_3:56)_3:3)_3:6)_3:13)_3:7)_3	1	-	-	-	-	-	-	-	-	-	-	-	-	-	-	-	-	-
OG5_126700	2	3	2	1	1	1	1	1	1	1	1	1	1	1	1	1	1	1	1	1	1	1	1	2	1	1	1	1	1	1	((Dnov_1:85,Lalb_1:85)_1:30,(Mrot_1:107,((Cteno_1:91,((Etrid_2:36,Erob_3:36)_2:21,(Caust_1:55,(Cjap_1:45,Ccalc_1:45)_1:10)_1:2)_1:34)_1:9,(Hlab_1:87,(Emex_1:81,((Mqua_1:68,(Bimp_1:13,Bter_1:13)_1:55)_1:10,(Amel_1:22,Aflo_2:22)_1:56)_1:3)_1:6)_1:13)_1:7)_1	1	-	-	-	-	-	-	-	-	-	-	-	-	-	-	-	-	-
OG5_126701	3	3	1	2	2	2	2	2	2	2	2	2	2	2	2	2	2	2	2	2	2	2	3	2	2	2	2	2	2	2	((Dnov_2:85,Lalb_2:85)_2:30,(Mrot_2:107,((Cteno_2:91,((Etrid_1:36,Erob_3:36)_2:21,(Caust_3:55,(Cjap_2:45,Ccalc_2:45)_2:10)_2:2)_2:34)_2:9,(Hlab_2:87,(Emex_2:81,((Mqua_2:68,(Bimp_2:13,Bter_2:13)_2:55)_2:10,(Amel_2:22,Aflo_3:22)_2:56)_2:3)_2:6)_2:13)_2:7)_2	1	-	-	-	-	-	-	-	-	-	-	-	-	-	-	-	-	-
OG5_126703	3	1	0	2	2	2	2	2	2	3	3	2	0	1	2	2	0	1	2	0	2	2	2	1	2	2	2	2	3	2	((Dnov_2:85,Lalb_2:85)_2:30,(Mrot_2:107,((Cteno_3:91,((Etrid_0:36,Erob_1:36)_1:21,(Caust_2:55,(Cjap_0:45,Ccalc_0:45)_0:10)_1:2)_1:34)_2:9,(Hlab_2:87,(Emex_2:81,((Mqua_2:68,(Bimp_2:13,Bter_2:13)_2:55)_2:10,(Amel_3:22,Aflo_3:22)_3:56)_2:3)_2:6)_2:13)_2:7)_2	1	-	-	-	-	-	-	-	-	-	-	-	-	-	-	-	-	-
OG5_126704	3	4	6	3	3	3	3	2	3	4	2	3	1	3	2	4	3	3	3	3	3	3	1	4	3	2	3	1	3	3	((Dnov_1:85,Lalb_2:85)_2:30,(Mrot_3:107,((Cteno_2:91,((Etrid_6:36,Erob_4:36)_4:21,(Caust_1:55,(Cjap_1:45,Ccalc_3:45)_3:10)_3:2)_3:34)_3:9,(Hlab_2:87,(Emex_3:81,((Mqua_3:68,(Bimp_3:13,Bter_4:13)_3:55)_3:10,(Amel_4:22,Aflo_3:22)_3:56)_3:3)_3:6)_3:13)_3:7)_3	0	0.394595	0.792744	0.267302	0.559384	0.834918	0.552572	0.504	0.723497	0.0955436	0.769159	0.101935	0.520349	0.0518717	0.64201	0.0370222	0.828948	0.566036
OG5_126705	2	4	12	2	2	2	2	2	2	4	2	2	2	3	3	2	3	3	2	3	2	2	2	4	2	2	2	2	2	2	((Dnov_2:85,Lalb_2:85)_2:30,(Mrot_2:107,((Cteno_2:91,((Etrid_12:36,Erob_4:36)_4:21,(Caust_2:55,(Cjap_2:45,Ccalc_3:45)_2:10)_2:2)_2:34)_2:9,(Hlab_3:87,(Emex_2:81,((Mqua_2:68,(Bimp_2:13,Bter_2:13)_2:55)_2:10,(Amel_4:22,Aflo_2:22)_2:56)_2:3)_2:6)_2:13)_2:7)_	0	0.759262	0.792744	0.629883	0.540852	0.789655	0.536029	0.768394	0.672041	1.30984e-06	0.769159	0.0111224	0.513707	0.734391	0.602779	0.708042	0.211429	0.545599
OG5_126706	2	4	4	2	2	2	2	2	1	2	0	2	3	2	2	1	1	2	2	2	2	2	1	3	1	2	2	2	2	2	((Dnov_2:85,Lalb_2:85)_2:30,(Mrot_2:107,((Cteno_0:91,((Etrid_4:36,Erob_4:36)_3:21,(Caust_1:55,(Cjap_3:45,Ccalc_1:45)_2:10)_2:2)_2:34)_2:9,(Hlab_2:87,(Emex_2:81,((Mqua_2:68,(Bimp_1:13,Bter_1:13)_1:55)_2:10,(Amel_2:22,Aflo_2:22)_2:56)_2:3)_2:6)_2:13)_2:7)_2	1	-	-	-	-	-	-	-	-	-	-	-	-	-	-	-	-	-
OG5_126707	3	3	7	3	3	3	3	2	3	3	3	3	2	3	3	3	3	3	3	3	3	3	2	3	3	3	3	3	3	3	((Dnov_3:85,Lalb_2:85)_3:30,(Mrot_3:107,((Cteno_3:91,((Etrid_7:36,Erob_3:36)_3:21,(Caust_2:55,(Cjap_2:45,Ccalc_3:45)_3:10)_3:2)_3:34)_3:9,(Hlab_3:87,(Emex_3:81,((Mqua_3:68,(Bimp_3:13,Bter_3:13)_3:55)_3:10,(Amel_3:22,Aflo_3:22)_3:56)_3:3)_3:6)_3:13)_3:7)_3	1	-	-	-	-	-	-	-	-	-	-	-	-	-	-	-	-	-
OG5_126708	1	4	4	1	1	1	1	1	1	1	0	1	1	1	1	1	2	1	1	1	1	1	0	3	2	1	1	1	1	1	((Dnov_1:85,Lalb_1:85)_1:30,(Mrot_1:107,((Cteno_0:91,((Etrid_4:36,Erob_4:36)_3:21,(Caust_0:55,(Cjap_1:45,Ccalc_2:45)_1:10)_1:2)_1:34)_1:9,(Hlab_1:87,(Emex_1:81,((Mqua_1:68,(Bimp_2:13,Bter_1:13)_1:55)_1:10,(Amel_1:22,Aflo_1:22)_1:56)_1:3)_1:6)_1:13)_1:7)_1	0	0.670267	0.703415	0.572657	0.521089	0.700146	0.518526	0.258409	0.600669	0.167963	0.164221	0.00234612	0.506925	0.216039	0.556002	0.627121	0.102924	0.52363
OG5_126709	2	3	5	2	2	2	2	2	2	3	1	2	3	3	2	2	2	3	2	3	2	2	7	3	2	2	2	2	2	2	((Dnov_2:85,Lalb_2:85)_2:30,(Mrot_2:107,((Cteno_1:91,((Etrid_5:36,Erob_3:36)_3:21,(Caust_7:55,(Cjap_3:45,Ccalc_2:45)_3:10)_3:2)_3:34)_2:9,(Hlab_2:87,(Emex_2:81,((Mqua_2:68,(Bimp_2:13,Bter_2:13)_2:55)_2:10,(Amel_3:22,Aflo_2:22)_2:56)_2:3)_2:6)_2:13)_2:7)_2	0	0.759262	0.792744	0.629883	0.540852	0.789655	0.536029	0.409254	0.105475	0.0612115	0.731527	0.663032	0.520349	0.00290204	0.64201	0.76118	0.526202	0.545599
OG5_126710	2	2	8	2	2	2	2	2	2	2	2	2	2	2	2	2	2	2	2	2	2	2	2	2	3	2	2	3	2	2	((Dnov_3:85,Lalb_2:85)_2:30,(Mrot_2:107,((Cteno_2:91,((Etrid_8:36,Erob_2:36)_2:21,(Caust_2:55,(Cjap_2:45,Ccalc_2:45)_2:10)_2:2)_2:34)_2:9,(Hlab_2:87,(Emex_2:81,((Mqua_2:68,(Bimp_3:13,Bter_2:13)_2:55)_2:10,(Amel_2:22,Aflo_2:22)_2:56)_2:3)_2:6)_2:13)_2:7)_2	0	0.184561	0.792744	0.629883	0.540852	0.789655	0.536029	0.768394	0.672041	6.4551e-06	0.679461	0.619727	0.513707	0.734391	0.602779	0.708042	0.782355	0.545599
OG5_126711	2	2	2	2	2	2	2	2	2	2	0	2	3	2	2	2	2	2	2	2	2	2	2	2	2	2	2	2	2	2	((Dnov_2:85,Lalb_2:85)_2:30,(Mrot_2:107,((Cteno_0:91,((Etrid_2:36,Erob_2:36)_2:21,(Caust_2:55,(Cjap_3:45,Ccalc_2:45)_2:10)_2:2)_2:34)_2:9,(Hlab_2:87,(Emex_2:81,((Mqua_2:68,(Bimp_2:13,Bter_2:13)_2:55)_2:10,(Amel_2:22,Aflo_2:22)_2:56)_2:3)_2:6)_2:13)_2:7)_2	1	-	-	-	-	-	-	-	-	-	-	-	-	-	-	-	-	-
OG5_126712	4	5	3	4	4	4	4	4	4	4	1	4	4	4	4	4	3	4	4	4	3	4	3	4	4	4	4	3	4	4	((Dnov_3:85,Lalb_4:85)_4:30,(Mrot_3:107,((Cteno_1:91,((Etrid_3:36,Erob_5:36)_4:21,(Caust_3:55,(Cjap_4:45,Ccalc_3:45)_4:10)_4:2)_4:34)_4:9,(Hlab_4:87,(Emex_4:81,((Mqua_4:68,(Bimp_4:13,Bter_4:13)_4:55)_4:10,(Amel_4:22,Aflo_4:22)_4:56)_4:3)_4:6)_4:13)_4:7)_4	1	-	-	-	-	-	-	-	-	-	-	-	-	-	-	-	-	-
OG5_126713	8	25	18	9	9	11	8	10	19	7	5	9	1	10	7	21	11	10	9	9	6	6	7	17	19	10	13	12	8	9	((Dnov_12:85,Lalb_10:85)_10:30,(Mrot_6:107,((Cteno_5:91,((Etrid_18:36,Erob_25:36)_16:21,(Caust_7:55,(Cjap_1:45,Ccalc_11:45)_8:10)_9:2)_9:34)_9:9,(Hlab_7:87,(Emex_6:81,((Mqua_13:68,(Bimp_19:13,Bter_21:13)_19:55)_11:10,(Amel_7:22,Aflo_8:22)_8:56)_9:3)_9:6)_	0	0.285595	0.916883	0.29331	0.649072	0.222238	0.634691	0.0468471	0.852273	0.263651	0.000162538	1.48402e-05	0.557429	0.335853	0.448055	8.77269e-06	0.118968	0.662506
OG5_126714	3	3	3	3	3	3	3	4	4	3	1	3	4	3	4	3	3	3	3	3	3	3	3	3	5	3	3	3	3	3	((Dnov_3:85,Lalb_4:85)_3:30,(Mrot_3:107,((Cteno_1:91,((Etrid_3:36,Erob_3:36)_3:21,(Caust_3:55,(Cjap_4:45,Ccalc_3:45)_3:10)_3:2)_3:34)_3:9,(Hlab_4:87,(Emex_3:81,((Mqua_3:68,(Bimp_5:13,Bter_3:13)_4:55)_3:10,(Amel_3:22,Aflo_3:22)_3:56)_3:3)_3:6)_3:13)_3:7)_3	1	-	-	-	-	-	-	-	-	-	-	-	-	-	-	-	-	-
OG5_126715	3	0	3	2	2	2	2	1	1	2	3	2	1	2	1	1	2	2	2	2	1	1	2	2	1	1	2	1	2	2	((Dnov_1:85,Lalb_1:85)_1:30,(Mrot_1:107,((Cteno_3:91,((Etrid_3:36,Erob_0:36)_2:21,(Caust_2:55,(Cjap_1:45,Ccalc_2:45)_2:10)_2:2)_2:34)_2:9,(Hlab_1:87,(Emex_1:81,((Mqua_2:68,(Bimp_1:13,Bter_1:13)_1:55)_2:10,(Amel_2:22,Aflo_3:22)_2:56)_2:3)_2:6)_2:13)_2:7)_2	0	0.670267	0.703415	0.195231	0.540852	0.44402	0.536029	0.194774	0.672041	0.113842	0.0104051	0.619727	0.513707	0.734391	0.602779	0.314343	0.782355	0.545599
OG5_126716	8	15	23	8	8	8	8	11	5	8	5	9	15	14	7	5	13	14	9	14	11	8	15	16	4	9	10	8	8	9	((Dnov_8:85,Lalb_11:85)_9:30,(Mrot_11:107,((Cteno_5:91,((Etrid_23:36,Erob_15:36)_16:21,(Caust_15:55,(Cjap_15:45,Ccalc_13:45)_14:10)_14:2)_14:34)_9:9,(Hlab_7:87,(Emex_8:81,((Mqua_10:68,(Bimp_4:13,Bter_5:13)_5:55)_8:10,(Amel_8:22,Aflo_8:22)_8:56)_8:3)_8:6)_	0	0.703415	0.319701	0.814244	0.649072	0.313968	0.634691	0.0468471	0.00299404	0.0018383	0.701617	0.124374	0.585019	0.581322	0.830657	0.541716	0.782654	0.662506
OG5_126717	1	2	2	1	1	1	1	1	1	1	1	1	1	1	1	1	1	1	1	1	1	1	1	2	1	1	1	1	1	1	((Dnov_1:85,Lalb_1:85)_1:30,(Mrot_1:107,((Cteno_1:91,((Etrid_2:36,Erob_2:36)_2:21,(Caust_1:55,(Cjap_1:45,Ccalc_1:45)_1:10)_1:2)_1:34)_1:9,(Hlab_1:87,(Emex_1:81,((Mqua_1:68,(Bimp_1:13,Bter_1:13)_1:55)_1:10,(Amel_1:22,Aflo_1:22)_1:56)_1:3)_1:6)_1:13)_1:7)_1	1	-	-	-	-	-	-	-	-	-	-	-	-	-	-	-	-	-
OG5_126718	3	4	3	2	2	2	2	2	2	2	1	2	1	2	3	2	3	2	2	2	2	2	2	3	2	2	2	2	2	2	((Dnov_2:85,Lalb_2:85)_2:30,(Mrot_2:107,((Cteno_1:91,((Etrid_3:36,Erob_4:36)_3:21,(Caust_2:55,(Cjap_1:45,Ccalc_3:45)_2:10)_2:2)_2:34)_2:9,(Hlab_3:87,(Emex_2:81,((Mqua_2:68,(Bimp_2:13,Bter_2:13)_2:55)_2:10,(Amel_2:22,Aflo_3:22)_2:56)_2:3)_2:6)_2:13)_2:7)_2	1	-	-	-	-	-	-	-	-	-	-	-	-	-	-	-	-	-
OG5_126719	1	1	0	1	1	1	1	0	1	1	0	1	0	1	1	2	1	1	1	1	1	1	1	1	1	1	1	1	1	1	((Dnov_1:85,Lalb_0:85)_1:30,(Mrot_1:107,((Cteno_0:91,((Etrid_0:36,Erob_1:36)_1:21,(Caust_1:55,(Cjap_0:45,Ccalc_1:45)_1:10)_1:2)_1:34)_1:9,(Hlab_1:87,(Emex_1:81,((Mqua_1:68,(Bimp_1:13,Bter_2:13)_1:55)_1:10,(Amel_1:22,Aflo_1:22)_1:56)_1:3)_1:6)_1:13)_1:7)_1	1	-	-	-	-	-	-	-	-	-	-	-	-	-	-	-	-	-
OG5_126720	1	1	1	1	1	1	1	1	1	2	0	1	2	1	1	1	1	1	1	1	1	1	1	1	2	1	1	2	1	1	((Dnov_2:85,Lalb_1:85)_1:30,(Mrot_1:107,((Cteno_0:91,((Etrid_1:36,Erob_1:36)_1:21,(Caust_1:55,(Cjap_2:45,Ccalc_1:45)_1:10)_1:2)_1:34)_1:9,(Hlab_1:87,(Emex_1:81,((Mqua_1:68,(Bimp_2:13,Bter_1:13)_1:55)_1:10,(Amel_2:22,Aflo_1:22)_1:56)_1:3)_1:6)_1:13)_1:7)_1	1	-	-	-	-	-	-	-	-	-	-	-	-	-	-	-	-	-
OG5_126721	2	4	3	2	2	2	2	2	2	2	1	2	2	2	2	2	3	2	2	2	2	2	2	3	3	2	2	3	2	2	((Dnov_3:85,Lalb_2:85)_2:30,(Mrot_2:107,((Cteno_1:91,((Etrid_3:36,Erob_4:36)_3:21,(Caust_2:55,(Cjap_2:45,Ccalc_3:45)_2:10)_2:2)_2:34)_2:9,(Hlab_2:87,(Emex_2:81,((Mqua_2:68,(Bimp_3:13,Bter_2:13)_2:55)_2:10,(Amel_2:22,Aflo_2:22)_2:56)_2:3)_2:6)_2:13)_2:7)_2	1	-	-	-	-	-	-	-	-	-	-	-	-	-	-	-	-	-
OG5_126722	2	2	2	1	1	1	1	1	2	1	1	1	1	1	1	2	1	1	1	1	2	1	1	2	3	1	2	1	1	1	((Dnov_1:85,Lalb_1:85)_1:30,(Mrot_2:107,((Cteno_1:91,((Etrid_2:36,Erob_2:36)_2:21,(Caust_1:55,(Cjap_1:45,Ccalc_1:45)_1:10)_1:2)_1:34)_1:9,(Hlab_1:87,(Emex_1:81,((Mqua_2:68,(Bimp_3:13,Bter_2:13)_2:55)_1:10,(Amel_1:22,Aflo_2:22)_1:56)_1:3)_1:6)_1:13)_1:7)_1	1	-	-	-	-	-	-	-	-	-	-	-	-	-	-	-	-	-
OG5_126723	2	2	2	2	2	2	2	2	2	2	1	2	2	2	2	2	6	2	2	2	2	1	2	2	3	2	2	2	2	2	((Dnov_2:85,Lalb_2:85)_2:30,(Mrot_2:107,((Cteno_1:91,((Etrid_2:36,Erob_2:36)_2:21,(Caust_2:55,(Cjap_2:45,Ccalc_6:45)_2:10)_2:2)_2:34)_2:9,(Hlab_2:87,(Emex_1:81,((Mqua_2:68,(Bimp_3:13,Bter_2:13)_2:55)_2:10,(Amel_2:22,Aflo_2:22)_2:56)_2:3)_2:6)_2:13)_2:7)_2	1	-	-	-	-	-	-	-	-	-	-	-	-	-	-	-	-	-
OG5_126724	1	2	1	1	1	1	1	1	1	1	1	1	0	1	1	1	7	1	1	1	1	1	1	1	1	1	1	1	1	1	((Dnov_1:85,Lalb_1:85)_1:30,(Mrot_1:107,((Cteno_1:91,((Etrid_1:36,Erob_2:36)_1:21,(Caust_1:55,(Cjap_0:45,Ccalc_7:45)_1:10)_1:2)_1:34)_1:9,(Hlab_1:87,(Emex_1:81,((Mqua_1:68,(Bimp_1:13,Bter_1:13)_1:55)_1:10,(Amel_1:22,Aflo_1:22)_1:56)_1:3)_1:6)_1:13)_1:7)_1	0	0.670267	0.703415	0.572657	0.521089	0.700146	0.518526	0.678844	0.600669	0.608277	0.0553953	0.566305	0.506925	0.648367	0.556002	0.186028	4.82961e-05	0.52363
OG5_126726	2	1	3	2	2	2	2	4	2	2	1	2	2	2	2	2	5	2	2	2	2	2	2	2	2	2	2	2	2	2	((Dnov_2:85,Lalb_4:85)_2:30,(Mrot_2:107,((Cteno_1:91,((Etrid_3:36,Erob_1:36)_2:21,(Caust_2:55,(Cjap_2:45,Ccalc_5:45)_2:10)_2:2)_2:34)_2:9,(Hlab_2:87,(Emex_2:81,((Mqua_2:68,(Bimp_2:13,Bter_2:13)_2:55)_2:10,(Amel_2:22,Aflo_2:22)_2:56)_2:3)_2:6)_2:13)_2:7)_2	1	-	-	-	-	-	-	-	-	-	-	-	-	-	-	-	-	-
OG5_126727	2	2	1	2	2	2	2	2	2	2	1	2	2	2	2	2	6	2	2	2	1	2	2	2	2	2	2	2	2	2	((Dnov_2:85,Lalb_2:85)_2:30,(Mrot_1:107,((Cteno_1:91,((Etrid_1:36,Erob_2:36)_2:21,(Caust_2:55,(Cjap_2:45,Ccalc_6:45)_2:10)_2:2)_2:34)_2:9,(Hlab_2:87,(Emex_2:81,((Mqua_2:68,(Bimp_2:13,Bter_2:13)_2:55)_2:10,(Amel_2:22,Aflo_2:22)_2:56)_2:3)_2:6)_2:13)_2:7)_2	1	-	-	-	-	-	-	-	-	-	-	-	-	-	-	-	-	-
OG5_126728	1	2	2	1	1	1	1	1	1	1	1	1	1	2	1	1	3	2	1	2	1	1	1	2	1	1	1	1	1	1	((Dnov_1:85,Lalb_1:85)_1:30,(Mrot_1:107,((Cteno_1:91,((Etrid_2:36,Erob_2:36)_2:21,(Caust_1:55,(Cjap_1:45,Ccalc_3:45)_1:10)_1:2)_1:34)_1:9,(Hlab_1:87,(Emex_1:81,((Mqua_1:68,(Bimp_1:13,Bter_1:13)_1:55)_1:10,(Amel_1:22,Aflo_1:22)_1:56)_1:3)_1:6)_1:13)_1:7)_1	1	-	-	-	-	-	-	-	-	-	-	-	-	-	-	-	-	-
OG5_126729	2	1	1	2	2	2	2	2	2	2	3	2	4	2	2	2	2	2	2	2	2	2	2	1	2	2	2	2	2	2	((Dnov_2:85,Lalb_2:85)_2:30,(Mrot_2:107,((Cteno_3:91,((Etrid_1:36,Erob_1:36)_1:21,(Caust_2:55,(Cjap_4:45,Ccalc_2:45)_2:10)_2:2)_2:34)_2:9,(Hlab_2:87,(Emex_2:81,((Mqua_2:68,(Bimp_2:13,Bter_2:13)_2:55)_2:10,(Amel_2:22,Aflo_2:22)_2:56)_2:3)_2:6)_2:13)_2:7)_2	1	-	-	-	-	-	-	-	-	-	-	-	-	-	-	-	-	-
OG5_126730	3	3	5	1	1	1	1	1	1	1	3	2	0	2	1	1	1	2	1	1	1	1	2	3	2	1	1	1	1	1	((Dnov_1:85,Lalb_1:85)_1:30,(Mrot_1:107,((Cteno_3:91,((Etrid_5:36,Erob_3:36)_3:21,(Caust_2:55,(Cjap_0:45,Ccalc_1:45)_1:10)_2:2)_2:34)_2:9,(Hlab_1:87,(Emex_1:81,((Mqua_1:68,(Bimp_2:13,Bter_1:13)_1:55)_1:10,(Amel_1:22,Aflo_3:22)_1:56)_1:3)_1:6)_1:13)_1:7)_1	0	0.670267	0.703415	0.572657	0.521089	0.700146	0.518526	0.194774	0.672041	0.0612115	0.731527	0.0684018	0.513707	0.734391	0.154351	0.186028	0.692604	0.0119514
OG5_126731	1	6	7	1	1	1	1	1	1	2	0	1	1	1	1	1	1	1	1	1	1	1	1	5	1	1	1	1	1	1	((Dnov_1:85,Lalb_1:85)_1:30,(Mrot_1:107,((Cteno_0:91,((Etrid_7:36,Erob_6:36)_5:21,(Caust_1:55,(Cjap_1:45,Ccalc_1:45)_1:10)_1:2)_1:34)_1:9,(Hlab_1:87,(Emex_1:81,((Mqua_1:68,(Bimp_1:13,Bter_1:13)_1:55)_1:10,(Amel_2:22,Aflo_1:22)_1:56)_1:3)_1:6)_1:13)_1:7)_1	0	0.670267	0.703415	0.572657	0.521089	0.700146	0.518526	0.258409	0.600669	0.0644792	0.256947	1.10607e-05	0.506925	0.648367	0.556002	0.627121	0.692604	0.52363
OG5_126732	5	7	4	5	5	5	5	7	5	6	5	5	5	5	5	4	4	5	5	5	5	5	7	5	5	5	4	5	5	5	((Dnov_5:85,Lalb_7:85)_5:30,(Mrot_5:107,((Cteno_5:91,((Etrid_4:36,Erob_7:36)_5:21,(Caust_7:55,(Cjap_5:45,Ccalc_4:45)_5:10)_5:2)_5:34)_5:9,(Hlab_5:87,(Emex_5:81,((Mqua_4:68,(Bimp_5:13,Bter_4:13)_5:55)_5:10,(Amel_6:22,Aflo_5:22)_5:56)_5:3)_5:6)_5:13)_5:7)_5	1	-	-	-	-	-	-	-	-	-	-	-	-	-	-	-	-	-
OG5_126733	3	4	6	2	2	2	2	2	2	3	0	2	2	3	2	2	3	3	2	3	2	2	2	4	2	2	2	2	3	2	((Dnov_2:85,Lalb_2:85)_2:30,(Mrot_2:107,((Cteno_0:91,((Etrid_6:36,Erob_4:36)_4:21,(Caust_2:55,(Cjap_2:45,Ccalc_3:45)_2:10)_2:2)_2:34)_2:9,(Hlab_2:87,(Emex_2:81,((Mqua_2:68,(Bimp_2:13,Bter_2:13)_2:55)_2:10,(Amel_3:22,Aflo_3:22)_3:56)_2:3)_2:6)_2:13)_2:7)_2	1	-	-	-	-	-	-	-	-	-	-	-	-	-	-	-	-	-
OG5_126734	2	6	7	1	1	1	1	1	1	1	2	1	1	2	1	1	4	2	1	2	1	1	1	5	2	1	1	1	1	1	((Dnov_1:85,Lalb_1:85)_1:30,(Mrot_1:107,((Cteno_2:91,((Etrid_7:36,Erob_6:36)_5:21,(Caust_1:55,(Cjap_1:45,Ccalc_4:45)_2:10)_2:2)_2:34)_1:9,(Hlab_1:87,(Emex_1:81,((Mqua_1:68,(Bimp_2:13,Bter_1:13)_1:55)_1:10,(Amel_1:22,Aflo_2:22)_1:56)_1:3)_1:6)_1:13)_1:7)_1	0	0.670267	0.703415	0.572657	0.521089	0.700146	0.518526	0.095364	0.0525594	0.0644792	0.256947	0.000579705	0.513707	0.355282	0.602779	0.314343	0.0958656	0.52363
OG5_126735	3	4	4	3	3	3	3	3	3	3	2	3	2	3	3	3	6	3	3	3	3	3	2	4	3	3	3	3	3	3	((Dnov_3:85,Lalb_3:85)_3:30,(Mrot_3:107,((Cteno_2:91,((Etrid_4:36,Erob_4:36)_4:21,(Caust_2:55,(Cjap_2:45,Ccalc_6:45)_3:10)_3:2)_3:34)_3:9,(Hlab_3:87,(Emex_3:81,((Mqua_3:68,(Bimp_3:13,Bter_3:13)_3:55)_3:10,(Amel_3:22,Aflo_3:22)_3:56)_3:3)_3:6)_3:13)_3:7)_3	1	-	-	-	-	-	-	-	-	-	-	-	-	-	-	-	-	-
OG5_126736	1	1	1	1	1	1	1	1	1	1	1	1	1	1	1	1	2	1	1	1	1	1	2	1	1	1	1	1	1	1	((Dnov_1:85,Lalb_1:85)_1:30,(Mrot_1:107,((Cteno_1:91,((Etrid_1:36,Erob_1:36)_1:21,(Caust_2:55,(Cjap_1:45,Ccalc_2:45)_1:10)_1:2)_1:34)_1:9,(Hlab_1:87,(Emex_1:81,((Mqua_1:68,(Bimp_1:13,Bter_1:13)_1:55)_1:10,(Amel_1:22,Aflo_1:22)_1:56)_1:3)_1:6)_1:13)_1:7)_1	1	-	-	-	-	-	-	-	-	-	-	-	-	-	-	-	-	-
OG5_126737	2	2	3	2	2	2	2	2	2	2	2	2	2	2	2	2	1	2	2	2	2	2	1	2	4	2	2	2	2	2	((Dnov_2:85,Lalb_2:85)_2:30,(Mrot_2:107,((Cteno_2:91,((Etrid_3:36,Erob_2:36)_2:21,(Caust_1:55,(Cjap_2:45,Ccalc_1:45)_2:10)_2:2)_2:34)_2:9,(Hlab_2:87,(Emex_2:81,((Mqua_2:68,(Bimp_4:13,Bter_2:13)_2:55)_2:10,(Amel_2:22,Aflo_2:22)_2:56)_2:3)_2:6)_2:13)_2:7)_2	1	-	-	-	-	-	-	-	-	-	-	-	-	-	-	-	-	-
OG5_126738	5	14	25	5	5	5	5	6	3	4	0	5	17	12	5	3	4	12	5	12	4	5	18	15	2	5	5	3	5	5	((Dnov_3:85,Lalb_6:85)_5:30,(Mrot_4:107,((Cteno_0:91,((Etrid_25:36,Erob_14:36)_16:21,(Caust_18:55,(Cjap_17:45,Ccalc_4:45)_13:10)_13:2)_13:34)_5:9,(Hlab_5:87,(Emex_5:81,((Mqua_5:68,(Bimp_2:13,Bter_3:13)_3:55)_5:10,(Amel_4:22,Aflo_5:22)_5:56)_5:3)_5:6)_5:13	0	0.238548	0.446865	0.74093	0.593086	0.642051	0.583006	0.000361638	1.84169e-06	0.000188456	0.375671	0.0545243	0.579724	0.0356207	0.822847	0.0665814	0.000145983	0.602779
OG5_126739	5	4	13	5	5	5	5	6	5	7	4	5	5	7	5	5	10	7	5	7	5	5	7	7	5	5	5	4	6	5	((Dnov_4:85,Lalb_6:85)_5:30,(Mrot_5:107,((Cteno_4:91,((Etrid_13:36,Erob_4:36)_6:21,(Caust_7:55,(Cjap_5:45,Ccalc_10:45)_6:10)_6:2)_6:34)_5:9,(Hlab_5:87,(Emex_5:81,((Mqua_5:68,(Bimp_5:13,Bter_5:13)_5:55)_5:10,(Amel_7:22,Aflo_5:22)_6:56)_5:3)_5:6)_5:13)_5:7)	0	0.6005	0.446865	0.74093	0.593086	0.87767	0.583006	0.613195	0.245254	3.9612e-05	0.156478	0.751388	0.539464	0.390237	0.726789	0.563403	0.0400777	0.602779
OG5_126740	3	2	3	2	2	2	2	2	2	2	3	2	2	2	2	2	3	2	2	2	2	2	1	2	2	2	2	2	2	2	((Dnov_2:85,Lalb_2:85)_2:30,(Mrot_2:107,((Cteno_3:91,((Etrid_3:36,Erob_2:36)_2:21,(Caust_1:55,(Cjap_2:45,Ccalc_3:45)_2:10)_2:2)_2:34)_2:9,(Hlab_2:87,(Emex_2:81,((Mqua_2:68,(Bimp_2:13,Bter_2:13)_2:55)_2:10,(Amel_2:22,Aflo_3:22)_2:56)_2:3)_2:6)_2:13)_2:7)_2	1	-	-	-	-	-	-	-	-	-	-	-	-	-	-	-	-	-
OG5_126741	3	8	7	3	3	3	3	3	3	2	4	3	3	4	4	3	5	4	3	4	2	3	3	6	3	3	3	2	3	3	((Dnov_2:85,Lalb_3:85)_3:30,(Mrot_2:107,((Cteno_4:91,((Etrid_7:36,Erob_8:36)_6:21,(Caust_3:55,(Cjap_3:45,Ccalc_5:45)_4:10)_4:2)_4:34)_3:9,(Hlab_4:87,(Emex_3:81,((Mqua_3:68,(Bimp_3:13,Bter_3:13)_3:55)_3:10,(Amel_2:22,Aflo_3:22)_3:56)_3:3)_3:6)_3:13)_3:7)_3	1	-	-	-	-	-	-	-	-	-	-	-	-	-	-	-	-	-
OG5_126742	2	2	2	2	2	2	2	2	2	2	0	2	2	2	2	2	2	2	2	2	2	2	2	2	2	2	2	2	2	2	((Dnov_2:85,Lalb_2:85)_2:30,(Mrot_2:107,((Cteno_0:91,((Etrid_2:36,Erob_2:36)_2:21,(Caust_2:55,(Cjap_2:45,Ccalc_2:45)_2:10)_2:2)_2:34)_2:9,(Hlab_2:87,(Emex_2:81,((Mqua_2:68,(Bimp_2:13,Bter_2:13)_2:55)_2:10,(Amel_2:22,Aflo_2:22)_2:56)_2:3)_2:6)_2:13)_2:7)_2	1	-	-	-	-	-	-	-	-	-	-	-	-	-	-	-	-	-
OG5_126743	2	1	1	2	2	2	2	3	2	2	3	2	2	2	2	2	3	2	2	2	2	2	1	1	2	2	2	2	2	2	((Dnov_2:85,Lalb_3:85)_2:30,(Mrot_2:107,((Cteno_3:91,((Etrid_1:36,Erob_1:36)_1:21,(Caust_1:55,(Cjap_2:45,Ccalc_3:45)_2:10)_2:2)_2:34)_2:9,(Hlab_2:87,(Emex_2:81,((Mqua_2:68,(Bimp_2:13,Bter_2:13)_2:55)_2:10,(Amel_2:22,Aflo_2:22)_2:56)_2:3)_2:6)_2:13)_2:7)_2	1	-	-	-	-	-	-	-	-	-	-	-	-	-	-	-	-	-
OG5_126744	2	9	4	1	1	1	1	1	1	1	1	1	1	1	1	1	1	1	1	1	1	1	1	4	2	1	2	2	1	1	((Dnov_2:85,Lalb_1:85)_1:30,(Mrot_1:107,((Cteno_1:91,((Etrid_4:36,Erob_9:36)_4:21,(Caust_1:55,(Cjap_1:45,Ccalc_1:45)_1:10)_1:2)_1:34)_1:9,(Hlab_1:87,(Emex_1:81,((Mqua_2:68,(Bimp_2:13,Bter_1:13)_1:55)_1:10,(Amel_1:22,Aflo_2:22)_1:56)_1:3)_1:6)_1:13)_1:7)_1	0	0.0906439	0.703415	0.572657	0.521089	0.700146	0.518526	0.678844	0.600669	0.772593	0.000435859	0.000161089	0.506925	0.648367	0.556002	0.627121	0.692604	0.52363
OG5_126745	3	4	4	3	3	3	3	3	3	3	1	3	1	3	3	3	4	3	3	3	2	2	3	4	3	3	2	4	3	3	((Dnov_4:85,Lalb_3:85)_3:30,(Mrot_2:107,((Cteno_1:91,((Etrid_4:36,Erob_4:36)_4:21,(Caust_3:55,(Cjap_1:45,Ccalc_4:45)_3:10)_3:2)_3:34)_3:9,(Hlab_3:87,(Emex_2:81,((Mqua_2:68,(Bimp_3:13,Bter_3:13)_3:55)_3:10,(Amel_3:22,Aflo_3:22)_3:56)_3:3)_3:6)_3:13)_3:7)_3	1	-	-	-	-	-	-	-	-	-	-	-	-	-	-	-	-	-
OG5_126746	6	7	4	4	4	4	4	5	4	4	2	4	6	4	4	4	3	4	4	4	4	4	4	4	4	4	5	4	4	4	((Dnov_4:85,Lalb_5:85)_4:30,(Mrot_4:107,((Cteno_2:91,((Etrid_4:36,Erob_7:36)_5:21,(Caust_4:55,(Cjap_6:45,Ccalc_3:45)_5:10)_5:2)_5:34)_4:9,(Hlab_4:87,(Emex_4:81,((Mqua_5:68,(Bimp_4:13,Bter_4:13)_4:55)_4:10,(Amel_4:22,Aflo_6:22)_5:56)_4:3)_4:6)_4:13)_4:7)_4	1	-	-	-	-	-	-	-	-	-	-	-	-	-	-	-	-	-
OG5_126747	2	2	3	1	1	1	1	1	1	2	0	1	0	1	1	1	1	1	1	1	1	1	1	2	1	1	1	1	2	1	((Dnov_1:85,Lalb_1:85)_1:30,(Mrot_1:107,((Cteno_0:91,((Etrid_3:36,Erob_2:36)_2:21,(Caust_1:55,(Cjap_0:45,Ccalc_1:45)_1:10)_1:2)_1:34)_1:9,(Hlab_1:87,(Emex_1:81,((Mqua_1:68,(Bimp_1:13,Bter_1:13)_1:55)_1:10,(Amel_2:22,Aflo_2:22)_2:56)_1:3)_1:6)_1:13)_1:7)_1	1	-	-	-	-	-	-	-	-	-	-	-	-	-	-	-	-	-
OG5_126748	2	3	2	2	2	2	2	2	2	2	1	2	0	2	2	2	1	2	2	1	1	1	1	2	2	2	2	2	2	2	((Dnov_2:85,Lalb_2:85)_2:30,(Mrot_1:107,((Cteno_1:91,((Etrid_2:36,Erob_3:36)_2:21,(Caust_1:55,(Cjap_0:45,Ccalc_1:45)_1:10)_2:2)_2:34)_2:9,(Hlab_2:87,(Emex_1:81,((Mqua_2:68,(Bimp_2:13,Bter_2:13)_2:55)_2:10,(Amel_2:22,Aflo_2:22)_2:56)_2:3)_2:6)_2:13)_2:7)_2	1	-	-	-	-	-	-	-	-	-	-	-	-	-	-	-	-	-
OG5_126749	2	1	2	1	1	1	1	1	1	2	0	1	1	1	1	1	1	1	1	1	1	1	3	1	2	1	1	1	2	1	((Dnov_1:85,Lalb_1:85)_1:30,(Mrot_1:107,((Cteno_0:91,((Etrid_2:36,Erob_1:36)_1:21,(Caust_3:55,(Cjap_1:45,Ccalc_1:45)_1:10)_1:2)_1:34)_1:9,(Hlab_1:87,(Emex_1:81,((Mqua_1:68,(Bimp_2:13,Bter_1:13)_1:55)_1:10,(Amel_2:22,Aflo_2:22)_2:56)_1:3)_1:6)_1:13)_1:7)_1	1	-	-	-	-	-	-	-	-	-	-	-	-	-	-	-	-	-
OG5_126750	2	2	3	2	2	2	2	2	3	1	1	2	1	2	2	4	2	2	2	2	2	3	1	2	3	2	2	2	2	2	((Dnov_2:85,Lalb_2:85)_2:30,(Mrot_2:107,((Cteno_1:91,((Etrid_3:36,Erob_2:36)_2:21,(Caust_1:55,(Cjap_1:45,Ccalc_2:45)_2:10)_2:2)_2:34)_2:9,(Hlab_2:87,(Emex_3:81,((Mqua_2:68,(Bimp_3:13,Bter_4:13)_3:55)_2:10,(Amel_1:22,Aflo_2:22)_2:56)_2:3)_2:6)_2:13)_2:7)_2	1	-	-	-	-	-	-	-	-	-	-	-	-	-	-	-	-	-
OG5_126752	2	2	1	2	2	2	2	2	2	3	2	2	0	1	2	2	1	1	2	1	2	2	1	1	3	2	2	3	2	2	((Dnov_3:85,Lalb_2:85)_2:30,(Mrot_2:107,((Cteno_2:91,((Etrid_1:36,Erob_2:36)_1:21,(Caust_1:55,(Cjap_0:45,Ccalc_1:45)_1:10)_1:2)_1:34)_2:9,(Hlab_2:87,(Emex_2:81,((Mqua_2:68,(Bimp_3:13,Bter_2:13)_2:55)_2:10,(Amel_3:22,Aflo_2:22)_2:56)_2:3)_2:6)_2:13)_2:7)_2	1	-	-	-	-	-	-	-	-	-	-	-	-	-	-	-	-	-
OG5_126753	2	2	4	2	2	2	2	2	2	2	1	2	1	2	2	2	2	2	2	2	2	2	4	2	1	2	2	2	2	2	((Dnov_2:85,Lalb_2:85)_2:30,(Mrot_2:107,((Cteno_1:91,((Etrid_4:36,Erob_2:36)_2:21,(Caust_4:55,(Cjap_1:45,Ccalc_2:45)_2:10)_2:2)_2:34)_2:9,(Hlab_2:87,(Emex_2:81,((Mqua_2:68,(Bimp_1:13,Bter_2:13)_2:55)_2:10,(Amel_2:22,Aflo_2:22)_2:56)_2:3)_2:6)_2:13)_2:7)_2	1	-	-	-	-	-	-	-	-	-	-	-	-	-	-	-	-	-
OG5_126754	2	1	2	2	2	2	2	1	2	2	3	2	0	2	2	2	1	2	2	1	2	2	2	2	2	2	2	2	2	2	((Dnov_2:85,Lalb_1:85)_2:30,(Mrot_2:107,((Cteno_3:91,((Etrid_2:36,Erob_1:36)_2:21,(Caust_2:55,(Cjap_0:45,Ccalc_1:45)_1:10)_2:2)_2:34)_2:9,(Hlab_2:87,(Emex_2:81,((Mqua_2:68,(Bimp_2:13,Bter_2:13)_2:55)_2:10,(Amel_2:22,Aflo_2:22)_2:56)_2:3)_2:6)_2:13)_2:7)_2	1	-	-	-	-	-	-	-	-	-	-	-	-	-	-	-	-	-
OG5_126755	2	6	5	2	2	2	2	2	2	2	2	2	2	3	2	2	5	3	2	3	2	2	3	5	3	2	2	3	2	2	((Dnov_3:85,Lalb_2:85)_2:30,(Mrot_2:107,((Cteno_2:91,((Etrid_5:36,Erob_6:36)_5:21,(Caust_3:55,(Cjap_2:45,Ccalc_5:45)_3:10)_3:2)_3:34)_2:9,(Hlab_2:87,(Emex_2:81,((Mqua_2:68,(Bimp_3:13,Bter_2:13)_2:55)_2:10,(Amel_2:22,Aflo_2:22)_2:56)_2:3)_2:6)_2:13)_2:7)_2	1	-	-	-	-	-	-	-	-	-	-	-	-	-	-	-	-	-
OG5_126756	2	4	5	2	2	2	2	2	3	2	2	2	2	3	2	3	3	3	2	3	2	2	3	4	4	2	2	2	2	2	((Dnov_2:85,Lalb_2:85)_2:30,(Mrot_2:107,((Cteno_2:91,((Etrid_5:36,Erob_4:36)_4:21,(Caust_3:55,(Cjap_2:45,Ccalc_3:45)_3:10)_3:2)_3:34)_2:9,(Hlab_2:87,(Emex_2:81,((Mqua_2:68,(Bimp_4:13,Bter_3:13)_3:55)_2:10,(Amel_2:22,Aflo_2:22)_2:56)_2:3)_2:6)_2:13)_2:7)_2	1	-	-	-	-	-	-	-	-	-	-	-	-	-	-	-	-	-
OG5_126757	4	3	5	3	3	3	3	2	3	3	2	3	3	3	3	3	3	3	3	3	3	3	2	3	3	3	3	3	3	3	((Dnov_3:85,Lalb_2:85)_3:30,(Mrot_3:107,((Cteno_2:91,((Etrid_5:36,Erob_3:36)_3:21,(Caust_2:55,(Cjap_3:45,Ccalc_3:45)_3:10)_3:2)_3:34)_3:9,(Hlab_3:87,(Emex_3:81,((Mqua_3:68,(Bimp_3:13,Bter_3:13)_3:55)_3:10,(Amel_3:22,Aflo_4:22)_3:56)_3:3)_3:6)_3:13)_3:7)_3	1	-	-	-	-	-	-	-	-	-	-	-	-	-	-	-	-	-
OG5_126758	1	4	1	1	1	1	1	1	1	1	0	1	1	1	1	1	1	1	1	1	1	1	1	1	2	1	1	1	1	1	((Dnov_1:85,Lalb_1:85)_1:30,(Mrot_1:107,((Cteno_0:91,((Etrid_1:36,Erob_4:36)_1:21,(Caust_1:55,(Cjap_1:45,Ccalc_1:45)_1:10)_1:2)_1:34)_1:9,(Hlab_1:87,(Emex_1:81,((Mqua_1:68,(Bimp_2:13,Bter_1:13)_1:55)_1:10,(Amel_1:22,Aflo_1:22)_1:56)_1:3)_1:6)_1:13)_1:7)_1	1	-	-	-	-	-	-	-	-	-	-	-	-	-	-	-	-	-
OG5_126759	1	1	1	1	1	1	1	1	1	2	0	1	2	1	1	1	1	1	1	1	1	1	2	1	2	1	1	1	1	1	((Dnov_1:85,Lalb_1:85)_1:30,(Mrot_1:107,((Cteno_0:91,((Etrid_1:36,Erob_1:36)_1:21,(Caust_2:55,(Cjap_2:45,Ccalc_1:45)_1:10)_1:2)_1:34)_1:9,(Hlab_1:87,(Emex_1:81,((Mqua_1:68,(Bimp_2:13,Bter_1:13)_1:55)_1:10,(Amel_2:22,Aflo_1:22)_1:56)_1:3)_1:6)_1:13)_1:7)_1	1	-	-	-	-	-	-	-	-	-	-	-	-	-	-	-	-	-
OG5_126760	2	1	2	1	1	1	1	1	1	2	0	1	1	1	1	1	1	1	1	1	1	1	1	1	2	1	1	2	2	1	((Dnov_2:85,Lalb_1:85)_1:30,(Mrot_1:107,((Cteno_0:91,((Etrid_2:36,Erob_1:36)_1:21,(Caust_1:55,(Cjap_1:45,Ccalc_1:45)_1:10)_1:2)_1:34)_1:9,(Hlab_1:87,(Emex_1:81,((Mqua_1:68,(Bimp_2:13,Bter_1:13)_1:55)_1:10,(Amel_2:22,Aflo_2:22)_2:56)_1:3)_1:6)_1:13)_1:7)_1	1	-	-	-	-	-	-	-	-	-	-	-	-	-	-	-	-	-
OG5_126761	3	3	5	3	3	3	3	2	3	3	2	3	3	3	3	3	3	3	3	3	3	3	3	3	3	3	3	3	3	3	((Dnov_3:85,Lalb_2:85)_3:30,(Mrot_3:107,((Cteno_2:91,((Etrid_5:36,Erob_3:36)_3:21,(Caust_3:55,(Cjap_3:45,Ccalc_3:45)_3:10)_3:2)_3:34)_3:9,(Hlab_3:87,(Emex_3:81,((Mqua_3:68,(Bimp_3:13,Bter_3:13)_3:55)_3:10,(Amel_3:22,Aflo_3:22)_3:56)_3:3)_3:6)_3:13)_3:7)_3	1	-	-	-	-	-	-	-	-	-	-	-	-	-	-	-	-	-
OG5_126762	3	1	1	2	2	2	2	2	2	2	0	2	1	2	2	2	2	2	2	2	2	2	3	1	2	2	2	2	2	2	((Dnov_2:85,Lalb_2:85)_2:30,(Mrot_2:107,((Cteno_0:91,((Etrid_1:36,Erob_1:36)_1:21,(Caust_3:55,(Cjap_1:45,Ccalc_2:45)_2:10)_2:2)_2:34)_2:9,(Hlab_2:87,(Emex_2:81,((Mqua_2:68,(Bimp_2:13,Bter_2:13)_2:55)_2:10,(Amel_2:22,Aflo_3:22)_2:56)_2:3)_2:6)_2:13)_2:7)_2	1	-	-	-	-	-	-	-	-	-	-	-	-	-	-	-	-	-
OG5_126763	1	1	2	1	1	1	1	1	1	2	1	1	4	2	1	1	2	2	1	2	1	1	1	2	1	1	1	1	1	1	((Dnov_1:85,Lalb_1:85)_1:30,(Mrot_1:107,((Cteno_1:91,((Etrid_2:36,Erob_1:36)_1:21,(Caust_1:55,(Cjap_4:45,Ccalc_2:45)_2:10)_1:2)_1:34)_1:9,(Hlab_1:87,(Emex_1:81,((Mqua_1:68,(Bimp_1:13,Bter_1:13)_1:55)_1:10,(Amel_2:22,Aflo_1:22)_1:56)_1:3)_1:6)_1:13)_1:7)_1	1	-	-	-	-	-	-	-	-	-	-	-	-	-	-	-	-	-
OG5_126764	1	1	1	1	1	1	1	1	1	2	2	1	1	1	1	1	1	1	1	1	1	1	0	1	2	1	1	2	1	1	((Dnov_2:85,Lalb_1:85)_1:30,(Mrot_1:107,((Cteno_2:91,((Etrid_1:36,Erob_1:36)_1:21,(Caust_0:55,(Cjap_1:45,Ccalc_1:45)_1:10)_1:2)_1:34)_1:9,(Hlab_1:87,(Emex_1:81,((Mqua_1:68,(Bimp_2:13,Bter_1:13)_1:55)_1:10,(Amel_2:22,Aflo_1:22)_1:56)_1:3)_1:6)_1:13)_1:7)_1	1	-	-	-	-	-	-	-	-	-	-	-	-	-	-	-	-	-
OG5_126765	2	3	4	2	2	2	2	2	2	2	1	2	2	3	2	2	3	3	2	3	2	2	4	3	2	2	2	2	2	2	((Dnov_2:85,Lalb_2:85)_2:30,(Mrot_2:107,((Cteno_1:91,((Etrid_4:36,Erob_3:36)_3:21,(Caust_4:55,(Cjap_2:45,Ccalc_3:45)_3:10)_3:2)_3:34)_2:9,(Hlab_2:87,(Emex_2:81,((Mqua_2:68,(Bimp_2:13,Bter_2:13)_2:55)_2:10,(Amel_2:22,Aflo_2:22)_2:56)_2:3)_2:6)_2:13)_2:7)_2	1	-	-	-	-	-	-	-	-	-	-	-	-	-	-	-	-	-
OG5_126766	1	4	1	1	1	1	1	1	1	1	1	1	2	1	1	1	0	1	1	1	1	0	1	1	1	1	1	1	1	1	((Dnov_1:85,Lalb_1:85)_1:30,(Mrot_1:107,((Cteno_1:91,((Etrid_1:36,Erob_4:36)_1:21,(Caust_1:55,(Cjap_2:45,Ccalc_0:45)_1:10)_1:2)_1:34)_1:9,(Hlab_1:87,(Emex_0:81,((Mqua_1:68,(Bimp_1:13,Bter_1:13)_1:55)_1:10,(Amel_1:22,Aflo_1:22)_1:56)_1:3)_1:6)_1:13)_1:7)_1	1	-	-	-	-	-	-	-	-	-	-	-	-	-	-	-	-	-
OG5_126767	2	1	4	3	3	3	3	4	2	2	0	3	1	3	2	2	3	3	3	3	4	2	5	3	2	3	4	3	2	3	((Dnov_3:85,Lalb_4:85)_3:30,(Mrot_4:107,((Cteno_0:91,((Etrid_4:36,Erob_1:36)_3:21,(Caust_5:55,(Cjap_1:45,Ccalc_3:45)_3:10)_3:2)_3:34)_3:9,(Hlab_2:87,(Emex_2:81,((Mqua_4:68,(Bimp_2:13,Bter_2:13)_2:55)_3:10,(Amel_2:22,Aflo_2:22)_2:56)_3:3)_3:6)_3:13)_3:7)_3	0	0.809291	0.318888	0.675295	0.559384	0.313687	0.552572	0.0130153	0.723497	0.167963	0.0247845	0.663032	0.520349	0.10856	0.64201	0.0370222	0.828948	0.566036
OG5_126768	1	1	1	1	1	1	1	1	1	1	1	1	1	1	1	1	1	1	1	1	1	1	0	1	1	1	1	1	1	1	((Dnov_1:85,Lalb_1:85)_1:30,(Mrot_1:107,((Cteno_1:91,((Etrid_1:36,Erob_1:36)_1:21,(Caust_0:55,(Cjap_1:45,Ccalc_1:45)_1:10)_1:2)_1:34)_1:9,(Hlab_1:87,(Emex_1:81,((Mqua_1:68,(Bimp_1:13,Bter_1:13)_1:55)_1:10,(Amel_1:22,Aflo_1:22)_1:56)_1:3)_1:6)_1:13)_1:7)_1	1	-	-	-	-	-	-	-	-	-	-	-	-	-	-	-	-	-
OG5_126769	1	1	3	1	1	1	1	1	1	1	1	1	2	1	1	1	1	1	1	1	1	1	1	1	2	1	1	2	1	1	((Dnov_2:85,Lalb_1:85)_1:30,(Mrot_1:107,((Cteno_1:91,((Etrid_3:36,Erob_1:36)_1:21,(Caust_1:55,(Cjap_2:45,Ccalc_1:45)_1:10)_1:2)_1:34)_1:9,(Hlab_1:87,(Emex_1:81,((Mqua_1:68,(Bimp_2:13,Bter_1:13)_1:55)_1:10,(Amel_1:22,Aflo_1:22)_1:56)_1:3)_1:6)_1:13)_1:7)_1	1	-	-	-	-	-	-	-	-	-	-	-	-	-	-	-	-	-
OG5_126770	0	0	0	1	1	1	1	0	0	1	1	1	0	0	0	0	0	0	1	0	1	0	0	0	0	0	1	0	1	1	((Dnov_0:85,Lalb_0:85)_0:30,(Mrot_1:107,((Cteno_1:91,((Etrid_0:36,Erob_0:36)_0:21,(Caust_0:55,(Cjap_0:45,Ccalc_0:45)_0:10)_0:2)_0:34)_1:9,(Hlab_0:87,(Emex_0:81,((Mqua_1:68,(Bimp_0:13,Bter_0:13)_0:55)_1:10,(Amel_1:22,Aflo_0:22)_1:56)_1:3)_1:6)_1:13)_1:7)_1	1	-	-	-	-	-	-	-	-	-	-	-	-	-	-	-	-	-
OG5_126771	3	2	8	3	3	3	3	6	2	3	1	3	1	4	2	2	8	4	3	4	2	3	6	4	2	3	2	2	3	3	((Dnov_2:85,Lalb_6:85)_3:30,(Mrot_2:107,((Cteno_1:91,((Etrid_8:36,Erob_2:36)_4:21,(Caust_6:55,(Cjap_1:45,Ccalc_8:45)_4:10)_4:2)_4:34)_3:9,(Hlab_2:87,(Emex_3:81,((Mqua_2:68,(Bimp_2:13,Bter_2:13)_2:55)_3:10,(Amel_3:22,Aflo_3:22)_3:56)_3:3)_3:6)_3:13)_3:7)_3	0	0.489425	0.0405805	0.675295	0.559384	0.537807	0.552572	0.148088	0.155949	0.00189478	0.042455	0.698362	0.526854	0.0805608	0.675056	0.00918773	0.0149436	0.566036
OG5_126772	5	8	7	5	5	5	5	4	5	8	5	5	4	5	5	4	6	5	5	5	4	4	4	6	5	5	5	4	6	5	((Dnov_4:85,Lalb_4:85)_5:30,(Mrot_4:107,((Cteno_5:91,((Etrid_7:36,Erob_8:36)_6:21,(Caust_4:55,(Cjap_4:45,Ccalc_6:45)_5:10)_5:2)_5:34)_5:9,(Hlab_5:87,(Emex_4:81,((Mqua_5:68,(Bimp_5:13,Bter_4:13)_5:55)_5:10,(Amel_8:22,Aflo_5:22)_6:56)_5:3)_5:6)_5:13)_5:7)_5	1	-	-	-	-	-	-	-	-	-	-	-	-	-	-	-	-	-
OG5_126773	1	2	2	1	1	1	1	1	1	1	1	1	1	1	1	1	1	1	1	1	1	1	0	2	1	1	1	1	1	1	((Dnov_1:85,Lalb_1:85)_1:30,(Mrot_1:107,((Cteno_1:91,((Etrid_2:36,Erob_2:36)_2:21,(Caust_0:55,(Cjap_1:45,Ccalc_1:45)_1:10)_1:2)_1:34)_1:9,(Hlab_1:87,(Emex_1:81,((Mqua_1:68,(Bimp_1:13,Bter_1:13)_1:55)_1:10,(Amel_1:22,Aflo_1:22)_1:56)_1:3)_1:6)_1:13)_1:7)_1	1	-	-	-	-	-	-	-	-	-	-	-	-	-	-	-	-	-
OG5_126774	2	7	3	2	2	2	2	2	2	2	0	2	3	3	2	2	4	3	2	3	2	2	2	3	2	2	2	2	2	2	((Dnov_2:85,Lalb_2:85)_2:30,(Mrot_2:107,((Cteno_0:91,((Etrid_3:36,Erob_7:36)_3:21,(Caust_2:55,(Cjap_3:45,Ccalc_4:45)_3:10)_3:2)_3:34)_2:9,(Hlab_2:87,(Emex_2:81,((Mqua_2:68,(Bimp_2:13,Bter_2:13)_2:55)_2:10,(Amel_2:22,Aflo_2:22)_2:56)_2:3)_2:6)_2:13)_2:7)_2	0	0.759262	0.792744	0.629883	0.540852	0.789655	0.536029	0.0373239	0.105475	0.735062	0.000811406	0.663032	0.520349	0.449286	0.64201	0.76118	0.301695	0.545599
OG5_126775	1	0	3	1	1	1	1	1	1	1	0	1	1	1	1	1	1	1	1	1	1	1	1	1	2	1	1	1	1	1	((Dnov_1:85,Lalb_1:85)_1:30,(Mrot_1:107,((Cteno_0:91,((Etrid_3:36,Erob_0:36)_1:21,(Caust_1:55,(Cjap_1:45,Ccalc_1:45)_1:10)_1:2)_1:34)_1:9,(Hlab_1:87,(Emex_1:81,((Mqua_1:68,(Bimp_2:13,Bter_1:13)_1:55)_1:10,(Amel_1:22,Aflo_1:22)_1:56)_1:3)_1:6)_1:13)_1:7)_1	1	-	-	-	-	-	-	-	-	-	-	-	-	-	-	-	-	-
OG5_126776	1	3	5	1	1	1	1	1	1	1	1	1	2	2	1	1	3	2	1	2	1	1	1	3	2	1	1	2	1	1	((Dnov_2:85,Lalb_1:85)_1:30,(Mrot_1:107,((Cteno_1:91,((Etrid_5:36,Erob_3:36)_3:21,(Caust_1:55,(Cjap_2:45,Ccalc_3:45)_2:10)_2:2)_2:34)_1:9,(Hlab_1:87,(Emex_1:81,((Mqua_1:68,(Bimp_2:13,Bter_1:13)_1:55)_1:10,(Amel_1:22,Aflo_1:22)_1:56)_1:3)_1:6)_1:13)_1:7)_1	0	0.0906439	0.703415	0.572657	0.521089	0.700146	0.518526	0.678844	0.0525594	0.0612115	0.731527	0.0684018	0.513707	0.355282	0.602779	0.708042	0.211429	0.52363
OG5_126777	2	2	1	1	1	1	1	1	1	1	1	1	1	1	1	1	1	1	1	1	1	1	1	1	1	1	1	2	1	1	((Dnov_2:85,Lalb_1:85)_1:30,(Mrot_1:107,((Cteno_1:91,((Etrid_1:36,Erob_2:36)_1:21,(Caust_1:55,(Cjap_1:45,Ccalc_1:45)_1:10)_1:2)_1:34)_1:9,(Hlab_1:87,(Emex_1:81,((Mqua_1:68,(Bimp_1:13,Bter_1:13)_1:55)_1:10,(Amel_1:22,Aflo_2:22)_1:56)_1:3)_1:6)_1:13)_1:7)_1	1	-	-	-	-	-	-	-	-	-	-	-	-	-	-	-	-	-
OG5_126779	3	7	9	3	3	3	3	3	3	4	1	3	7	6	3	3	6	6	3	6	2	3	3	7	3	3	3	4	3	3	((Dnov_4:85,Lalb_3:85)_3:30,(Mrot_2:107,((Cteno_1:91,((Etrid_9:36,Erob_7:36)_7:21,(Caust_3:55,(Cjap_7:45,Ccalc_6:45)_5:10)_5:2)_5:34)_3:9,(Hlab_3:87,(Emex_3:81,((Mqua_3:68,(Bimp_3:13,Bter_3:13)_3:55)_3:10,(Amel_4:22,Aflo_3:22)_3:56)_3:3)_3:6)_3:13)_3:7)_3	0	0.266203	0.837411	0.675295	0.559384	0.537807	0.552572	0.148088	0.0534709	0.10352	0.834264	0.05824	0.533224	0.200349	0.703017	0.0846135	0.428321	0.566036
OG5_126780	2	3	2	2	2	2	2	2	2	2	0	2	3	2	2	2	1	2	2	2	2	2	2	2	2	2	2	2	2	2	((Dnov_2:85,Lalb_2:85)_2:30,(Mrot_2:107,((Cteno_0:91,((Etrid_2:36,Erob_3:36)_2:21,(Caust_2:55,(Cjap_3:45,Ccalc_1:45)_2:10)_2:2)_2:34)_2:9,(Hlab_2:87,(Emex_2:81,((Mqua_2:68,(Bimp_2:13,Bter_2:13)_2:55)_2:10,(Amel_2:22,Aflo_2:22)_2:56)_2:3)_2:6)_2:13)_2:7)_2	1	-	-	-	-	-	-	-	-	-	-	-	-	-	-	-	-	-
OG5_126781	1	1	2	1	1	1	1	1	1	1	0	1	0	1	1	1	2	1	1	1	1	1	1	1	1	1	1	1	1	1	((Dnov_1:85,Lalb_1:85)_1:30,(Mrot_1:107,((Cteno_0:91,((Etrid_2:36,Erob_1:36)_1:21,(Caust_1:55,(Cjap_0:45,Ccalc_2:45)_1:10)_1:2)_1:34)_1:9,(Hlab_1:87,(Emex_1:81,((Mqua_1:68,(Bimp_1:13,Bter_1:13)_1:55)_1:10,(Amel_1:22,Aflo_1:22)_1:56)_1:3)_1:6)_1:13)_1:7)_1	1	-	-	-	-	-	-	-	-	-	-	-	-	-	-	-	-	-
OG5_126783	2	3	8	2	2	2	2	2	2	2	2	2	2	2	2	2	3	2	2	2	2	2	2	3	2	2	2	2	2	2	((Dnov_2:85,Lalb_2:85)_2:30,(Mrot_2:107,((Cteno_2:91,((Etrid_8:36,Erob_3:36)_3:21,(Caust_2:55,(Cjap_2:45,Ccalc_3:45)_2:10)_2:2)_2:34)_2:9,(Hlab_2:87,(Emex_2:81,((Mqua_2:68,(Bimp_2:13,Bter_2:13)_2:55)_2:10,(Amel_2:22,Aflo_2:22)_2:56)_2:3)_2:6)_2:13)_2:7)_2	1	-	-	-	-	-	-	-	-	-	-	-	-	-	-	-	-	-
OG5_126784	1	1	1	1	1	1	1	1	1	3	0	1	1	1	1	1	1	1	1	1	1	1	0	1	2	1	1	1	1	1	((Dnov_1:85,Lalb_1:85)_1:30,(Mrot_1:107,((Cteno_0:91,((Etrid_1:36,Erob_1:36)_1:21,(Caust_0:55,(Cjap_1:45,Ccalc_1:45)_1:10)_1:2)_1:34)_1:9,(Hlab_1:87,(Emex_1:81,((Mqua_1:68,(Bimp_2:13,Bter_1:13)_1:55)_1:10,(Amel_3:22,Aflo_1:22)_1:56)_1:3)_1:6)_1:13)_1:7)_1	1	-	-	-	-	-	-	-	-	-	-	-	-	-	-	-	-	-
OG5_126785	1	1	6	1	1	1	1	1	1	1	2	1	1	1	1	1	1	1	1	1	1	1	1	1	2	1	1	1	1	1	((Dnov_1:85,Lalb_1:85)_1:30,(Mrot_1:107,((Cteno_2:91,((Etrid_6:36,Erob_1:36)_1:21,(Caust_1:55,(Cjap_1:45,Ccalc_1:45)_1:10)_1:2)_1:34)_1:9,(Hlab_1:87,(Emex_1:81,((Mqua_1:68,(Bimp_2:13,Bter_1:13)_1:55)_1:10,(Amel_1:22,Aflo_1:22)_1:56)_1:3)_1:6)_1:13)_1:7)_1	0	0.670267	0.703415	0.572657	0.521089	0.700146	0.518526	0.095364	0.600669	9.87053e-06	0.605908	0.566305	0.506925	0.648367	0.556002	0.627121	0.692604	0.52363
OG5_126786	3	6	3	3	3	3	3	5	3	3	4	3	2	3	3	3	2	3	3	3	3	3	2	3	4	3	3	4	3	3	((Dnov_4:85,Lalb_5:85)_3:30,(Mrot_3:107,((Cteno_4:91,((Etrid_3:36,Erob_6:36)_3:21,(Caust_2:55,(Cjap_2:45,Ccalc_2:45)_3:10)_3:2)_3:34)_3:9,(Hlab_3:87,(Emex_3:81,((Mqua_3:68,(Bimp_4:13,Bter_3:13)_3:55)_3:10,(Amel_3:22,Aflo_3:22)_3:56)_3:3)_3:6)_3:13)_3:7)_3	1	-	-	-	-	-	-	-	-	-	-	-	-	-	-	-	-	-
OG5_126787	2	1	1	2	2	2	2	2	2	3	2	2	2	1	2	2	1	1	2	1	4	2	1	1	2	2	2	2	2	2	((Dnov_2:85,Lalb_2:85)_2:30,(Mrot_4:107,((Cteno_2:91,((Etrid_1:36,Erob_1:36)_1:21,(Caust_1:55,(Cjap_2:45,Ccalc_1:45)_1:10)_1:2)_1:34)_2:9,(Hlab_2:87,(Emex_2:81,((Mqua_2:68,(Bimp_2:13,Bter_2:13)_2:55)_2:10,(Amel_3:22,Aflo_2:22)_2:56)_2:3)_2:6)_2:13)_2:7)_2	1	-	-	-	-	-	-	-	-	-	-	-	-	-	-	-	-	-
OG5_126788	1	1	1	1	1	1	1	1	1	1	1	1	1	1	2	1	0	1	1	1	1	1	1	1	2	1	1	2	1	1	((Dnov_2:85,Lalb_1:85)_1:30,(Mrot_1:107,((Cteno_1:91,((Etrid_1:36,Erob_1:36)_1:21,(Caust_1:55,(Cjap_1:45,Ccalc_0:45)_1:10)_1:2)_1:34)_1:9,(Hlab_2:87,(Emex_1:81,((Mqua_1:68,(Bimp_2:13,Bter_1:13)_1:55)_1:10,(Amel_1:22,Aflo_1:22)_1:56)_1:3)_1:6)_1:13)_1:7)_1	1	-	-	-	-	-	-	-	-	-	-	-	-	-	-	-	-	-
OG5_126791	4	6	10	3	3	3	3	3	2	4	0	3	4	4	2	2	5	4	3	4	2	3	4	6	2	3	2	2	4	3	((Dnov_2:85,Lalb_3:85)_2:30,(Mrot_2:107,((Cteno_0:91,((Etrid_10:36,Erob_6:36)_6:21,(Caust_4:55,(Cjap_4:45,Ccalc_5:45)_4:10)_4:2)_4:34)_2:9,(Hlab_2:87,(Emex_3:81,((Mqua_2:68,(Bimp_2:13,Bter_2:13)_2:55)_2:10,(Amel_4:22,Aflo_4:22)_4:56)_2:3)_2:6)_2:13)_2:7)_	0	0.759262	0.224773	0.629883	0.540852	0.789655	0.536029	0.0373239	0.0257794	0.00610394	0.817995	0.0403642	0.526854	0.820291	0.675056	0.797284	0.372699	0.545599
OG5_126792	2	4	8	2	2	2	2	1	2	2	3	2	3	4	2	3	5	4	2	4	1	2	4	4	2	1	2	1	2	2	((Dnov_1:85,Lalb_1:85)_1:30,(Mrot_1:107,((Cteno_3:91,((Etrid_8:36,Erob_4:36)_4:21,(Caust_4:55,(Cjap_3:45,Ccalc_5:45)_4:10)_4:2)_4:34)_2:9,(Hlab_2:87,(Emex_2:81,((Mqua_2:68,(Bimp_2:13,Bter_3:13)_2:55)_2:10,(Amel_2:22,Aflo_2:22)_2:56)_2:3)_2:6)_2:13)_2:7)_2	0	0.670267	0.703415	0.195231	0.540852	0.44402	0.536029	0.194774	0.0257794	0.00189478	0.769159	0.698362	0.526854	0.820291	0.675056	0.472857	0.372699	0.545599
OG5_126793	1	5	3	1	1	1	1	3	1	1	0	1	0	1	1	1	1	1	1	1	1	1	1	3	2	1	1	1	1	1	((Dnov_1:85,Lalb_3:85)_1:30,(Mrot_1:107,((Cteno_0:91,((Etrid_3:36,Erob_5:36)_3:21,(Caust_1:55,(Cjap_0:45,Ccalc_1:45)_1:10)_1:2)_1:34)_1:9,(Hlab_1:87,(Emex_1:81,((Mqua_1:68,(Bimp_2:13,Bter_1:13)_1:55)_1:10,(Amel_1:22,Aflo_1:22)_1:56)_1:3)_1:6)_1:13)_1:7)_1	0	0.670267	0.0250148	0.572657	0.521089	0.700146	0.518526	0.258409	0.600669	0.735062	0.0587552	0.00234612	0.506925	0.648367	0.556002	0.186028	0.692604	0.52363
OG5_126794	1	0	1	1	1	1	1	1	1	1	1	1	1	1	1	1	0	1	1	1	1	1	1	1	1	1	1	1	1	1	((Dnov_1:85,Lalb_1:85)_1:30,(Mrot_1:107,((Cteno_1:91,((Etrid_1:36,Erob_0:36)_1:21,(Caust_1:55,(Cjap_1:45,Ccalc_0:45)_1:10)_1:2)_1:34)_1:9,(Hlab_1:87,(Emex_1:81,((Mqua_1:68,(Bimp_1:13,Bter_1:13)_1:55)_1:10,(Amel_1:22,Aflo_1:22)_1:56)_1:3)_1:6)_1:13)_1:7)_1	1	-	-	-	-	-	-	-	-	-	-	-	-	-	-	-	-	-
OG5_126795	1	1	1	1	1	1	1	1	1	1	1	1	2	2	1	1	2	2	1	2	1	1	2	1	1	1	1	1	1	1	((Dnov_1:85,Lalb_1:85)_1:30,(Mrot_1:107,((Cteno_1:91,((Etrid_1:36,Erob_1:36)_1:21,(Caust_2:55,(Cjap_2:45,Ccalc_2:45)_2:10)_2:2)_2:34)_1:9,(Hlab_1:87,(Emex_1:81,((Mqua_1:68,(Bimp_1:13,Bter_1:13)_1:55)_1:10,(Amel_1:22,Aflo_1:22)_1:56)_1:3)_1:6)_1:13)_1:7)_1	1	-	-	-	-	-	-	-	-	-	-	-	-	-	-	-	-	-
OG5_126796	1	1	1	1	1	1	1	1	1	1	2	1	2	1	1	1	1	1	1	1	1	1	1	1	2	1	1	1	1	1	((Dnov_1:85,Lalb_1:85)_1:30,(Mrot_1:107,((Cteno_2:91,((Etrid_1:36,Erob_1:36)_1:21,(Caust_1:55,(Cjap_2:45,Ccalc_1:45)_1:10)_1:2)_1:34)_1:9,(Hlab_1:87,(Emex_1:81,((Mqua_1:68,(Bimp_2:13,Bter_1:13)_1:55)_1:10,(Amel_1:22,Aflo_1:22)_1:56)_1:3)_1:6)_1:13)_1:7)_1	1	-	-	-	-	-	-	-	-	-	-	-	-	-	-	-	-	-
OG5_126799	3	1	4	2	2	2	2	2	2	2	2	2	3	2	2	2	2	2	2	2	2	2	2	2	3	2	2	3	2	2	((Dnov_3:85,Lalb_2:85)_2:30,(Mrot_2:107,((Cteno_2:91,((Etrid_4:36,Erob_1:36)_2:21,(Caust_2:55,(Cjap_3:45,Ccalc_2:45)_2:10)_2:2)_2:34)_2:9,(Hlab_2:87,(Emex_2:81,((Mqua_2:68,(Bimp_3:13,Bter_2:13)_2:55)_2:10,(Amel_2:22,Aflo_3:22)_2:56)_2:3)_2:6)_2:13)_2:7)_2	1	-	-	-	-	-	-	-	-	-	-	-	-	-	-	-	-	-
OG5_126800	2	2	3	2	2	2	2	2	2	2	3	2	2	2	2	2	1	2	2	2	2	2	2	2	1	2	2	2	2	2	((Dnov_2:85,Lalb_2:85)_2:30,(Mrot_2:107,((Cteno_3:91,((Etrid_3:36,Erob_2:36)_2:21,(Caust_2:55,(Cjap_2:45,Ccalc_1:45)_2:10)_2:2)_2:34)_2:9,(Hlab_2:87,(Emex_2:81,((Mqua_2:68,(Bimp_1:13,Bter_2:13)_2:55)_2:10,(Amel_2:22,Aflo_2:22)_2:56)_2:3)_2:6)_2:13)_2:7)_2	1	-	-	-	-	-	-	-	-	-	-	-	-	-	-	-	-	-
OG5_126801	3	2	3	2	2	2	2	1	2	3	1	2	0	2	2	2	2	2	2	2	2	3	1	2	4	2	2	2	3	2	((Dnov_2:85,Lalb_1:85)_2:30,(Mrot_2:107,((Cteno_1:91,((Etrid_3:36,Erob_2:36)_2:21,(Caust_1:55,(Cjap_0:45,Ccalc_2:45)_2:10)_2:2)_2:34)_2:9,(Hlab_2:87,(Emex_3:81,((Mqua_2:68,(Bimp_4:13,Bter_2:13)_2:55)_2:10,(Amel_3:22,Aflo_3:22)_3:56)_2:3)_2:6)_2:13)_2:7)_2	0	0.759262	0.449163	0.629883	0.540852	0.789655	0.536029	0.409254	0.672041	0.113842	0.679461	0.619727	0.513707	0.355282	0.602779	0.0161874	0.782355	0.545599
OG5_126802	2	2	9	2	2	2	2	2	2	3	2	2	2	2	2	1	1	2	2	2	2	2	2	3	2	2	2	2	2	2	((Dnov_2:85,Lalb_2:85)_2:30,(Mrot_2:107,((Cteno_2:91,((Etrid_9:36,Erob_2:36)_3:21,(Caust_2:55,(Cjap_2:45,Ccalc_1:45)_2:10)_2:2)_2:34)_2:9,(Hlab_2:87,(Emex_2:81,((Mqua_2:68,(Bimp_2:13,Bter_1:13)_2:55)_2:10,(Amel_3:22,Aflo_2:22)_2:56)_2:3)_2:6)_2:13)_2:7)_2	0	0.759262	0.792744	0.629883	0.540852	0.789655	0.536029	0.768394	0.672041	2.10944e-05	0.356827	0.0684018	0.513707	0.734391	0.602779	0.708042	0.431968	0.545599
OG5_126803	1	0	6	1	1	1	1	1	1	1	2	1	0	1	1	1	1	1	1	1	1	0	1	1	1	1	1	1	1	1	((Dnov_1:85,Lalb_1:85)_1:30,(Mrot_1:107,((Cteno_2:91,((Etrid_6:36,Erob_0:36)_1:21,(Caust_1:55,(Cjap_0:45,Ccalc_1:45)_1:10)_1:2)_1:34)_1:9,(Hlab_1:87,(Emex_0:81,((Mqua_1:68,(Bimp_1:13,Bter_1:13)_1:55)_1:10,(Amel_1:22,Aflo_1:22)_1:56)_1:3)_1:6)_1:13)_1:7)_1	0	0.670267	0.703415	0.572657	0.521089	0.700146	0.518526	0.095364	0.600669	9.87053e-06	0.155715	0.566305	0.506925	0.648367	0.556002	0.186028	0.692604	0.52363
OG5_126805	5	3	2	3	3	3	3	4	3	4	3	3	2	3	5	3	4	3	3	3	3	3	4	3	3	3	3	3	4	3	((Dnov_3:85,Lalb_4:85)_3:30,(Mrot_3:107,((Cteno_3:91,((Etrid_2:36,Erob_3:36)_3:21,(Caust_4:55,(Cjap_2:45,Ccalc_4:45)_3:10)_3:2)_3:34)_3:9,(Hlab_5:87,(Emex_3:81,((Mqua_3:68,(Bimp_3:13,Bter_3:13)_3:55)_3:10,(Amel_4:22,Aflo_5:22)_4:56)_3:3)_3:6)_3:13)_3:7)_3	1	-	-	-	-	-	-	-	-	-	-	-	-	-	-	-	-	-
OG5_126806	1	1	1	1	1	1	1	1	1	1	0	1	1	1	1	1	2	1	1	1	1	1	1	1	1	1	1	1	1	1	((Dnov_1:85,Lalb_1:85)_1:30,(Mrot_1:107,((Cteno_0:91,((Etrid_1:36,Erob_1:36)_1:21,(Caust_1:55,(Cjap_1:45,Ccalc_2:45)_1:10)_1:2)_1:34)_1:9,(Hlab_1:87,(Emex_1:81,((Mqua_1:68,(Bimp_1:13,Bter_1:13)_1:55)_1:10,(Amel_1:22,Aflo_1:22)_1:56)_1:3)_1:6)_1:13)_1:7)_1	1	-	-	-	-	-	-	-	-	-	-	-	-	-	-	-	-	-
OG5_126807	2	3	8	2	2	2	2	2	2	3	0	2	2	2	2	2	2	2	2	2	2	3	2	3	3	2	4	2	2	2	((Dnov_2:85,Lalb_2:85)_2:30,(Mrot_2:107,((Cteno_0:91,((Etrid_8:36,Erob_3:36)_3:21,(Caust_2:55,(Cjap_2:45,Ccalc_2:45)_2:10)_2:2)_2:34)_2:9,(Hlab_2:87,(Emex_3:81,((Mqua_4:68,(Bimp_3:13,Bter_2:13)_2:55)_2:10,(Amel_3:22,Aflo_2:22)_2:56)_2:3)_2:6)_2:13)_2:7)_2	0	0.759262	0.792744	0.629883	0.540852	0.789655	0.536029	0.0373239	0.672041	0.000139503	0.731527	0.0684018	0.513707	0.734391	0.602779	0.708042	0.782355	0.545599
OG5_126808	2	3	2	2	2	2	2	2	2	2	0	2	2	2	2	2	3	2	2	2	2	2	2	2	2	2	2	2	2	2	((Dnov_2:85,Lalb_2:85)_2:30,(Mrot_2:107,((Cteno_0:91,((Etrid_2:36,Erob_3:36)_2:21,(Caust_2:55,(Cjap_2:45,Ccalc_3:45)_2:10)_2:2)_2:34)_2:9,(Hlab_2:87,(Emex_2:81,((Mqua_2:68,(Bimp_2:13,Bter_2:13)_2:55)_2:10,(Amel_2:22,Aflo_2:22)_2:56)_2:3)_2:6)_2:13)_2:7)_2	1	-	-	-	-	-	-	-	-	-	-	-	-	-	-	-	-	-
OG5_126809	3	3	3	2	2	2	2	2	2	2	2	2	3	2	2	2	2	2	2	2	2	2	2	3	2	2	2	2	2	2	((Dnov_2:85,Lalb_2:85)_2:30,(Mrot_2:107,((Cteno_2:91,((Etrid_3:36,Erob_3:36)_3:21,(Caust_2:55,(Cjap_3:45,Ccalc_2:45)_3:10)_3:2)_3:34)_2:9,(Hlab_2:87,(Emex_2:81,((Mqua_2:68,(Bimp_2:13,Bter_2:13)_2:55)_2:10,(Amel_2:22,Aflo_3:22)_2:56)_2:3)_2:6)_2:13)_2:7)_2	1	-	-	-	-	-	-	-	-	-	-	-	-	-	-	-	-	-
OG5_126810	2	6	3	4	4	4	4	10	4	4	0	4	7	4	3	3	2	4	4	4	5	3	4	4	5	5	3	4	4	4	((Dnov_4:85,Lalb_10:85)_4:30,(Mrot_5:107,((Cteno_0:91,((Etrid_3:36,Erob_6:36)_4:21,(Caust_4:55,(Cjap_7:45,Ccalc_2:45)_4:10)_4:2)_4:34)_4:9,(Hlab_3:87,(Emex_3:81,((Mqua_3:68,(Bimp_5:13,Bter_3:13)_4:55)_4:10,(Amel_4:22,Aflo_2:22)_3:56)_4:3)_4:6)_4:13)_4:7)_	0	0.839722	0.00171436	0.711622	0.576769	0.385641	0.568212	0.00211885	0.761278	0.429092	0.0920323	0.698362	0.526854	0.820291	0.675056	0.021426	0.225252	0.585059
OG5_126811	0	0	0	1	1	1	0	0	0	0	0	1	0	1	0	0	3	1	1	1	0	0	0	0	0	1	2	2	0	1	((Dnov_2:85,Lalb_0:85)_1:30,(Mrot_0:107,((Cteno_0:91,((Etrid_0:36,Erob_0:36)_0:21,(Caust_0:55,(Cjap_0:45,Ccalc_3:45)_1:10)_1:2)_1:34)_1:9,(Hlab_0:87,(Emex_0:81,((Mqua_2:68,(Bimp_0:13,Bter_0:13)_0:55)_1:10,(Amel_0:22,Aflo_0:22)_0:56)_1:3)_1:6)_1:13)_1:7)_1	0	0.0906439	0.291918	0.572657	0.521089	0.287495	0.518526	0.258409	0.600669	0.5	0.5	0.0982784	0.506925	0.216039	0.556002	0.186028	0.0222226	0.52363
OG5_126812	3	1	4	3	3	3	3	3	3	4	3	3	2	3	3	3	5	3	3	3	3	3	3	3	2	3	3	3	3	3	((Dnov_3:85,Lalb_3:85)_3:30,(Mrot_3:107,((Cteno_3:91,((Etrid_4:36,Erob_1:36)_3:21,(Caust_3:55,(Cjap_2:45,Ccalc_5:45)_3:10)_3:2)_3:34)_3:9,(Hlab_3:87,(Emex_3:81,((Mqua_3:68,(Bimp_2:13,Bter_3:13)_3:55)_3:10,(Amel_4:22,Aflo_3:22)_3:56)_3:3)_3:6)_3:13)_3:7)_3	1	-	-	-	-	-	-	-	-	-	-	-	-	-	-	-	-	-
OG5_126813	2	3	4	2	2	2	2	3	2	3	0	2	2	2	2	2	2	2	2	2	2	2	3	3	2	2	2	2	2	2	((Dnov_2:85,Lalb_3:85)_2:30,(Mrot_2:107,((Cteno_0:91,((Etrid_4:36,Erob_3:36)_3:21,(Caust_3:55,(Cjap_2:45,Ccalc_2:45)_2:10)_2:2)_2:34)_2:9,(Hlab_2:87,(Emex_2:81,((Mqua_2:68,(Bimp_2:13,Bter_2:13)_2:55)_2:10,(Amel_3:22,Aflo_2:22)_2:56)_2:3)_2:6)_2:13)_2:7)_2	1	-	-	-	-	-	-	-	-	-	-	-	-	-	-	-	-	-
OG5_126814	0	2	0	11	12	12	3	31	13	0	0	8	1	5	25	29	31	5	12	5	37	0	4	2	2	27	17	49	0	17	((Dnov_49:85,Lalb_31:85)_28:30,(Mrot_37:107,((Cteno_0:91,((Etrid_0:36,Erob_2:36)_2:21,(Caust_4:55,(Cjap_1:45,Ccalc_31:45)_5:10)_5:2)_5:34)_8:9,(Hlab_25:87,(Emex_0:81,((Mqua_17:68,(Bimp_2:13,Bter_29:13)_13:55)_12:10,(Amel_0:22,Aflo_0:22)_0:56)_11:3)_11:6)_	0	8.29416e-07	0.422639	0.000130607	0.03436	2.09305e-06	4.22532e-07	4.20117e-06	0.026654	0.010975	0.679461	0.00220796	0.533224	0.564591	0.703017	0.00111732	1.03499e-14	8.06795e-05
OG5_126815	1	2	2	1	1	1	1	1	0	1	2	1	1	1	1	0	1	1	1	1	1	1	1	2	0	1	1	2	1	1	((Dnov_2:85,Lalb_1:85)_1:30,(Mrot_1:107,((Cteno_2:91,((Etrid_2:36,Erob_2:36)_2:21,(Caust_1:55,(Cjap_1:45,Ccalc_1:45)_1:10)_1:2)_1:34)_1:9,(Hlab_1:87,(Emex_1:81,((Mqua_1:68,(Bimp_0:13,Bter_0:13)_0:55)_1:10,(Amel_1:22,Aflo_1:22)_1:56)_1:3)_1:6)_1:13)_1:7)_1	1	-	-	-	-	-	-	-	-	-	-	-	-	-	-	-	-	-
OG5_126816	2	5	1	1	1	1	1	1	1	1	1	1	1	1	1	1	0	1	1	1	1	1	1	1	1	1	1	1	1	1	((Dnov_1:85,Lalb_1:85)_1:30,(Mrot_1:107,((Cteno_1:91,((Etrid_1:36,Erob_5:36)_1:21,(Caust_1:55,(Cjap_1:45,Ccalc_0:45)_1:10)_1:2)_1:34)_1:9,(Hlab_1:87,(Emex_1:81,((Mqua_1:68,(Bimp_1:13,Bter_1:13)_1:55)_1:10,(Amel_1:22,Aflo_2:22)_1:56)_1:3)_1:6)_1:13)_1:7)_1	0	0.670267	0.703415	0.572657	0.521089	0.700146	0.518526	0.678844	0.600669	0.608277	7.82508e-05	0.566305	0.506925	0.648367	0.556002	0.627121	0.277251	0.52363
OG5_126817	2	1	1	1	1	1	1	2	2	3	0	1	2	1	1	2	1	1	1	1	1	1	2	1	3	1	1	2	2	1	((Dnov_2:85,Lalb_2:85)_2:30,(Mrot_1:107,((Cteno_0:91,((Etrid_1:36,Erob_1:36)_1:21,(Caust_2:55,(Cjap_2:45,Ccalc_1:45)_2:10)_2:2)_2:34)_2:9,(Hlab_1:87,(Emex_1:81,((Mqua_1:68,(Bimp_3:13,Bter_2:13)_2:55)_2:10,(Amel_3:22,Aflo_2:22)_2:56)_2:3)_2:6)_2:13)_2:7)_2	1	-	-	-	-	-	-	-	-	-	-	-	-	-	-	-	-	-
OG5_126818	1	3	6	1	1	1	1	1	1	1	2	1	0	1	1	1	1	1	1	1	1	1	0	3	1	1	1	1	1	1	((Dnov_1:85,Lalb_1:85)_1:30,(Mrot_1:107,((Cteno_2:91,((Etrid_6:36,Erob_3:36)_3:21,(Caust_0:55,(Cjap_0:45,Ccalc_1:45)_1:10)_1:2)_1:34)_1:9,(Hlab_1:87,(Emex_1:81,((Mqua_1:68,(Bimp_1:13,Bter_1:13)_1:55)_1:10,(Amel_1:22,Aflo_1:22)_1:56)_1:3)_1:6)_1:13)_1:7)_1	0	0.670267	0.703415	0.572657	0.521089	0.700146	0.518526	0.095364	0.600669	0.00677699	0.731527	0.00234612	0.506925	0.216039	0.556002	0.186028	0.692604	0.52363
OG5_126819	2	9	10	3	3	3	3	3	3	2	3	3	1	4	3	3	4	4	3	4	3	4	4	8	3	3	3	4	2	3	((Dnov_4:85,Lalb_3:85)_3:30,(Mrot_3:107,((Cteno_3:91,((Etrid_10:36,Erob_9:36)_7:21,(Caust_4:55,(Cjap_1:45,Ccalc_4:45)_4:10)_4:2)_4:34)_3:9,(Hlab_3:87,(Emex_4:81,((Mqua_3:68,(Bimp_3:13,Bter_3:13)_3:55)_3:10,(Amel_2:22,Aflo_2:22)_2:56)_3:3)_3:6)_3:13)_3:7)_	0	0.266203	0.837411	0.675295	0.559384	0.834918	0.552572	0.817209	0.155949	0.0479688	0.0999739	0.00350823	0.526854	0.820291	0.675056	0.00918773	0.856055	0.566036
OG5_126820	1	2	3	1	1	1	1	1	2	1	0	1	1	1	1	2	1	1	1	1	1	1	1	2	3	1	1	1	1	1	((Dnov_1:85,Lalb_1:85)_1:30,(Mrot_1:107,((Cteno_0:91,((Etrid_3:36,Erob_2:36)_2:21,(Caust_1:55,(Cjap_1:45,Ccalc_1:45)_1:10)_1:2)_1:34)_1:9,(Hlab_1:87,(Emex_1:81,((Mqua_1:68,(Bimp_3:13,Bter_2:13)_2:55)_1:10,(Amel_1:22,Aflo_1:22)_1:56)_1:3)_1:6)_1:13)_1:7)_1	1	-	-	-	-	-	-	-	-	-	-	-	-	-	-	-	-	-
OG5_126821	2	3	2	2	2	2	2	4	2	2	2	2	1	2	1	2	2	2	2	2	1	2	3	2	2	2	2	2	2	2	((Dnov_2:85,Lalb_4:85)_2:30,(Mrot_1:107,((Cteno_2:91,((Etrid_2:36,Erob_3:36)_2:21,(Caust_3:55,(Cjap_1:45,Ccalc_2:45)_2:10)_2:2)_2:34)_2:9,(Hlab_1:87,(Emex_2:81,((Mqua_2:68,(Bimp_2:13,Bter_2:13)_2:55)_2:10,(Amel_2:22,Aflo_2:22)_2:56)_2:3)_2:6)_2:13)_2:7)_2	1	-	-	-	-	-	-	-	-	-	-	-	-	-	-	-	-	-
OG5_126822	2	3	5	2	2	2	2	2	2	2	1	2	3	3	3	2	5	3	2	3	2	2	2	3	2	2	2	2	2	2	((Dnov_2:85,Lalb_2:85)_2:30,(Mrot_2:107,((Cteno_1:91,((Etrid_5:36,Erob_3:36)_3:21,(Caust_2:55,(Cjap_3:45,Ccalc_5:45)_3:10)_3:2)_3:34)_2:9,(Hlab_3:87,(Emex_2:81,((Mqua_2:68,(Bimp_2:13,Bter_2:13)_2:55)_2:10,(Amel_2:22,Aflo_2:22)_2:56)_2:3)_2:6)_2:13)_2:7)_2	1	-	-	-	-	-	-	-	-	-	-	-	-	-	-	-	-	-
OG5_126823	1	3	1	1	1	1	1	1	1	1	1	1	1	1	1	1	3	1	1	1	1	1	1	1	2	1	1	2	1	1	((Dnov_2:85,Lalb_1:85)_1:30,(Mrot_1:107,((Cteno_1:91,((Etrid_1:36,Erob_3:36)_1:21,(Caust_1:55,(Cjap_1:45,Ccalc_3:45)_1:10)_1:2)_1:34)_1:9,(Hlab_1:87,(Emex_1:81,((Mqua_1:68,(Bimp_2:13,Bter_1:13)_1:55)_1:10,(Amel_1:22,Aflo_1:22)_1:56)_1:3)_1:6)_1:13)_1:7)_1	1	-	-	-	-	-	-	-	-	-	-	-	-	-	-	-	-	-
OG5_126826	1	1	3	2	2	2	1	2	2	1	1	2	1	2	1	2	3	2	2	2	3	1	1	2	2	2	2	1	1	2	((Dnov_1:85,Lalb_2:85)_2:30,(Mrot_3:107,((Cteno_1:91,((Etrid_3:36,Erob_1:36)_2:21,(Caust_1:55,(Cjap_1:45,Ccalc_3:45)_2:10)_2:2)_2:34)_2:9,(Hlab_1:87,(Emex_1:81,((Mqua_2:68,(Bimp_2:13,Bter_2:13)_2:55)_2:10,(Amel_1:22,Aflo_1:22)_1:56)_2:3)_2:6)_2:13)_2:7)_2	1	-	-	-	-	-	-	-	-	-	-	-	-	-	-	-	-	-
OG5_126827	4	2	6	5	5	6	5	3	7	6	0	4	4	4	4	8	5	4	4	4	3	4	4	4	6	4	10	4	5	4	((Dnov_4:85,Lalb_3:85)_4:30,(Mrot_3:107,((Cteno_0:91,((Etrid_6:36,Erob_2:36)_4:21,(Caust_4:55,(Cjap_4:45,Ccalc_5:45)_4:10)_4:2)_4:34)_4:9,(Hlab_4:87,(Emex_4:81,((Mqua_10:68,(Bimp_6:13,Bter_8:13)_7:55)_6:10,(Amel_6:22,Aflo_4:22)_5:56)_5:3)_5:6)_5:13)_4:7)_	0	0.839722	0.603577	0.711622	0.576769	0.599061	0.568212	0.00211885	0.761278	0.0955436	0.042455	0.698362	0.526854	0.820291	0.675056	0.797284	0.372699	0.585059
OG5_126828	2	3	2	2	2	2	2	1	2	3	3	2	3	2	2	2	2	2	2	2	2	2	2	2	2	2	2	2	2	2	((Dnov_2:85,Lalb_1:85)_2:30,(Mrot_2:107,((Cteno_3:91,((Etrid_2:36,Erob_3:36)_2:21,(Caust_2:55,(Cjap_3:45,Ccalc_2:45)_2:10)_2:2)_2:34)_2:9,(Hlab_2:87,(Emex_2:81,((Mqua_2:68,(Bimp_2:13,Bter_2:13)_2:55)_2:10,(Amel_3:22,Aflo_2:22)_2:56)_2:3)_2:6)_2:13)_2:7)_2	1	-	-	-	-	-	-	-	-	-	-	-	-	-	-	-	-	-
OG5_126829	2	3	0	2	2	2	2	3	2	2	2	2	2	1	2	2	0	1	2	1	2	2	0	1	1	2	2	2	2	2	((Dnov_2:85,Lalb_3:85)_2:30,(Mrot_2:107,((Cteno_2:91,((Etrid_0:36,Erob_3:36)_1:21,(Caust_0:55,(Cjap_2:45,Ccalc_0:45)_1:10)_1:2)_1:34)_2:9,(Hlab_2:87,(Emex_2:81,((Mqua_2:68,(Bimp_1:13,Bter_2:13)_2:55)_2:10,(Amel_2:22,Aflo_2:22)_2:56)_2:3)_2:6)_2:13)_2:7)_2	0	0.759262	0.224773	0.629883	0.540852	0.789655	0.536029	0.768394	0.259167	0.159117	0.00621553	0.566305	0.506925	0.216039	0.556002	0.0669439	0.277251	0.545599
OG5_126830	1	1	1	1	1	1	1	1	1	1	1	1	1	1	1	1	0	1	1	1	1	1	2	1	1	1	1	1	1	1	((Dnov_1:85,Lalb_1:85)_1:30,(Mrot_1:107,((Cteno_1:91,((Etrid_1:36,Erob_1:36)_1:21,(Caust_2:55,(Cjap_1:45,Ccalc_0:45)_1:10)_1:2)_1:34)_1:9,(Hlab_1:87,(Emex_1:81,((Mqua_1:68,(Bimp_1:13,Bter_1:13)_1:55)_1:10,(Amel_1:22,Aflo_1:22)_1:56)_1:3)_1:6)_1:13)_1:7)_1	1	-	-	-	-	-	-	-	-	-	-	-	-	-	-	-	-	-
OG5_126833	2	6	6	2	2	2	2	2	2	5	1	2	2	2	2	2	1	2	2	2	2	2	2	5	2	2	2	2	2	2	((Dnov_2:85,Lalb_2:85)_2:30,(Mrot_2:107,((Cteno_1:91,((Etrid_6:36,Erob_6:36)_5:21,(Caust_2:55,(Cjap_2:45,Ccalc_1:45)_2:10)_2:2)_2:34)_2:9,(Hlab_2:87,(Emex_2:81,((Mqua_2:68,(Bimp_2:13,Bter_2:13)_2:55)_2:10,(Amel_5:22,Aflo_2:22)_3:56)_2:3)_2:6)_2:13)_2:7)_2	0	0.759262	0.792744	0.629883	0.540852	0.789655	0.536029	0.409254	0.672041	0.262186	0.256947	0.000579705	0.513707	0.734391	0.602779	0.708042	0.431968	0.545599
OG5_126834	1	2	1	1	1	1	1	1	1	1	0	1	3	1	1	1	0	1	1	1	1	1	1	1	1	1	1	1	1	1	((Dnov_1:85,Lalb_1:85)_1:30,(Mrot_1:107,((Cteno_0:91,((Etrid_1:36,Erob_2:36)_1:21,(Caust_1:55,(Cjap_3:45,Ccalc_0:45)_1:10)_1:2)_1:34)_1:9,(Hlab_1:87,(Emex_1:81,((Mqua_1:68,(Bimp_1:13,Bter_1:13)_1:55)_1:10,(Amel_1:22,Aflo_1:22)_1:56)_1:3)_1:6)_1:13)_1:7)_1	1	-	-	-	-	-	-	-	-	-	-	-	-	-	-	-	-	-
OG5_126835	1	5	4	2	2	2	2	8	2	3	0	2	1	2	1	1	2	2	2	2	1	1	3	4	2	2	2	2	2	2	((Dnov_2:85,Lalb_8:85)_2:30,(Mrot_1:107,((Cteno_0:91,((Etrid_4:36,Erob_5:36)_4:21,(Caust_3:55,(Cjap_1:45,Ccalc_2:45)_2:10)_3:2)_3:34)_2:9,(Hlab_1:87,(Emex_1:81,((Mqua_2:68,(Bimp_2:13,Bter_1:13)_2:55)_2:10,(Amel_3:22,Aflo_1:22)_2:56)_2:3)_2:6)_2:13)_2:7)_2	0	0.759262	0.000317239	0.629883	0.540852	0.44402	0.536029	0.0373239	0.105475	0.772593	0.212935	0.101935	0.520349	0.786726	0.215559	0.314343	0.782355	0.545599
OG5_126837	1	1	2	1	1	1	1	1	1	1	1	1	1	1	1	1	1	1	1	1	1	1	0	1	1	1	1	1	1	1	((Dnov_1:85,Lalb_1:85)_1:30,(Mrot_1:107,((Cteno_1:91,((Etrid_2:36,Erob_1:36)_1:21,(Caust_0:55,(Cjap_1:45,Ccalc_1:45)_1:10)_1:2)_1:34)_1:9,(Hlab_1:87,(Emex_1:81,((Mqua_1:68,(Bimp_1:13,Bter_1:13)_1:55)_1:10,(Amel_1:22,Aflo_1:22)_1:56)_1:3)_1:6)_1:13)_1:7)_1	1	-	-	-	-	-	-	-	-	-	-	-	-	-	-	-	-	-
OG5_126838	1	1	1	1	1	1	1	2	1	1	1	1	0	1	1	1	3	1	1	1	1	1	0	1	1	1	3	1	1	1	((Dnov_1:85,Lalb_2:85)_1:30,(Mrot_1:107,((Cteno_1:91,((Etrid_1:36,Erob_1:36)_1:21,(Caust_0:55,(Cjap_0:45,Ccalc_3:45)_1:10)_1:2)_1:34)_1:9,(Hlab_1:87,(Emex_1:81,((Mqua_3:68,(Bimp_1:13,Bter_1:13)_1:55)_1:10,(Amel_1:22,Aflo_1:22)_1:56)_1:3)_1:6)_1:13)_1:7)_1	1	-	-	-	-	-	-	-	-	-	-	-	-	-	-	-	-	-
OG5_126839	1	1	0	1	1	1	1	3	1	2	1	1	1	1	2	1	1	1	1	1	1	1	1	1	1	1	1	1	1	1	((Dnov_1:85,Lalb_3:85)_1:30,(Mrot_1:107,((Cteno_1:91,((Etrid_0:36,Erob_1:36)_1:21,(Caust_1:55,(Cjap_1:45,Ccalc_1:45)_1:10)_1:2)_1:34)_1:9,(Hlab_2:87,(Emex_1:81,((Mqua_1:68,(Bimp_1:13,Bter_1:13)_1:55)_1:10,(Amel_2:22,Aflo_1:22)_1:56)_1:3)_1:6)_1:13)_1:7)_1	1	-	-	-	-	-	-	-	-	-	-	-	-	-	-	-	-	-
OG5_126840	2	2	2	2	2	2	2	2	2	2	0	2	1	2	2	2	4	2	2	2	2	2	2	2	2	2	2	2	2	2	((Dnov_2:85,Lalb_2:85)_2:30,(Mrot_2:107,((Cteno_0:91,((Etrid_2:36,Erob_2:36)_2:21,(Caust_2:55,(Cjap_1:45,Ccalc_4:45)_2:10)_2:2)_2:34)_2:9,(Hlab_2:87,(Emex_2:81,((Mqua_2:68,(Bimp_2:13,Bter_2:13)_2:55)_2:10,(Amel_2:22,Aflo_2:22)_2:56)_2:3)_2:6)_2:13)_2:7)_2	1	-	-	-	-	-	-	-	-	-	-	-	-	-	-	-	-	-
OG5_126841	2	2	1	2	2	2	2	3	2	2	2	2	1	2	2	2	2	2	2	2	1	2	2	2	2	2	2	2	2	2	((Dnov_2:85,Lalb_3:85)_2:30,(Mrot_1:107,((Cteno_2:91,((Etrid_1:36,Erob_2:36)_2:21,(Caust_2:55,(Cjap_1:45,Ccalc_2:45)_2:10)_2:2)_2:34)_2:9,(Hlab_2:87,(Emex_2:81,((Mqua_2:68,(Bimp_2:13,Bter_2:13)_2:55)_2:10,(Amel_2:22,Aflo_2:22)_2:56)_2:3)_2:6)_2:13)_2:7)_2	1	-	-	-	-	-	-	-	-	-	-	-	-	-	-	-	-	-
OG5_126842	1	1	3	1	1	1	1	1	1	1	1	1	1	2	1	1	2	2	1	2	1	1	2	2	1	1	1	2	1	1	((Dnov_2:85,Lalb_1:85)_1:30,(Mrot_1:107,((Cteno_1:91,((Etrid_3:36,Erob_1:36)_2:21,(Caust_2:55,(Cjap_1:45,Ccalc_2:45)_2:10)_2:2)_2:34)_1:9,(Hlab_1:87,(Emex_1:81,((Mqua_1:68,(Bimp_1:13,Bter_1:13)_1:55)_1:10,(Amel_1:22,Aflo_1:22)_1:56)_1:3)_1:6)_1:13)_1:7)_1	1	-	-	-	-	-	-	-	-	-	-	-	-	-	-	-	-	-
OG5_126843	2	2	4	2	2	2	2	2	2	2	2	2	3	2	2	2	2	2	2	2	1	1	2	2	2	2	2	2	2	2	((Dnov_2:85,Lalb_2:85)_2:30,(Mrot_1:107,((Cteno_2:91,((Etrid_4:36,Erob_2:36)_2:21,(Caust_2:55,(Cjap_3:45,Ccalc_2:45)_2:10)_2:2)_2:34)_2:9,(Hlab_2:87,(Emex_1:81,((Mqua_2:68,(Bimp_2:13,Bter_2:13)_2:55)_2:10,(Amel_2:22,Aflo_2:22)_2:56)_2:3)_2:6)_2:13)_2:7)_2	1	-	-	-	-	-	-	-	-	-	-	-	-	-	-	-	-	-
OG5_126845	1	1	3	1	1	1	1	1	1	1	1	1	1	1	1	1	1	1	1	1	1	1	2	1	1	1	1	0	1	1	((Dnov_0:85,Lalb_1:85)_1:30,(Mrot_1:107,((Cteno_1:91,((Etrid_3:36,Erob_1:36)_1:21,(Caust_2:55,(Cjap_1:45,Ccalc_1:45)_1:10)_1:2)_1:34)_1:9,(Hlab_1:87,(Emex_1:81,((Mqua_1:68,(Bimp_1:13,Bter_1:13)_1:55)_1:10,(Amel_1:22,Aflo_1:22)_1:56)_1:3)_1:6)_1:13)_1:7)_1	1	-	-	-	-	-	-	-	-	-	-	-	-	-	-	-	-	-
OG5_126846	1	1	1	1	1	1	1	1	1	1	1	1	0	1	1	1	1	1	1	1	1	1	1	1	1	1	1	1	1	1	((Dnov_1:85,Lalb_1:85)_1:30,(Mrot_1:107,((Cteno_1:91,((Etrid_1:36,Erob_1:36)_1:21,(Caust_1:55,(Cjap_0:45,Ccalc_1:45)_1:10)_1:2)_1:34)_1:9,(Hlab_1:87,(Emex_1:81,((Mqua_1:68,(Bimp_1:13,Bter_1:13)_1:55)_1:10,(Amel_1:22,Aflo_1:22)_1:56)_1:3)_1:6)_1:13)_1:7)_1	1	-	-	-	-	-	-	-	-	-	-	-	-	-	-	-	-	-
OG5_126847	1	2	6	1	1	1	1	0	1	1	0	1	1	1	1	1	0	1	1	1	1	1	1	2	1	1	1	1	1	1	((Dnov_1:85,Lalb_0:85)_1:30,(Mrot_1:107,((Cteno_0:91,((Etrid_6:36,Erob_2:36)_2:21,(Caust_1:55,(Cjap_1:45,Ccalc_0:45)_1:10)_1:2)_1:34)_1:9,(Hlab_1:87,(Emex_1:81,((Mqua_1:68,(Bimp_1:13,Bter_1:13)_1:55)_1:10,(Amel_1:22,Aflo_1:22)_1:56)_1:3)_1:6)_1:13)_1:7)_1	0	0.670267	0.291918	0.572657	0.521089	0.700146	0.518526	0.258409	0.600669	0.000354523	0.679461	0.0341691	0.506925	0.648367	0.556002	0.627121	0.277251	0.52363
OG5_126848	1	1	1	1	1	1	1	1	1	1	1	1	0	1	1	1	1	1	1	1	1	1	1	1	1	1	1	1	1	1	((Dnov_1:85,Lalb_1:85)_1:30,(Mrot_1:107,((Cteno_1:91,((Etrid_1:36,Erob_1:36)_1:21,(Caust_1:55,(Cjap_0:45,Ccalc_1:45)_1:10)_1:2)_1:34)_1:9,(Hlab_1:87,(Emex_1:81,((Mqua_1:68,(Bimp_1:13,Bter_1:13)_1:55)_1:10,(Amel_1:22,Aflo_1:22)_1:56)_1:3)_1:6)_1:13)_1:7)_1	1	-	-	-	-	-	-	-	-	-	-	-	-	-	-	-	-	-
OG5_126849	2	3	5	2	2	2	2	2	2	2	2	2	6	3	2	2	1	3	2	3	2	2	2	3	3	2	3	2	2	2	((Dnov_2:85,Lalb_2:85)_2:30,(Mrot_2:107,((Cteno_2:91,((Etrid_5:36,Erob_3:36)_3:21,(Caust_2:55,(Cjap_6:45,Ccalc_1:45)_3:10)_3:2)_3:34)_2:9,(Hlab_2:87,(Emex_2:81,((Mqua_3:68,(Bimp_3:13,Bter_2:13)_2:55)_2:10,(Amel_2:22,Aflo_2:22)_2:56)_2:3)_2:6)_2:13)_2:7)_2	0	0.759262	0.792744	0.629883	0.540852	0.789655	0.536029	0.768394	0.105475	0.0612115	0.731527	0.663032	0.520349	0.449286	0.64201	0.0107377	0.165893	0.545599
OG5_126850	2	2	6	2	2	2	2	2	2	2	8	2	2	2	2	2	3	2	2	2	2	2	2	2	2	2	2	2	2	2	((Dnov_2:85,Lalb_2:85)_2:30,(Mrot_2:107,((Cteno_8:91,((Etrid_6:36,Erob_2:36)_2:21,(Caust_2:55,(Cjap_2:45,Ccalc_3:45)_2:10)_2:2)_2:34)_2:9,(Hlab_2:87,(Emex_2:81,((Mqua_2:68,(Bimp_2:13,Bter_2:13)_2:55)_2:10,(Amel_2:22,Aflo_2:22)_2:56)_2:3)_2:6)_2:13)_2:7)_2	0	0.759262	0.792744	0.629883	0.540852	0.789655	0.536029	0.000142461	0.672041	0.000354523	0.679461	0.619727	0.513707	0.734391	0.602779	0.708042	0.211429	0.545599
OG5_126851	2	7	3	1	1	1	1	2	1	1	0	1	1	1	1	1	1	1	1	1	1	2	1	3	2	1	1	2	1	1	((Dnov_2:85,Lalb_2:85)_1:30,(Mrot_1:107,((Cteno_0:91,((Etrid_3:36,Erob_7:36)_3:21,(Caust_1:55,(Cjap_1:45,Ccalc_1:45)_1:10)_1:2)_1:34)_1:9,(Hlab_1:87,(Emex_2:81,((Mqua_1:68,(Bimp_2:13,Bter_1:13)_1:55)_1:10,(Amel_1:22,Aflo_2:22)_1:56)_1:3)_1:6)_1:13)_1:7)_1	0	0.0906439	0.108843	0.572657	0.521089	0.700146	0.518526	0.258409	0.600669	0.735062	0.000811406	0.00234612	0.506925	0.648367	0.556002	0.627121	0.692604	0.52363
OG5_126852	1	2	1	1	1	1	1	1	1	1	1	1	4	2	1	1	3	2	1	3	1	1	2	2	1	1	1	1	1	1	((Dnov_1:85,Lalb_1:85)_1:30,(Mrot_1:107,((Cteno_1:91,((Etrid_1:36,Erob_2:36)_2:21,(Caust_2:55,(Cjap_4:45,Ccalc_3:45)_3:10)_2:2)_2:34)_1:9,(Hlab_1:87,(Emex_1:81,((Mqua_1:68,(Bimp_1:13,Bter_1:13)_1:55)_1:10,(Amel_1:22,Aflo_1:22)_1:56)_1:3)_1:6)_1:13)_1:7)_1	1	-	-	-	-	-	-	-	-	-	-	-	-	-	-	-	-	-
OG5_126853	2	2	3	2	2	2	2	2	2	2	2	2	1	2	2	2	2	2	2	2	2	2	2	2	3	2	2	2	2	2	((Dnov_2:85,Lalb_2:85)_2:30,(Mrot_2:107,((Cteno_2:91,((Etrid_3:36,Erob_2:36)_2:21,(Caust_2:55,(Cjap_1:45,Ccalc_2:45)_2:10)_2:2)_2:34)_2:9,(Hlab_2:87,(Emex_2:81,((Mqua_2:68,(Bimp_3:13,Bter_2:13)_2:55)_2:10,(Amel_2:22,Aflo_2:22)_2:56)_2:3)_2:6)_2:13)_2:7)_2	1	-	-	-	-	-	-	-	-	-	-	-	-	-	-	-	-	-
OG5_126854	2	0	0	1	1	1	1	2	1	1	0	0	0	0	0	0	0	0	1	0	1	0	0	0	1	1	1	0	1	1	((Dnov_0:85,Lalb_2:85)_1:30,(Mrot_1:107,((Cteno_0:91,((Etrid_0:36,Erob_0:36)_0:21,(Caust_0:55,(Cjap_0:45,Ccalc_0:45)_0:10)_0:2)_0:34)_0:9,(Hlab_0:87,(Emex_0:81,((Mqua_1:68,(Bimp_1:13,Bter_0:13)_1:55)_1:10,(Amel_1:22,Aflo_2:22)_1:56)_1:3)_1:6)_1:13)_1:7)_1	1	-	-	-	-	-	-	-	-	-	-	-	-	-	-	-	-	-
OG5_126855	1	1	1	1	1	1	1	1	1	1	1	1	0	1	1	1	1	1	1	1	1	1	1	1	2	1	1	1	1	1	((Dnov_1:85,Lalb_1:85)_1:30,(Mrot_1:107,((Cteno_1:91,((Etrid_1:36,Erob_1:36)_1:21,(Caust_1:55,(Cjap_0:45,Ccalc_1:45)_1:10)_1:2)_1:34)_1:9,(Hlab_1:87,(Emex_1:81,((Mqua_1:68,(Bimp_2:13,Bter_1:13)_1:55)_1:10,(Amel_1:22,Aflo_1:22)_1:56)_1:3)_1:6)_1:13)_1:7)_1	1	-	-	-	-	-	-	-	-	-	-	-	-	-	-	-	-	-
OG5_126856	2	3	1	2	2	2	2	2	2	3	2	2	1	1	2	2	1	1	2	1	2	2	1	1	2	2	2	2	2	2	((Dnov_2:85,Lalb_2:85)_2:30,(Mrot_2:107,((Cteno_2:91,((Etrid_1:36,Erob_3:36)_1:21,(Caust_1:55,(Cjap_1:45,Ccalc_1:45)_1:10)_1:2)_1:34)_2:9,(Hlab_2:87,(Emex_2:81,((Mqua_2:68,(Bimp_2:13,Bter_2:13)_2:55)_2:10,(Amel_3:22,Aflo_2:22)_2:56)_2:3)_2:6)_2:13)_2:7)_2	1	-	-	-	-	-	-	-	-	-	-	-	-	-	-	-	-	-
OG5_126857	1	2	1	1	1	1	1	1	1	1	1	1	2	2	1	1	1	2	1	2	1	1	2	2	1	1	2	1	1	1	((Dnov_1:85,Lalb_1:85)_1:30,(Mrot_1:107,((Cteno_1:91,((Etrid_1:36,Erob_2:36)_2:21,(Caust_2:55,(Cjap_2:45,Ccalc_1:45)_2:10)_2:2)_2:34)_1:9,(Hlab_1:87,(Emex_1:81,((Mqua_2:68,(Bimp_1:13,Bter_1:13)_1:55)_1:10,(Amel_1:22,Aflo_1:22)_1:56)_1:3)_1:6)_1:13)_1:7)_1	1	-	-	-	-	-	-	-	-	-	-	-	-	-	-	-	-	-
OG5_126858	1	1	1	1	1	1	1	1	1	1	1	1	1	1	1	1	2	1	1	1	1	4	1	1	1	1	1	1	1	1	((Dnov_1:85,Lalb_1:85)_1:30,(Mrot_1:107,((Cteno_1:91,((Etrid_1:36,Erob_1:36)_1:21,(Caust_1:55,(Cjap_1:45,Ccalc_2:45)_1:10)_1:2)_1:34)_1:9,(Hlab_1:87,(Emex_4:81,((Mqua_1:68,(Bimp_1:13,Bter_1:13)_1:55)_1:10,(Amel_1:22,Aflo_1:22)_1:56)_1:3)_1:6)_1:13)_1:7)_1	1	-	-	-	-	-	-	-	-	-	-	-	-	-	-	-	-	-
OG5_126859	4	3	4	3	3	3	3	3	3	4	1	3	4	3	3	3	4	3	3	3	2	3	2	3	2	3	3	2	4	3	((Dnov_2:85,Lalb_3:85)_3:30,(Mrot_2:107,((Cteno_1:91,((Etrid_4:36,Erob_3:36)_3:21,(Caust_2:55,(Cjap_4:45,Ccalc_4:45)_3:10)_3:2)_3:34)_3:9,(Hlab_3:87,(Emex_3:81,((Mqua_3:68,(Bimp_2:13,Bter_3:13)_3:55)_3:10,(Amel_4:22,Aflo_4:22)_4:56)_3:3)_3:6)_3:13)_3:7)_3	1	-	-	-	-	-	-	-	-	-	-	-	-	-	-	-	-	-
OG5_126860	1	1	3	1	1	1	1	1	1	1	1	1	1	1	1	1	1	1	1	1	1	1	1	1	1	1	1	1	1	1	((Dnov_1:85,Lalb_1:85)_1:30,(Mrot_1:107,((Cteno_1:91,((Etrid_3:36,Erob_1:36)_1:21,(Caust_1:55,(Cjap_1:45,Ccalc_1:45)_1:10)_1:2)_1:34)_1:9,(Hlab_1:87,(Emex_1:81,((Mqua_1:68,(Bimp_1:13,Bter_1:13)_1:55)_1:10,(Amel_1:22,Aflo_1:22)_1:56)_1:3)_1:6)_1:13)_1:7)_1	1	-	-	-	-	-	-	-	-	-	-	-	-	-	-	-	-	-
OG5_126861	2	5	4	4	4	4	4	3	2	3	3	4	3	4	3	2	7	4	4	4	4	3	3	4	2	4	18	3	3	4	((Dnov_3:85,Lalb_3:85)_4:30,(Mrot_4:107,((Cteno_3:91,((Etrid_4:36,Erob_5:36)_4:21,(Caust_3:55,(Cjap_3:45,Ccalc_7:45)_4:10)_4:2)_4:34)_4:9,(Hlab_3:87,(Emex_3:81,((Mqua_18:68,(Bimp_2:13,Bter_2:13)_2:55)_4:10,(Amel_3:22,Aflo_2:22)_3:56)_4:3)_4:6)_4:13)_4:7)_	0	0.554024	0.603577	0.711622	0.576769	0.860925	0.568212	0.567715	0.761278	0.772593	0.212935	0.698362	0.526854	0.515683	0.675056	0.472857	0.0639573	0.585059
OG5_126862	2	2	6	2	2	2	2	3	2	3	3	3	3	3	1	2	3	3	3	3	2	2	3	3	3	3	2	4	2	3	((Dnov_4:85,Lalb_3:85)_3:30,(Mrot_2:107,((Cteno_3:91,((Etrid_6:36,Erob_2:36)_3:21,(Caust_3:55,(Cjap_3:45,Ccalc_3:45)_3:10)_3:2)_3:34)_3:9,(Hlab_1:87,(Emex_2:81,((Mqua_2:68,(Bimp_3:13,Bter_2:13)_2:55)_2:10,(Amel_3:22,Aflo_2:22)_2:56)_2:3)_2:6)_2:13)_3:7)_3	1	-	-	-	-	-	-	-	-	-	-	-	-	-	-	-	-	-
OG5_126863	2	2	0	2	2	2	2	2	2	1	2	2	1	2	2	1	3	2	2	2	1	2	2	2	2	2	2	3	2	2	((Dnov_3:85,Lalb_2:85)_2:30,(Mrot_1:107,((Cteno_2:91,((Etrid_0:36,Erob_2:36)_2:21,(Caust_2:55,(Cjap_1:45,Ccalc_3:45)_2:10)_2:2)_2:34)_2:9,(Hlab_2:87,(Emex_2:81,((Mqua_2:68,(Bimp_2:13,Bter_1:13)_2:55)_2:10,(Amel_1:22,Aflo_2:22)_2:56)_2:3)_2:6)_2:13)_2:7)_2	1	-	-	-	-	-	-	-	-	-	-	-	-	-	-	-	-	-
OG5_126864	1	0	0	1	1	1	1	1	1	1	0	1	0	1	1	1	2	1	1	1	1	1	1	0	1	1	1	1	1	1	((Dnov_1:85,Lalb_1:85)_1:30,(Mrot_1:107,((Cteno_0:91,((Etrid_0:36,Erob_0:36)_0:21,(Caust_1:55,(Cjap_0:45,Ccalc_2:45)_1:10)_1:2)_1:34)_1:9,(Hlab_1:87,(Emex_1:81,((Mqua_1:68,(Bimp_1:13,Bter_1:13)_1:55)_1:10,(Amel_1:22,Aflo_1:22)_1:56)_1:3)_1:6)_1:13)_1:7)_1	1	-	-	-	-	-	-	-	-	-	-	-	-	-	-	-	-	-
OG5_126865	1	1	0	2	2	2	2	1	1	3	1	2	1	2	1	1	3	2	2	2	1	2	3	1	1	2	3	2	2	2	((Dnov_2:85,Lalb_1:85)_2:30,(Mrot_1:107,((Cteno_1:91,((Etrid_0:36,Erob_1:36)_1:21,(Caust_3:55,(Cjap_1:45,Ccalc_3:45)_2:10)_2:2)_2:34)_2:9,(Hlab_1:87,(Emex_2:81,((Mqua_3:68,(Bimp_1:13,Bter_1:13)_1:55)_2:10,(Amel_3:22,Aflo_1:22)_2:56)_2:3)_2:6)_2:13)_2:7)_2	0	0.759262	0.449163	0.629883	0.540852	0.44402	0.536029	0.409254	0.672041	0.159117	0.605908	0.179898	0.513707	0.159004	0.602779	0.314343	0.211429	0.545599
OG5_126866	1	2	0	1	1	1	1	1	0	1	1	1	1	1	1	0	1	1	1	1	0	1	1	1	0	1	1	0	1	1	((Dnov_0:85,Lalb_1:85)_1:30,(Mrot_0:107,((Cteno_1:91,((Etrid_0:36,Erob_2:36)_1:21,(Caust_1:55,(Cjap_1:45,Ccalc_1:45)_1:10)_1:2)_1:34)_1:9,(Hlab_1:87,(Emex_1:81,((Mqua_1:68,(Bimp_0:13,Bter_0:13)_0:55)_1:10,(Amel_1:22,Aflo_1:22)_1:56)_1:3)_1:6)_1:13)_1:7)_1	1	-	-	-	-	-	-	-	-	-	-	-	-	-	-	-	-	-
OG5_126867	1	4	1	1	1	1	1	1	1	1	1	1	1	1	1	1	1	1	1	1	1	1	1	1	1	1	2	1	1	1	((Dnov_1:85,Lalb_1:85)_1:30,(Mrot_1:107,((Cteno_1:91,((Etrid_1:36,Erob_4:36)_1:21,(Caust_1:55,(Cjap_1:45,Ccalc_1:45)_1:10)_1:2)_1:34)_1:9,(Hlab_1:87,(Emex_1:81,((Mqua_2:68,(Bimp_1:13,Bter_1:13)_1:55)_1:10,(Amel_1:22,Aflo_1:22)_1:56)_1:3)_1:6)_1:13)_1:7)_1	1	-	-	-	-	-	-	-	-	-	-	-	-	-	-	-	-	-
OG5_126868	2	2	2	2	2	2	2	2	2	2	1	2	2	2	2	2	4	2	2	2	2	2	0	2	1	2	1	2	2	2	((Dnov_2:85,Lalb_2:85)_2:30,(Mrot_2:107,((Cteno_1:91,((Etrid_2:36,Erob_2:36)_2:21,(Caust_0:55,(Cjap_2:45,Ccalc_4:45)_2:10)_2:2)_2:34)_2:9,(Hlab_2:87,(Emex_2:81,((Mqua_1:68,(Bimp_1:13,Bter_2:13)_2:55)_2:10,(Amel_2:22,Aflo_2:22)_2:56)_2:3)_2:6)_2:13)_2:7)_2	1	-	-	-	-	-	-	-	-	-	-	-	-	-	-	-	-	-
OG5_126869	1	3	0	1	1	1	1	2	1	1	2	1	2	1	1	1	1	1	1	1	3	3	1	1	1	1	1	1	1	1	((Dnov_1:85,Lalb_2:85)_2:30,(Mrot_3:107,((Cteno_2:91,((Etrid_0:36,Erob_3:36)_2:21,(Caust_1:55,(Cjap_2:45,Ccalc_1:45)_2:10)_2:2)_2:34)_2:9,(Hlab_1:87,(Emex_3:81,((Mqua_1:68,(Bimp_1:13,Bter_1:13)_1:55)_2:10,(Amel_1:22,Aflo_1:22)_1:56)_2:3)_2:6)_2:13)_2:7)_2	1	-	-	-	-	-	-	-	-	-	-	-	-	-	-	-	-	-
OG5_126870	1	4	3	1	1	1	1	1	1	1	0	1	1	1	1	1	1	1	1	1	1	1	1	3	1	1	1	2	1	1	((Dnov_2:85,Lalb_1:85)_1:30,(Mrot_1:107,((Cteno_0:91,((Etrid_3:36,Erob_4:36)_3:21,(Caust_1:55,(Cjap_1:45,Ccalc_1:45)_1:10)_1:2)_1:34)_1:9,(Hlab_1:87,(Emex_1:81,((Mqua_1:68,(Bimp_1:13,Bter_1:13)_1:55)_1:10,(Amel_1:22,Aflo_1:22)_1:56)_1:3)_1:6)_1:13)_1:7)_1	1	-	-	-	-	-	-	-	-	-	-	-	-	-	-	-	-	-
OG5_126871	2	3	5	3	3	3	3	4	3	3	4	3	2	3	2	2	4	3	3	3	2	2	2	3	3	3	2	2	3	3	((Dnov_2:85,Lalb_4:85)_3:30,(Mrot_2:107,((Cteno_4:91,((Etrid_5:36,Erob_3:36)_3:21,(Caust_2:55,(Cjap_2:45,Ccalc_4:45)_3:10)_3:2)_3:34)_3:9,(Hlab_2:87,(Emex_2:81,((Mqua_2:68,(Bimp_3:13,Bter_2:13)_3:55)_3:10,(Amel_3:22,Aflo_2:22)_3:56)_3:3)_3:6)_3:13)_3:7)_3	1	-	-	-	-	-	-	-	-	-	-	-	-	-	-	-	-	-
OG5_126872	1	1	0	1	1	1	1	1	1	1	1	1	0	1	1	1	0	1	1	0	1	0	1	1	1	1	0	1	1	1	((Dnov_1:85,Lalb_1:85)_1:30,(Mrot_1:107,((Cteno_1:91,((Etrid_0:36,Erob_1:36)_1:21,(Caust_1:55,(Cjap_0:45,Ccalc_0:45)_0:10)_1:2)_1:34)_1:9,(Hlab_1:87,(Emex_0:81,((Mqua_0:68,(Bimp_1:13,Bter_1:13)_1:55)_1:10,(Amel_1:22,Aflo_1:22)_1:56)_1:3)_1:6)_1:13)_1:7)_1	1	-	-	-	-	-	-	-	-	-	-	-	-	-	-	-	-	-
OG5_126873	1	1	6	1	1	1	1	1	1	1	0	1	0	1	1	1	3	1	1	1	1	1	1	1	1	1	1	1	1	1	((Dnov_1:85,Lalb_1:85)_1:30,(Mrot_1:107,((Cteno_0:91,((Etrid_6:36,Erob_1:36)_1:21,(Caust_1:55,(Cjap_0:45,Ccalc_3:45)_1:10)_1:2)_1:34)_1:9,(Hlab_1:87,(Emex_1:81,((Mqua_1:68,(Bimp_1:13,Bter_1:13)_1:55)_1:10,(Amel_1:22,Aflo_1:22)_1:56)_1:3)_1:6)_1:13)_1:7)_1	0	0.670267	0.703415	0.572657	0.521089	0.700146	0.518526	0.258409	0.600669	9.87053e-06	0.605908	0.566305	0.506925	0.648367	0.556002	0.186028	0.0222226	0.52363
OG5_126874	1	3	6	1	1	1	1	1	1	2	2	1	2	2	1	2	1	2	1	2	1	1	1	3	1	1	1	1	1	1	((Dnov_1:85,Lalb_1:85)_1:30,(Mrot_1:107,((Cteno_2:91,((Etrid_6:36,Erob_3:36)_3:21,(Caust_1:55,(Cjap_2:45,Ccalc_1:45)_2:10)_2:2)_2:34)_1:9,(Hlab_1:87,(Emex_1:81,((Mqua_1:68,(Bimp_1:13,Bter_2:13)_1:55)_1:10,(Amel_2:22,Aflo_1:22)_1:56)_1:3)_1:6)_1:13)_1:7)_1	0	0.670267	0.703415	0.572657	0.521089	0.700146	0.518526	0.095364	0.0525594	0.00677699	0.731527	0.0684018	0.513707	0.355282	0.602779	0.708042	0.431968	0.52363
OG5_126875	3	4	3	3	3	3	3	3	2	3	0	3	1	3	3	2	2	3	3	2	1	3	3	3	2	3	3	2	3	3	((Dnov_2:85,Lalb_3:85)_3:30,(Mrot_1:107,((Cteno_0:91,((Etrid_3:36,Erob_4:36)_3:21,(Caust_3:55,(Cjap_1:45,Ccalc_2:45)_2:10)_3:2)_3:34)_3:9,(Hlab_3:87,(Emex_3:81,((Mqua_3:68,(Bimp_2:13,Bter_2:13)_2:55)_3:10,(Amel_3:22,Aflo_3:22)_3:56)_3:3)_3:6)_3:13)_3:7)_3	1	-	-	-	-	-	-	-	-	-	-	-	-	-	-	-	-	-
OG5_126876	5	6	9	6	6	6	6	5	5	7	5	6	2	7	8	4	8	7	6	7	6	8	8	7	6	6	6	6	6	6	((Dnov_6:85,Lalb_5:85)_6:30,(Mrot_6:107,((Cteno_5:91,((Etrid_9:36,Erob_6:36)_6:21,(Caust_8:55,(Cjap_2:45,Ccalc_8:45)_6:10)_6:2)_6:34)_6:9,(Hlab_8:87,(Emex_8:81,((Mqua_6:68,(Bimp_6:13,Bter_4:13)_5:55)_6:10,(Amel_7:22,Aflo_5:22)_6:56)_6:3)_6:6)_6:13)_6:7)_6	0	0.87382	0.677809	0.764785	0.608409	0.889465	0.597004	0.647311	0.811165	0.0349508	0.817995	0.751388	0.539464	0.138316	0.726789	0.00472776	0.204473	0.619294
OG5_126877	1	2	1	1	1	0	1	1	0	1	0	1	0	1	1	0	4	1	1	1	1	0	1	1	0	1	0	1	1	1	((Dnov_1:85,Lalb_1:85)_1:30,(Mrot_1:107,((Cteno_0:91,((Etrid_1:36,Erob_2:36)_1:21,(Caust_1:55,(Cjap_0:45,Ccalc_4:45)_1:10)_1:2)_1:34)_1:9,(Hlab_1:87,(Emex_0:81,((Mqua_0:68,(Bimp_0:13,Bter_0:13)_0:55)_0:10,(Amel_1:22,Aflo_1:22)_1:56)_1:3)_1:6)_1:13)_1:7)_1	0	0.670267	0.703415	0.572657	0.521089	0.700146	0.518526	0.258409	0.600669	0.608277	0.0553953	0.566305	0.506925	0.648367	0.556002	0.186028	0.00479815	0.52363
OG5_126878	1	2	1	1	1	1	1	1	1	1	1	1	1	1	1	1	2	1	1	1	1	1	1	1	1	1	1	1	1	1	((Dnov_1:85,Lalb_1:85)_1:30,(Mrot_1:107,((Cteno_1:91,((Etrid_1:36,Erob_2:36)_1:21,(Caust_1:55,(Cjap_1:45,Ccalc_2:45)_1:10)_1:2)_1:34)_1:9,(Hlab_1:87,(Emex_1:81,((Mqua_1:68,(Bimp_1:13,Bter_1:13)_1:55)_1:10,(Amel_1:22,Aflo_1:22)_1:56)_1:3)_1:6)_1:13)_1:7)_1	1	-	-	-	-	-	-	-	-	-	-	-	-	-	-	-	-	-
OG5_126879	2	1	4	2	2	2	2	2	2	3	6	2	1	2	2	3	2	2	2	2	2	2	2	2	2	2	2	2	2	2	((Dnov_2:85,Lalb_2:85)_2:30,(Mrot_2:107,((Cteno_6:91,((Etrid_4:36,Erob_1:36)_2:21,(Caust_2:55,(Cjap_1:45,Ccalc_2:45)_2:10)_2:2)_2:34)_2:9,(Hlab_2:87,(Emex_2:81,((Mqua_2:68,(Bimp_2:13,Bter_3:13)_2:55)_2:10,(Amel_3:22,Aflo_2:22)_2:56)_2:3)_2:6)_2:13)_2:7)_2	0	0.759262	0.792744	0.629883	0.540852	0.789655	0.536029	0.00265453	0.672041	0.0298593	0.270485	0.619727	0.513707	0.734391	0.602779	0.314343	0.782355	0.545599
OG5_126880	1	1	1	1	1	1	1	1	1	2	0	1	2	1	1	1	2	1	1	2	1	1	1	1	1	1	1	1	1	1	((Dnov_1:85,Lalb_1:85)_1:30,(Mrot_1:107,((Cteno_0:91,((Etrid_1:36,Erob_1:36)_1:21,(Caust_1:55,(Cjap_2:45,Ccalc_2:45)_2:10)_1:2)_1:34)_1:9,(Hlab_1:87,(Emex_1:81,((Mqua_1:68,(Bimp_1:13,Bter_1:13)_1:55)_1:10,(Amel_2:22,Aflo_1:22)_1:56)_1:3)_1:6)_1:13)_1:7)_1	1	-	-	-	-	-	-	-	-	-	-	-	-	-	-	-	-	-
OG5_126881	2	2	0	2	2	2	2	2	2	3	2	2	2	2	4	2	1	2	2	2	2	2	3	2	2	2	2	2	2	2	((Dnov_2:85,Lalb_2:85)_2:30,(Mrot_2:107,((Cteno_2:91,((Etrid_0:36,Erob_2:36)_2:21,(Caust_3:55,(Cjap_2:45,Ccalc_1:45)_2:10)_2:2)_2:34)_2:9,(Hlab_4:87,(Emex_2:81,((Mqua_2:68,(Bimp_2:13,Bter_2:13)_2:55)_2:10,(Amel_3:22,Aflo_2:22)_2:56)_2:3)_2:6)_2:13)_2:7)_2	1	-	-	-	-	-	-	-	-	-	-	-	-	-	-	-	-	-
OG5_126882	2	2	3	2	2	2	2	2	2	2	1	2	2	2	2	2	2	2	2	2	2	2	3	2	2	2	2	2	2	2	((Dnov_2:85,Lalb_2:85)_2:30,(Mrot_2:107,((Cteno_1:91,((Etrid_3:36,Erob_2:36)_2:21,(Caust_3:55,(Cjap_2:45,Ccalc_2:45)_2:10)_2:2)_2:34)_2:9,(Hlab_2:87,(Emex_2:81,((Mqua_2:68,(Bimp_2:13,Bter_2:13)_2:55)_2:10,(Amel_2:22,Aflo_2:22)_2:56)_2:3)_2:6)_2:13)_2:7)_2	1	-	-	-	-	-	-	-	-	-	-	-	-	-	-	-	-	-
OG5_126883	1	1	1	1	1	1	1	1	1	1	1	1	1	1	1	1	3	1	1	1	1	1	2	1	1	1	1	1	1	1	((Dnov_1:85,Lalb_1:85)_1:30,(Mrot_1:107,((Cteno_1:91,((Etrid_1:36,Erob_1:36)_1:21,(Caust_2:55,(Cjap_1:45,Ccalc_3:45)_1:10)_1:2)_1:34)_1:9,(Hlab_1:87,(Emex_1:81,((Mqua_1:68,(Bimp_1:13,Bter_1:13)_1:55)_1:10,(Amel_1:22,Aflo_1:22)_1:56)_1:3)_1:6)_1:13)_1:7)_1	1	-	-	-	-	-	-	-	-	-	-	-	-	-	-	-	-	-
OG5_126884	1	3	3	1	1	1	1	1	1	1	0	1	1	1	1	1	1	1	1	1	1	1	0	3	1	1	1	1	1	1	((Dnov_1:85,Lalb_1:85)_1:30,(Mrot_1:107,((Cteno_0:91,((Etrid_3:36,Erob_3:36)_2:21,(Caust_0:55,(Cjap_1:45,Ccalc_1:45)_1:10)_1:2)_1:34)_1:9,(Hlab_1:87,(Emex_1:81,((Mqua_1:68,(Bimp_1:13,Bter_1:13)_1:55)_1:10,(Amel_1:22,Aflo_1:22)_1:56)_1:3)_1:6)_1:13)_1:7)_1	1	-	-	-	-	-	-	-	-	-	-	-	-	-	-	-	-	-
OG5_126885	1	4	1	1	1	1	1	1	1	1	0	1	1	1	1	1	1	1	1	1	1	1	1	1	1	1	1	1	1	1	((Dnov_1:85,Lalb_1:85)_1:30,(Mrot_1:107,((Cteno_0:91,((Etrid_1:36,Erob_4:36)_1:21,(Caust_1:55,(Cjap_1:45,Ccalc_1:45)_1:10)_1:2)_1:34)_1:9,(Hlab_1:87,(Emex_1:81,((Mqua_1:68,(Bimp_1:13,Bter_1:13)_1:55)_1:10,(Amel_1:22,Aflo_1:22)_1:56)_1:3)_1:6)_1:13)_1:7)_1	1	-	-	-	-	-	-	-	-	-	-	-	-	-	-	-	-	-
OG5_126886	4	5	3	4	4	4	4	3	3	4	3	4	3	4	4	3	5	4	4	4	3	4	4	4	3	4	4	3	4	4	((Dnov_3:85,Lalb_3:85)_4:30,(Mrot_3:107,((Cteno_3:91,((Etrid_3:36,Erob_5:36)_4:21,(Caust_4:55,(Cjap_3:45,Ccalc_5:45)_4:10)_4:2)_4:34)_4:9,(Hlab_4:87,(Emex_4:81,((Mqua_4:68,(Bimp_3:13,Bter_3:13)_3:55)_4:10,(Amel_4:22,Aflo_4:22)_4:56)_4:3)_4:6)_4:13)_4:7)_4	1	-	-	-	-	-	-	-	-	-	-	-	-	-	-	-	-	-
OG5_126887	1	8	4	1	1	1	1	1	2	1	0	1	1	1	1	2	1	1	1	1	1	1	1	4	3	1	1	2	1	1	((Dnov_2:85,Lalb_1:85)_1:30,(Mrot_1:107,((Cteno_0:91,((Etrid_4:36,Erob_8:36)_4:21,(Caust_1:55,(Cjap_1:45,Ccalc_1:45)_1:10)_1:2)_1:34)_1:9,(Hlab_1:87,(Emex_1:81,((Mqua_1:68,(Bimp_3:13,Bter_2:13)_2:55)_1:10,(Amel_1:22,Aflo_1:22)_1:56)_1:3)_1:6)_1:13)_1:7)_1	0	0.0906439	0.703415	0.572657	0.521089	0.700146	0.518526	0.258409	0.600669	0.772593	0.00174603	0.000161089	0.506925	0.648367	0.556002	0.627121	0.692604	0.52363
OG5_126888	1	2	2	1	1	1	1	1	1	2	0	1	1	1	1	1	2	1	1	1	1	1	1	2	1	1	1	1	1	1	((Dnov_1:85,Lalb_1:85)_1:30,(Mrot_1:107,((Cteno_0:91,((Etrid_2:36,Erob_2:36)_2:21,(Caust_1:55,(Cjap_1:45,Ccalc_2:45)_1:10)_1:2)_1:34)_1:9,(Hlab_1:87,(Emex_1:81,((Mqua_1:68,(Bimp_1:13,Bter_1:13)_1:55)_1:10,(Amel_2:22,Aflo_1:22)_1:56)_1:3)_1:6)_1:13)_1:7)_1	1	-	-	-	-	-	-	-	-	-	-	-	-	-	-	-	-	-
OG5_126889	1	1	1	1	1	1	1	1	1	1	1	1	1	1	1	1	2	1	1	1	1	1	1	1	1	1	1	1	1	1	((Dnov_1:85,Lalb_1:85)_1:30,(Mrot_1:107,((Cteno_1:91,((Etrid_1:36,Erob_1:36)_1:21,(Caust_1:55,(Cjap_1:45,Ccalc_2:45)_1:10)_1:2)_1:34)_1:9,(Hlab_1:87,(Emex_1:81,((Mqua_1:68,(Bimp_1:13,Bter_1:13)_1:55)_1:10,(Amel_1:22,Aflo_1:22)_1:56)_1:3)_1:6)_1:13)_1:7)_1	1	-	-	-	-	-	-	-	-	-	-	-	-	-	-	-	-	-
OG5_126890	1	1	2	1	1	1	1	1	1	1	1	1	3	1	1	1	1	1	1	1	1	1	1	1	1	1	1	1	1	1	((Dnov_1:85,Lalb_1:85)_1:30,(Mrot_1:107,((Cteno_1:91,((Etrid_2:36,Erob_1:36)_1:21,(Caust_1:55,(Cjap_3:45,Ccalc_1:45)_1:10)_1:2)_1:34)_1:9,(Hlab_1:87,(Emex_1:81,((Mqua_1:68,(Bimp_1:13,Bter_1:13)_1:55)_1:10,(Amel_1:22,Aflo_1:22)_1:56)_1:3)_1:6)_1:13)_1:7)_1	1	-	-	-	-	-	-	-	-	-	-	-	-	-	-	-	-	-
OG5_126891	2	3	2	2	2	2	2	2	2	2	4	2	2	3	2	2	7	3	2	3	2	2	3	3	2	2	2	2	2	2	((Dnov_2:85,Lalb_2:85)_2:30,(Mrot_2:107,((Cteno_4:91,((Etrid_2:36,Erob_3:36)_3:21,(Caust_3:55,(Cjap_2:45,Ccalc_7:45)_3:10)_3:2)_3:34)_2:9,(Hlab_2:87,(Emex_2:81,((Mqua_2:68,(Bimp_2:13,Bter_2:13)_2:55)_2:10,(Amel_2:22,Aflo_2:22)_2:56)_2:3)_2:6)_2:13)_2:7)_2	1	-	-	-	-	-	-	-	-	-	-	-	-	-	-	-	-	-
OG5_126892	5	2	4	2	2	2	2	1	3	4	0	2	2	2	1	4	1	2	2	2	7	1	1	2	3	1	3	1	4	2	((Dnov_1:85,Lalb_1:85)_1:30,(Mrot_7:107,((Cteno_0:91,((Etrid_4:36,Erob_2:36)_2:21,(Caust_1:55,(Cjap_2:45,Ccalc_1:45)_2:10)_2:2)_2:34)_2:9,(Hlab_1:87,(Emex_1:81,((Mqua_3:68,(Bimp_3:13,Bter_4:13)_3:55)_2:10,(Amel_4:22,Aflo_5:22)_4:56)_2:3)_2:6)_2:13)_2:7)_2	0	0.670267	0.703415	0.195231	0.540852	0.00110494	0.536029	0.0373239	0.672041	0.0298593	0.679461	0.619727	0.513707	0.355282	0.602779	0.708042	0.431968	0.545599
OG5_126893	2	3	1	2	2	2	2	2	2	3	1	2	2	2	2	2	4	2	2	2	2	2	2	2	2	2	2	2	2	2	((Dnov_2:85,Lalb_2:85)_2:30,(Mrot_2:107,((Cteno_1:91,((Etrid_1:36,Erob_3:36)_2:21,(Caust_2:55,(Cjap_2:45,Ccalc_4:45)_2:10)_2:2)_2:34)_2:9,(Hlab_2:87,(Emex_2:81,((Mqua_2:68,(Bimp_2:13,Bter_2:13)_2:55)_2:10,(Amel_3:22,Aflo_2:22)_2:56)_2:3)_2:6)_2:13)_2:7)_2	1	-	-	-	-	-	-	-	-	-	-	-	-	-	-	-	-	-
OG5_126894	1	2	4	1	1	1	1	1	1	1	2	1	1	1	1	1	2	1	1	1	1	1	1	2	3	1	1	1	1	1	((Dnov_1:85,Lalb_1:85)_1:30,(Mrot_1:107,((Cteno_2:91,((Etrid_4:36,Erob_2:36)_2:21,(Caust_1:55,(Cjap_1:45,Ccalc_2:45)_1:10)_1:2)_1:34)_1:9,(Hlab_1:87,(Emex_1:81,((Mqua_1:68,(Bimp_3:13,Bter_1:13)_1:55)_1:10,(Amel_1:22,Aflo_1:22)_1:56)_1:3)_1:6)_1:13)_1:7)_1	0	0.670267	0.703415	0.572657	0.521089	0.700146	0.518526	0.095364	0.600669	0.0298593	0.679461	0.0341691	0.506925	0.648367	0.556002	0.627121	0.102924	0.52363
OG5_126895	1	0	1	1	1	1	1	1	1	1	0	1	0	1	1	1	1	1	1	1	1	1	2	1	2	1	1	1	1	1	((Dnov_1:85,Lalb_1:85)_1:30,(Mrot_1:107,((Cteno_0:91,((Etrid_1:36,Erob_0:36)_1:21,(Caust_2:55,(Cjap_0:45,Ccalc_1:45)_1:10)_1:2)_1:34)_1:9,(Hlab_1:87,(Emex_1:81,((Mqua_1:68,(Bimp_2:13,Bter_1:13)_1:55)_1:10,(Amel_1:22,Aflo_1:22)_1:56)_1:3)_1:6)_1:13)_1:7)_1	1	-	-	-	-	-	-	-	-	-	-	-	-	-	-	-	-	-
OG5_126896	1	2	1	1	1	1	1	1	1	1	1	1	1	1	1	1	1	1	1	1	1	1	0	1	1	1	1	1	1	1	((Dnov_1:85,Lalb_1:85)_1:30,(Mrot_1:107,((Cteno_1:91,((Etrid_1:36,Erob_2:36)_1:21,(Caust_0:55,(Cjap_1:45,Ccalc_1:45)_1:10)_1:2)_1:34)_1:9,(Hlab_1:87,(Emex_1:81,((Mqua_1:68,(Bimp_1:13,Bter_1:13)_1:55)_1:10,(Amel_1:22,Aflo_1:22)_1:56)_1:3)_1:6)_1:13)_1:7)_1	1	-	-	-	-	-	-	-	-	-	-	-	-	-	-	-	-	-
OG5_126897	5	2	2	2	2	2	2	2	2	2	3	2	2	2	2	2	2	2	2	2	2	2	2	2	2	2	2	2	2	2	((Dnov_2:85,Lalb_2:85)_2:30,(Mrot_2:107,((Cteno_3:91,((Etrid_2:36,Erob_2:36)_2:21,(Caust_2:55,(Cjap_2:45,Ccalc_2:45)_2:10)_2:2)_2:34)_2:9,(Hlab_2:87,(Emex_2:81,((Mqua_2:68,(Bimp_2:13,Bter_2:13)_2:55)_2:10,(Amel_2:22,Aflo_5:22)_3:56)_2:3)_2:6)_2:13)_2:7)_2	1	-	-	-	-	-	-	-	-	-	-	-	-	-	-	-	-	-
OG5_126898	1	1	2	1	1	1	1	1	1	1	0	1	2	2	1	1	2	2	1	2	1	1	1	2	1	1	1	1	1	1	((Dnov_1:85,Lalb_1:85)_1:30,(Mrot_1:107,((Cteno_0:91,((Etrid_2:36,Erob_1:36)_1:21,(Caust_1:55,(Cjap_2:45,Ccalc_2:45)_2:10)_1:2)_1:34)_1:9,(Hlab_1:87,(Emex_1:81,((Mqua_1:68,(Bimp_1:13,Bter_1:13)_1:55)_1:10,(Amel_1:22,Aflo_1:22)_1:56)_1:3)_1:6)_1:13)_1:7)_1	1	-	-	-	-	-	-	-	-	-	-	-	-	-	-	-	-	-
OG5_126899	1	1	1	1	1	1	1	1	1	1	0	1	2	1	1	1	1	1	1	1	1	1	1	1	3	1	1	1	1	1	((Dnov_1:85,Lalb_1:85)_1:30,(Mrot_1:107,((Cteno_0:91,((Etrid_1:36,Erob_1:36)_1:21,(Caust_1:55,(Cjap_2:45,Ccalc_1:45)_1:10)_1:2)_1:34)_1:9,(Hlab_1:87,(Emex_1:81,((Mqua_1:68,(Bimp_3:13,Bter_1:13)_1:55)_1:10,(Amel_1:22,Aflo_1:22)_1:56)_1:3)_1:6)_1:13)_1:7)_1	1	-	-	-	-	-	-	-	-	-	-	-	-	-	-	-	-	-
OG5_126900	1	2	3	1	1	1	1	1	1	1	1	1	3	2	1	1	1	2	1	2	1	1	1	2	1	1	1	1	1	1	((Dnov_1:85,Lalb_1:85)_1:30,(Mrot_1:107,((Cteno_1:91,((Etrid_3:36,Erob_2:36)_2:21,(Caust_1:55,(Cjap_3:45,Ccalc_1:45)_2:10)_2:2)_2:34)_1:9,(Hlab_1:87,(Emex_1:81,((Mqua_1:68,(Bimp_1:13,Bter_1:13)_1:55)_1:10,(Amel_1:22,Aflo_1:22)_1:56)_1:3)_1:6)_1:13)_1:7)_1	1	-	-	-	-	-	-	-	-	-	-	-	-	-	-	-	-	-
OG5_126901	1	2	1	1	1	1	1	1	1	1	0	1	1	1	1	1	1	1	1	1	1	1	2	1	1	1	1	1	1	1	((Dnov_1:85,Lalb_1:85)_1:30,(Mrot_1:107,((Cteno_0:91,((Etrid_1:36,Erob_2:36)_1:21,(Caust_2:55,(Cjap_1:45,Ccalc_1:45)_1:10)_1:2)_1:34)_1:9,(Hlab_1:87,(Emex_1:81,((Mqua_1:68,(Bimp_1:13,Bter_1:13)_1:55)_1:10,(Amel_1:22,Aflo_1:22)_1:56)_1:3)_1:6)_1:13)_1:7)_1	1	-	-	-	-	-	-	-	-	-	-	-	-	-	-	-	-	-
OG5_126902	0	0	0	0	0	0	0	0	0	0	0	1	0	1	0	0	1	1	1	1	0	0	0	0	0	0	0	0	0	1	((Dnov_0:85,Lalb_0:85)_0:30,(Mrot_0:107,((Cteno_0:91,((Etrid_0:36,Erob_0:36)_0:21,(Caust_0:55,(Cjap_0:45,Ccalc_1:45)_1:10)_1:2)_1:34)_1:9,(Hlab_0:87,(Emex_0:81,((Mqua_0:68,(Bimp_0:13,Bter_0:13)_0:55)_0:10,(Amel_0:22,Aflo_0:22)_0:56)_0:3)_0:6)_0:13)_1:7)_1	0	0.5	0.5	0.10756	0.521089	0.287495	0.518526	0.258409	0.600669	0.5	0.5	0.0982784	0.506925	0.216039	0.556002	0.186028	0.692604	0.52363
OG5_126903	2	2	4	2	2	2	2	1	2	2	1	2	2	2	2	2	4	2	2	2	1	1	1	2	2	2	1	2	2	2	((Dnov_2:85,Lalb_1:85)_2:30,(Mrot_1:107,((Cteno_1:91,((Etrid_4:36,Erob_2:36)_2:21,(Caust_1:55,(Cjap_2:45,Ccalc_4:45)_2:10)_2:2)_2:34)_2:9,(Hlab_2:87,(Emex_1:81,((Mqua_1:68,(Bimp_2:13,Bter_2:13)_2:55)_2:10,(Amel_2:22,Aflo_2:22)_2:56)_2:3)_2:6)_2:13)_2:7)_2	1	-	-	-	-	-	-	-	-	-	-	-	-	-	-	-	-	-
OG5_126904	4	1	1	2	2	2	2	2	1	4	0	1	0	1	2	1	3	1	2	1	4	1	1	1	1	2	1	2	4	2	((Dnov_2:85,Lalb_2:85)_2:30,(Mrot_4:107,((Cteno_0:91,((Etrid_1:36,Erob_1:36)_1:21,(Caust_1:55,(Cjap_0:45,Ccalc_3:45)_1:10)_1:2)_1:34)_1:9,(Hlab_2:87,(Emex_1:81,((Mqua_1:68,(Bimp_1:13,Bter_1:13)_1:55)_2:10,(Amel_4:22,Aflo_4:22)_4:56)_2:3)_2:6)_2:13)_2:7)_2	0	0.759262	0.792744	0.629883	0.540852	0.103685	0.536029	0.258409	0.600669	0.608277	0.605908	0.566305	0.506925	0.648367	0.556002	0.186028	0.0222226	0.0684123
OG5_126906	1	0	0	1	1	1	1	0	1	0	0	0	0	0	0	0	0	0	1	0	0	0	0	0	1	0	0	0	1	1	((Dnov_0:85,Lalb_0:85)_0:30,(Mrot_0:107,((Cteno_0:91,((Etrid_0:36,Erob_0:36)_0:21,(Caust_0:55,(Cjap_0:45,Ccalc_0:45)_0:10)_0:2)_0:34)_0:9,(Hlab_0:87,(Emex_0:81,((Mqua_0:68,(Bimp_1:13,Bter_0:13)_1:55)_1:10,(Amel_0:22,Aflo_1:22)_1:56)_1:3)_1:6)_1:13)_1:7)_1	0	0.5	0.5	0.10756	0.521089	0.287495	0.518526	0.5	0.5	0.5	0.5	0.5	0.5	0.5	0.5	0.5	0.5	0.0353027
OG5_126907	1	0	2	1	1	1	1	1	1	1	1	1	1	1	1	1	1	1	1	1	1	1	1	1	1	1	1	1	1	1	((Dnov_1:85,Lalb_1:85)_1:30,(Mrot_1:107,((Cteno_1:91,((Etrid_2:36,Erob_0:36)_1:21,(Caust_1:55,(Cjap_1:45,Ccalc_1:45)_1:10)_1:2)_1:34)_1:9,(Hlab_1:87,(Emex_1:81,((Mqua_1:68,(Bimp_1:13,Bter_1:13)_1:55)_1:10,(Amel_1:22,Aflo_1:22)_1:56)_1:3)_1:6)_1:13)_1:7)_1	1	-	-	-	-	-	-	-	-	-	-	-	-	-	-	-	-	-
OG5_126908	2	1	0	2	2	2	2	1	2	3	4	2	0	2	2	2	2	2	2	2	2	1	2	1	2	1	2	1	2	2	((Dnov_1:85,Lalb_1:85)_1:30,(Mrot_2:107,((Cteno_4:91,((Etrid_0:36,Erob_1:36)_1:21,(Caust_2:55,(Cjap_0:45,Ccalc_2:45)_1:10)_1:2)_1:34)_2:9,(Hlab_2:87,(Emex_1:81,((Mqua_2:68,(Bimp_2:13,Bter_2:13)_2:55)_2:10,(Amel_3:22,Aflo_2:22)_2:56)_2:3)_2:6)_2:13)_2:7)_2	0	0.670267	0.703415	0.195231	0.540852	0.789655	0.536029	0.0824322	0.259167	0.159117	0.605908	0.566305	0.506925	0.0785936	0.556002	0.186028	0.102924	0.545599
OG5_126909	1	1	2	1	1	1	1	1	1	1	1	1	1	1	1	1	1	1	1	1	1	1	1	1	1	1	1	1	1	1	((Dnov_1:85,Lalb_1:85)_1:30,(Mrot_1:107,((Cteno_1:91,((Etrid_2:36,Erob_1:36)_1:21,(Caust_1:55,(Cjap_1:45,Ccalc_1:45)_1:10)_1:2)_1:34)_1:9,(Hlab_1:87,(Emex_1:81,((Mqua_1:68,(Bimp_1:13,Bter_1:13)_1:55)_1:10,(Amel_1:22,Aflo_1:22)_1:56)_1:3)_1:6)_1:13)_1:7)_1	1	-	-	-	-	-	-	-	-	-	-	-	-	-	-	-	-	-
OG5_126910	2	2	2	2	2	2	2	2	2	2	1	2	2	2	4	2	3	2	2	2	2	1	2	2	2	2	2	2	2	2	((Dnov_2:85,Lalb_2:85)_2:30,(Mrot_2:107,((Cteno_1:91,((Etrid_2:36,Erob_2:36)_2:21,(Caust_2:55,(Cjap_2:45,Ccalc_3:45)_2:10)_2:2)_2:34)_2:9,(Hlab_4:87,(Emex_1:81,((Mqua_2:68,(Bimp_2:13,Bter_2:13)_2:55)_2:10,(Amel_2:22,Aflo_2:22)_2:56)_2:3)_2:6)_2:13)_2:7)_2	1	-	-	-	-	-	-	-	-	-	-	-	-	-	-	-	-	-
OG5_126911	2	4	10	3	3	3	3	3	3	3	3	3	1	4	4	3	4	4	3	4	3	3	4	5	3	3	2	4	3	3	((Dnov_4:85,Lalb_3:85)_3:30,(Mrot_3:107,((Cteno_3:91,((Etrid_10:36,Erob_4:36)_4:21,(Caust_4:55,(Cjap_1:45,Ccalc_4:45)_3:10)_3:2)_3:34)_3:9,(Hlab_4:87,(Emex_3:81,((Mqua_2:68,(Bimp_3:13,Bter_3:13)_3:55)_3:10,(Amel_3:22,Aflo_2:22)_3:56)_3:3)_3:6)_3:13)_3:7)_	0	0.266203	0.837411	0.675295	0.559384	0.834918	0.552572	0.817209	0.723497	5.19305e-05	0.769159	0.101935	0.520349	0.231445	0.64201	0.0370222	0.301695	0.566036
OG5_126912	2	3	4	2	2	2	2	2	2	3	1	2	1	2	2	2	2	2	2	2	2	2	2	3	2	2	2	2	2	2	((Dnov_2:85,Lalb_2:85)_2:30,(Mrot_2:107,((Cteno_1:91,((Etrid_4:36,Erob_3:36)_3:21,(Caust_2:55,(Cjap_1:45,Ccalc_2:45)_2:10)_2:2)_2:34)_2:9,(Hlab_2:87,(Emex_2:81,((Mqua_2:68,(Bimp_2:13,Bter_2:13)_2:55)_2:10,(Amel_3:22,Aflo_2:22)_2:56)_2:3)_2:6)_2:13)_2:7)_2	1	-	-	-	-	-	-	-	-	-	-	-	-	-	-	-	-	-
OG5_126913	1	2	2	1	1	1	1	1	1	1	1	1	1	1	1	1	1	1	1	1	1	1	1	2	2	1	1	1	1	1	((Dnov_1:85,Lalb_1:85)_1:30,(Mrot_1:107,((Cteno_1:91,((Etrid_2:36,Erob_2:36)_2:21,(Caust_1:55,(Cjap_1:45,Ccalc_1:45)_1:10)_1:2)_1:34)_1:9,(Hlab_1:87,(Emex_1:81,((Mqua_1:68,(Bimp_2:13,Bter_1:13)_1:55)_1:10,(Amel_1:22,Aflo_1:22)_1:56)_1:3)_1:6)_1:13)_1:7)_1	1	-	-	-	-	-	-	-	-	-	-	-	-	-	-	-	-	-
OG5_126914	2	4	3	3	3	3	3	3	3	3	1	3	3	3	3	3	4	3	3	3	3	2	4	3	3	3	3	2	3	3	((Dnov_2:85,Lalb_3:85)_3:30,(Mrot_3:107,((Cteno_1:91,((Etrid_3:36,Erob_4:36)_3:21,(Caust_4:55,(Cjap_3:45,Ccalc_4:45)_3:10)_3:2)_3:34)_3:9,(Hlab_3:87,(Emex_2:81,((Mqua_3:68,(Bimp_3:13,Bter_3:13)_3:55)_3:10,(Amel_3:22,Aflo_2:22)_3:56)_3:3)_3:6)_3:13)_3:7)_3	1	-	-	-	-	-	-	-	-	-	-	-	-	-	-	-	-	-
OG5_126915	1	1	2	1	1	1	1	1	2	1	0	1	1	2	1	3	2	2	1	2	1	1	3	2	2	1	2	2	1	1	((Dnov_2:85,Lalb_1:85)_1:30,(Mrot_1:107,((Cteno_0:91,((Etrid_2:36,Erob_1:36)_2:21,(Caust_3:55,(Cjap_1:45,Ccalc_2:45)_2:10)_2:2)_2:34)_1:9,(Hlab_1:87,(Emex_1:81,((Mqua_2:68,(Bimp_2:13,Bter_3:13)_2:55)_1:10,(Amel_1:22,Aflo_1:22)_1:56)_1:3)_1:6)_1:13)_1:7)_1	0	0.0906439	0.703415	0.572657	0.521089	0.700146	0.518526	0.258409	0.0525594	0.682768	0.270485	0.619727	0.513707	0.159004	0.602779	0.314343	0.782355	0.52363
OG5_126916	1	4	2	1	1	1	1	1	1	1	0	1	1	1	1	1	1	1	1	1	1	1	1	2	1	1	1	1	1	1	((Dnov_1:85,Lalb_1:85)_1:30,(Mrot_1:107,((Cteno_0:91,((Etrid_2:36,Erob_4:36)_2:21,(Caust_1:55,(Cjap_1:45,Ccalc_1:45)_1:10)_1:2)_1:34)_1:9,(Hlab_1:87,(Emex_1:81,((Mqua_1:68,(Bimp_1:13,Bter_1:13)_1:55)_1:10,(Amel_1:22,Aflo_1:22)_1:56)_1:3)_1:6)_1:13)_1:7)_1	1	-	-	-	-	-	-	-	-	-	-	-	-	-	-	-	-	-
OG5_126917	0	0	0	1	1	0	1	0	0	0	0	1	0	1	6	0	1	1	1	1	12	1	0	0	0	1	0	1	0	1	((Dnov_1:85,Lalb_0:85)_1:30,(Mrot_12:107,((Cteno_0:91,((Etrid_0:36,Erob_0:36)_0:21,(Caust_0:55,(Cjap_0:45,Ccalc_1:45)_1:10)_1:2)_1:34)_1:9,(Hlab_6:87,(Emex_1:81,((Mqua_0:68,(Bimp_0:13,Bter_0:13)_0:55)_0:10,(Amel_0:22,Aflo_0:22)_0:56)_0:3)_1:6)_1:13)_1:7)_	0	0.670267	0.291918	0.572657	0.521089	3.65452e-08	0.518526	0.258409	0.600669	0.5	0.5	0.0982784	0.506925	0.216039	0.556002	0.186028	0.692604	0.52363
OG5_126918	1	0	0	1	1	1	1	1	1	1	0	1	0	1	1	1	1	1	1	1	1	1	0	0	0	1	1	1	1	1	((Dnov_1:85,Lalb_1:85)_1:30,(Mrot_1:107,((Cteno_0:91,((Etrid_0:36,Erob_0:36)_0:21,(Caust_0:55,(Cjap_0:45,Ccalc_1:45)_1:10)_1:2)_1:34)_1:9,(Hlab_1:87,(Emex_1:81,((Mqua_1:68,(Bimp_0:13,Bter_1:13)_1:55)_1:10,(Amel_1:22,Aflo_1:22)_1:56)_1:3)_1:6)_1:13)_1:7)_1	0	0.670267	0.703415	0.572657	0.521089	0.700146	0.518526	0.258409	0.600669	0.5	0.5	0.0982784	0.506925	0.216039	0.556002	0.186028	0.692604	0.52363
OG5_126919	5	7	13	5	5	5	5	4	4	8	6	5	7	7	5	4	6	7	5	7	4	5	6	8	4	5	5	4	6	5	((Dnov_4:85,Lalb_4:85)_5:30,(Mrot_4:107,((Cteno_6:91,((Etrid_13:36,Erob_7:36)_8:21,(Caust_6:55,(Cjap_7:45,Ccalc_6:45)_7:10)_7:2)_7:34)_5:9,(Hlab_5:87,(Emex_5:81,((Mqua_5:68,(Bimp_4:13,Bter_4:13)_4:55)_5:10,(Amel_8:22,Aflo_5:22)_6:56)_5:3)_5:6)_5:13)_5:7)_	0	0.6005	0.646186	0.74093	0.593086	0.642051	0.583006	0.403865	0.116104	0.00272068	0.578681	0.221918	0.545576	0.631528	0.747098	0.855322	0.690373	0.602779
OG5_126920	1	4	1	1	1	1	1	1	1	1	0	1	2	2	2	1	2	2	1	2	1	1	0	2	0	1	1	1	1	1	((Dnov_1:85,Lalb_1:85)_1:30,(Mrot_1:107,((Cteno_0:91,((Etrid_1:36,Erob_4:36)_2:21,(Caust_0:55,(Cjap_2:45,Ccalc_2:45)_2:10)_2:2)_2:34)_1:9,(Hlab_2:87,(Emex_1:81,((Mqua_1:68,(Bimp_0:13,Bter_1:13)_1:55)_1:10,(Amel_1:22,Aflo_1:22)_1:56)_1:3)_1:6)_1:13)_1:7)_1	0	0.670267	0.703415	0.572657	0.521089	0.700146	0.518526	0.258409	0.0525594	0.275538	0.0285564	0.619727	0.513707	0.0236012	0.602779	0.708042	0.782355	0.52363
OG5_126921	0	0	0	0	0	0	0	0	0	0	0	0	0	0	0	0	0	0	0	0	1	0	0	0	0	0	0	0	0	1	((Dnov_0:85,Lalb_0:85)_0:30,(Mrot_1:107,((Cteno_0:91,((Etrid_0:36,Erob_0:36)_0:21,(Caust_0:55,(Cjap_0:45,Ccalc_0:45)_0:10)_0:2)_0:34)_0:9,(Hlab_0:87,(Emex_0:81,((Mqua_0:68,(Bimp_0:13,Bter_0:13)_0:55)_0:10,(Amel_0:22,Aflo_0:22)_0:56)_0:3)_0:6)_0:13)_0:7)_1	1	-	-	-	-	-	-	-	-	-	-	-	-	-	-	-	-	-
OG5_126922	1	1	0	1	1	1	1	1	1	1	0	1	0	1	1	0	1	1	1	1	0	1	1	1	1	1	1	1	1	1	((Dnov_1:85,Lalb_1:85)_1:30,(Mrot_0:107,((Cteno_0:91,((Etrid_0:36,Erob_1:36)_1:21,(Caust_1:55,(Cjap_0:45,Ccalc_1:45)_1:10)_1:2)_1:34)_1:9,(Hlab_1:87,(Emex_1:81,((Mqua_1:68,(Bimp_1:13,Bter_0:13)_1:55)_1:10,(Amel_1:22,Aflo_1:22)_1:56)_1:3)_1:6)_1:13)_1:7)_1	0	0.670267	0.703415	0.572657	0.521089	0.287495	0.518526	0.258409	0.600669	0.159117	0.605908	0.566305	0.506925	0.648367	0.556002	0.186028	0.692604	0.52363
OG5_126923	1	3	2	1	1	1	1	1	1	1	0	1	1	1	1	1	1	1	1	1	1	1	1	2	1	1	1	1	1	1	((Dnov_1:85,Lalb_1:85)_1:30,(Mrot_1:107,((Cteno_0:91,((Etrid_2:36,Erob_3:36)_2:21,(Caust_1:55,(Cjap_1:45,Ccalc_1:45)_1:10)_1:2)_1:34)_1:9,(Hlab_1:87,(Emex_1:81,((Mqua_1:68,(Bimp_1:13,Bter_1:13)_1:55)_1:10,(Amel_1:22,Aflo_1:22)_1:56)_1:3)_1:6)_1:13)_1:7)_1	1	-	-	-	-	-	-	-	-	-	-	-	-	-	-	-	-	-
OG5_126924	5	8	7	3	3	3	3	3	3	4	1	3	3	4	4	3	3	4	3	4	2	3	4	6	3	3	3	3	4	3	((Dnov_3:85,Lalb_3:85)_3:30,(Mrot_2:107,((Cteno_1:91,((Etrid_7:36,Erob_8:36)_6:21,(Caust_4:55,(Cjap_3:45,Ccalc_3:45)_4:10)_4:2)_4:34)_3:9,(Hlab_4:87,(Emex_3:81,((Mqua_3:68,(Bimp_3:13,Bter_3:13)_3:55)_3:10,(Amel_4:22,Aflo_5:22)_4:56)_3:3)_3:6)_3:13)_3:7)_3	0	0.809291	0.837411	0.675295	0.559384	0.537807	0.552572	0.148088	0.155949	0.302018	0.0807222	0.0403642	0.526854	0.820291	0.675056	0.472857	0.588361	0.566036
OG5_126925	3	5	2	3	3	3	3	17	2	5	1	3	3	3	3	2	5	3	3	3	2	3	3	3	2	4	2	2	3	3	((Dnov_2:85,Lalb_17:85)_4:30,(Mrot_2:107,((Cteno_1:91,((Etrid_2:36,Erob_5:36)_3:21,(Caust_3:55,(Cjap_3:45,Ccalc_5:45)_3:10)_3:2)_3:34)_3:9,(Hlab_3:87,(Emex_3:81,((Mqua_2:68,(Bimp_2:13,Bter_2:13)_2:55)_3:10,(Amel_5:22,Aflo_3:22)_4:56)_3:3)_3:6)_3:13)_3:7)_	0	0.190561	3.28998e-07	0.111882	0.559384	0.537807	0.552572	0.148088	0.723497	0.362579	0.0587552	0.663032	0.520349	0.786726	0.64201	0.76118	0.0853812	0.566036
OG5_126926	1	2	1	1	1	1	1	1	1	1	1	1	1	1	1	1	7	1	1	1	1	1	1	1	1	1	2	1	1	1	((Dnov_1:85,Lalb_1:85)_1:30,(Mrot_1:107,((Cteno_1:91,((Etrid_1:36,Erob_2:36)_1:21,(Caust_1:55,(Cjap_1:45,Ccalc_7:45)_1:10)_1:2)_1:34)_1:9,(Hlab_1:87,(Emex_1:81,((Mqua_2:68,(Bimp_1:13,Bter_1:13)_1:55)_1:10,(Amel_1:22,Aflo_1:22)_1:56)_1:3)_1:6)_1:13)_1:7)_1	0	0.670267	0.703415	0.572657	0.521089	0.700146	0.518526	0.678844	0.600669	0.608277	0.0553953	0.566305	0.506925	0.648367	0.556002	0.627121	4.82961e-05	0.52363
OG5_126927	2	3	3	2	2	2	2	2	3	2	3	2	0	2	2	3	2	2	2	2	2	2	1	3	3	2	2	2	2	2	((Dnov_2:85,Lalb_2:85)_2:30,(Mrot_2:107,((Cteno_3:91,((Etrid_3:36,Erob_3:36)_3:21,(Caust_1:55,(Cjap_0:45,Ccalc_2:45)_2:10)_2:2)_2:34)_2:9,(Hlab_2:87,(Emex_2:81,((Mqua_2:68,(Bimp_3:13,Bter_3:13)_3:55)_2:10,(Amel_2:22,Aflo_2:22)_2:56)_2:3)_2:6)_2:13)_2:7)_2	1	-	-	-	-	-	-	-	-	-	-	-	-	-	-	-	-	-
OG5_126928	1	1	1	1	1	1	1	1	1	2	2	1	0	1	1	1	2	1	1	1	1	1	1	1	1	1	1	1	1	1	((Dnov_1:85,Lalb_1:85)_1:30,(Mrot_1:107,((Cteno_2:91,((Etrid_1:36,Erob_1:36)_1:21,(Caust_1:55,(Cjap_0:45,Ccalc_2:45)_1:10)_1:2)_1:34)_1:9,(Hlab_1:87,(Emex_1:81,((Mqua_1:68,(Bimp_1:13,Bter_1:13)_1:55)_1:10,(Amel_2:22,Aflo_1:22)_1:56)_1:3)_1:6)_1:13)_1:7)_1	1	-	-	-	-	-	-	-	-	-	-	-	-	-	-	-	-	-
OG5_126929	1	1	1	1	1	1	1	1	1	1	2	1	1	1	1	1	2	1	1	1	1	1	1	1	1	1	1	2	1	1	((Dnov_2:85,Lalb_1:85)_1:30,(Mrot_1:107,((Cteno_2:91,((Etrid_1:36,Erob_1:36)_1:21,(Caust_1:55,(Cjap_1:45,Ccalc_2:45)_1:10)_1:2)_1:34)_1:9,(Hlab_1:87,(Emex_1:81,((Mqua_1:68,(Bimp_1:13,Bter_1:13)_1:55)_1:10,(Amel_1:22,Aflo_1:22)_1:56)_1:3)_1:6)_1:13)_1:7)_1	1	-	-	-	-	-	-	-	-	-	-	-	-	-	-	-	-	-
OG5_126930	1	1	3	1	1	1	1	1	1	1	1	1	3	1	1	2	1	1	1	1	1	1	0	1	1	1	1	1	1	1	((Dnov_1:85,Lalb_1:85)_1:30,(Mrot_1:107,((Cteno_1:91,((Etrid_3:36,Erob_1:36)_1:21,(Caust_0:55,(Cjap_3:45,Ccalc_1:45)_1:10)_1:2)_1:34)_1:9,(Hlab_1:87,(Emex_1:81,((Mqua_1:68,(Bimp_1:13,Bter_2:13)_1:55)_1:10,(Amel_1:22,Aflo_1:22)_1:56)_1:3)_1:6)_1:13)_1:7)_1	0	0.670267	0.703415	0.572657	0.521089	0.700146	0.518526	0.678844	0.600669	0.00651113	0.605908	0.566305	0.506925	0.216039	0.556002	0.00913297	0.692604	0.52363
OG5_126931	1	1	1	1	1	1	1	1	1	1	2	1	1	1	1	1	1	1	1	1	1	1	1	1	1	1	1	1	1	1	((Dnov_1:85,Lalb_1:85)_1:30,(Mrot_1:107,((Cteno_2:91,((Etrid_1:36,Erob_1:36)_1:21,(Caust_1:55,(Cjap_1:45,Ccalc_1:45)_1:10)_1:2)_1:34)_1:9,(Hlab_1:87,(Emex_1:81,((Mqua_1:68,(Bimp_1:13,Bter_1:13)_1:55)_1:10,(Amel_1:22,Aflo_1:22)_1:56)_1:3)_1:6)_1:13)_1:7)_1	1	-	-	-	-	-	-	-	-	-	-	-	-	-	-	-	-	-
OG5_126932	1	2	8	1	1	1	1	1	1	1	3	1	0	1	1	1	1	1	1	1	1	1	1	2	2	1	1	2	1	1	((Dnov_2:85,Lalb_1:85)_1:30,(Mrot_1:107,((Cteno_3:91,((Etrid_8:36,Erob_2:36)_2:21,(Caust_1:55,(Cjap_0:45,Ccalc_1:45)_1:10)_1:2)_1:34)_1:9,(Hlab_1:87,(Emex_1:81,((Mqua_1:68,(Bimp_2:13,Bter_1:13)_1:55)_1:10,(Amel_1:22,Aflo_1:22)_1:56)_1:3)_1:6)_1:13)_1:7)_1	0	0.0906439	0.703415	0.572657	0.521089	0.700146	0.518526	0.0189351	0.600669	6.4551e-06	0.679461	0.0341691	0.506925	0.648367	0.556002	0.186028	0.692604	0.52363
OG5_126933	3	5	3	3	3	3	3	4	3	3	1	3	8	5	3	3	5	5	3	5	3	2	5	5	3	3	4	2	3	3	((Dnov_2:85,Lalb_4:85)_3:30,(Mrot_3:107,((Cteno_1:91,((Etrid_3:36,Erob_5:36)_4:21,(Caust_5:55,(Cjap_8:45,Ccalc_5:45)_5:10)_4:2)_4:34)_3:9,(Hlab_3:87,(Emex_2:81,((Mqua_4:68,(Bimp_3:13,Bter_3:13)_3:55)_3:10,(Amel_3:22,Aflo_3:22)_3:56)_3:3)_3:6)_3:13)_3:7)_3	0	0.489425	0.318888	0.675295	0.559384	0.834918	0.552572	0.148088	0.155949	0.429092	0.212935	0.698362	0.526854	0.293628	0.113456	0.0352857	0.873562	0.566036
OG5_126934	1	3	5	1	1	1	1	1	1	2	0	1	1	1	1	1	1	1	1	1	1	1	1	3	2	1	1	1	1	1	((Dnov_1:85,Lalb_1:85)_1:30,(Mrot_1:107,((Cteno_0:91,((Etrid_5:36,Erob_3:36)_3:21,(Caust_1:55,(Cjap_1:45,Ccalc_1:45)_1:10)_1:2)_1:34)_1:9,(Hlab_1:87,(Emex_1:81,((Mqua_1:68,(Bimp_2:13,Bter_1:13)_1:55)_1:10,(Amel_2:22,Aflo_1:22)_1:56)_1:3)_1:6)_1:13)_1:7)_1	0	0.670267	0.703415	0.572657	0.521089	0.700146	0.518526	0.258409	0.600669	0.0612115	0.731527	0.00234612	0.506925	0.648367	0.556002	0.627121	0.692604	0.52363
OG5_126936	1	1	5	1	1	1	1	1	1	1	2	1	1	1	1	1	1	1	1	1	1	1	1	1	1	1	1	1	1	1	((Dnov_1:85,Lalb_1:85)_1:30,(Mrot_1:107,((Cteno_2:91,((Etrid_5:36,Erob_1:36)_1:21,(Caust_1:55,(Cjap_1:45,Ccalc_1:45)_1:10)_1:2)_1:34)_1:9,(Hlab_1:87,(Emex_1:81,((Mqua_1:68,(Bimp_1:13,Bter_1:13)_1:55)_1:10,(Amel_1:22,Aflo_1:22)_1:56)_1:3)_1:6)_1:13)_1:7)_1	1	-	-	-	-	-	-	-	-	-	-	-	-	-	-	-	-	-
OG5_126937	1	1	1	1	1	1	1	1	1	1	1	1	1	1	1	1	2	1	1	1	1	1	1	1	2	1	1	1	1	1	((Dnov_1:85,Lalb_1:85)_1:30,(Mrot_1:107,((Cteno_1:91,((Etrid_1:36,Erob_1:36)_1:21,(Caust_1:55,(Cjap_1:45,Ccalc_2:45)_1:10)_1:2)_1:34)_1:9,(Hlab_1:87,(Emex_1:81,((Mqua_1:68,(Bimp_2:13,Bter_1:13)_1:55)_1:10,(Amel_1:22,Aflo_1:22)_1:56)_1:3)_1:6)_1:13)_1:7)_1	1	-	-	-	-	-	-	-	-	-	-	-	-	-	-	-	-	-
OG5_126938	1	1	1	1	1	1	1	1	1	1	1	1	2	1	1	1	2	1	1	2	1	1	1	1	1	1	1	1	1	1	((Dnov_1:85,Lalb_1:85)_1:30,(Mrot_1:107,((Cteno_1:91,((Etrid_1:36,Erob_1:36)_1:21,(Caust_1:55,(Cjap_2:45,Ccalc_2:45)_2:10)_1:2)_1:34)_1:9,(Hlab_1:87,(Emex_1:81,((Mqua_1:68,(Bimp_1:13,Bter_1:13)_1:55)_1:10,(Amel_1:22,Aflo_1:22)_1:56)_1:3)_1:6)_1:13)_1:7)_1	1	-	-	-	-	-	-	-	-	-	-	-	-	-	-	-	-	-
OG5_126939	6	7	8	5	5	5	5	15	3	6	2	5	4	5	3	3	4	5	5	5	6	4	5	6	3	6	5	4	6	5	((Dnov_4:85,Lalb_15:85)_6:30,(Mrot_6:107,((Cteno_2:91,((Etrid_8:36,Erob_7:36)_6:21,(Caust_5:55,(Cjap_4:45,Ccalc_4:45)_5:10)_5:2)_5:34)_5:9,(Hlab_3:87,(Emex_4:81,((Mqua_5:68,(Bimp_3:13,Bter_3:13)_3:55)_5:10,(Amel_6:22,Aflo_6:22)_6:56)_5:3)_5:6)_5:13)_5:7)_	0	0.280878	0.00034839	0.18037	0.593086	0.441317	0.583006	0.0444903	0.789561	0.0837156	0.29636	0.165147	0.533224	0.843018	0.703017	0.523738	0.632232	0.602779
OG5_126940	1	0	1	1	1	1	1	0	1	1	0	1	0	1	1	1	1	1	1	1	0	0	1	1	1	0	1	0	1	1	((Dnov_0:85,Lalb_0:85)_0:30,(Mrot_0:107,((Cteno_0:91,((Etrid_1:36,Erob_0:36)_1:21,(Caust_1:55,(Cjap_0:45,Ccalc_1:45)_1:10)_1:2)_1:34)_1:9,(Hlab_1:87,(Emex_0:81,((Mqua_1:68,(Bimp_1:13,Bter_1:13)_1:55)_1:10,(Amel_1:22,Aflo_1:22)_1:56)_1:3)_1:6)_1:13)_1:7)_1	1	-	-	-	-	-	-	-	-	-	-	-	-	-	-	-	-	-
OG5_126941	2	1	0	1	1	1	1	1	1	1	0	1	1	1	1	1	3	1	1	1	1	1	0	1	2	1	1	2	1	1	((Dnov_2:85,Lalb_1:85)_1:30,(Mrot_1:107,((Cteno_0:91,((Etrid_0:36,Erob_1:36)_1:21,(Caust_0:55,(Cjap_1:45,Ccalc_3:45)_1:10)_1:2)_1:34)_1:9,(Hlab_1:87,(Emex_1:81,((Mqua_1:68,(Bimp_2:13,Bter_1:13)_1:55)_1:10,(Amel_1:22,Aflo_2:22)_1:56)_1:3)_1:6)_1:13)_1:7)_1	0	0.0906439	0.703415	0.572657	0.521089	0.700146	0.518526	0.258409	0.600669	0.159117	0.605908	0.566305	0.506925	0.216039	0.556002	0.627121	0.0222226	0.52363
OG5_126942	1	4	2	2	2	2	2	2	2	1	6	3	2	3	2	2	4	3	3	3	2	2	4	3	2	3	2	3	1	3	((Dnov_3:85,Lalb_2:85)_3:30,(Mrot_2:107,((Cteno_6:91,((Etrid_2:36,Erob_4:36)_3:21,(Caust_4:55,(Cjap_2:45,Ccalc_4:45)_3:10)_3:2)_3:34)_3:9,(Hlab_2:87,(Emex_2:81,((Mqua_2:68,(Bimp_2:13,Bter_2:13)_2:55)_2:10,(Amel_1:22,Aflo_1:22)_1:56)_2:3)_2:6)_2:13)_3:7)_3	1	-	-	-	-	-	-	-	-	-	-	-	-	-	-	-	-	-
OG5_126943	2	1	3	2	2	2	2	1	2	3	2	2	2	2	2	2	1	2	2	2	2	2	2	2	2	2	2	2	2	2	((Dnov_2:85,Lalb_1:85)_2:30,(Mrot_2:107,((Cteno_2:91,((Etrid_3:36,Erob_1:36)_2:21,(Caust_2:55,(Cjap_2:45,Ccalc_1:45)_2:10)_2:2)_2:34)_2:9,(Hlab_2:87,(Emex_2:81,((Mqua_2:68,(Bimp_2:13,Bter_2:13)_2:55)_2:10,(Amel_3:22,Aflo_2:22)_2:56)_2:3)_2:6)_2:13)_2:7)_2	1	-	-	-	-	-	-	-	-	-	-	-	-	-	-	-	-	-
OG5_126944	2	1	2	2	2	2	2	2	2	2	1	2	4	2	2	2	3	2	2	3	2	2	2	2	2	2	2	2	2	2	((Dnov_2:85,Lalb_2:85)_2:30,(Mrot_2:107,((Cteno_1:91,((Etrid_2:36,Erob_1:36)_2:21,(Caust_2:55,(Cjap_4:45,Ccalc_3:45)_3:10)_2:2)_2:34)_2:9,(Hlab_2:87,(Emex_2:81,((Mqua_2:68,(Bimp_2:13,Bter_2:13)_2:55)_2:10,(Amel_2:22,Aflo_2:22)_2:56)_2:3)_2:6)_2:13)_2:7)_2	1	-	-	-	-	-	-	-	-	-	-	-	-	-	-	-	-	-
OG5_126945	2	1	1	2	2	2	2	1	2	1	3	2	2	2	1	1	1	2	2	2	1	2	2	1	2	1	2	1	2	2	((Dnov_1:85,Lalb_1:85)_1:30,(Mrot_1:107,((Cteno_3:91,((Etrid_1:36,Erob_1:36)_1:21,(Caust_2:55,(Cjap_2:45,Ccalc_1:45)_2:10)_2:2)_2:34)_2:9,(Hlab_1:87,(Emex_2:81,((Mqua_2:68,(Bimp_2:13,Bter_1:13)_2:55)_2:10,(Amel_1:22,Aflo_2:22)_2:56)_2:3)_2:6)_2:13)_2:7)_2	1	-	-	-	-	-	-	-	-	-	-	-	-	-	-	-	-	-
OG5_126946	1	7	5	2	2	2	2	1	2	2	2	2	0	2	1	1	1	2	2	1	1	2	1	5	2	2	1	2	2	2	((Dnov_2:85,Lalb_1:85)_2:30,(Mrot_1:107,((Cteno_2:91,((Etrid_5:36,Erob_7:36)_5:21,(Caust_1:55,(Cjap_0:45,Ccalc_1:45)_1:10)_2:2)_2:34)_2:9,(Hlab_1:87,(Emex_2:81,((Mqua_1:68,(Bimp_2:13,Bter_1:13)_2:55)_2:10,(Amel_2:22,Aflo_1:22)_2:56)_2:3)_2:6)_2:13)_2:7)_2	0	0.759262	0.449163	0.629883	0.540852	0.44402	0.536029	0.768394	0.672041	0.800169	0.1257	0.000579705	0.513707	0.355282	0.154351	0.186028	0.692604	0.545599
OG5_126947	1	2	1	1	1	1	1	1	1	1	0	1	2	2	1	1	2	2	1	2	1	1	1	2	2	1	1	2	1	1	((Dnov_2:85,Lalb_1:85)_1:30,(Mrot_1:107,((Cteno_0:91,((Etrid_1:36,Erob_2:36)_1:21,(Caust_1:55,(Cjap_2:45,Ccalc_2:45)_2:10)_1:2)_1:34)_1:9,(Hlab_1:87,(Emex_1:81,((Mqua_1:68,(Bimp_2:13,Bter_1:13)_1:55)_1:10,(Amel_1:22,Aflo_1:22)_1:56)_1:3)_1:6)_1:13)_1:7)_1	1	-	-	-	-	-	-	-	-	-	-	-	-	-	-	-	-	-
OG5_126948	1	2	1	1	1	1	1	1	1	1	0	1	1	1	1	1	2	1	1	1	1	1	1	1	1	1	1	1	1	1	((Dnov_1:85,Lalb_1:85)_1:30,(Mrot_1:107,((Cteno_0:91,((Etrid_1:36,Erob_2:36)_1:21,(Caust_1:55,(Cjap_1:45,Ccalc_2:45)_1:10)_1:2)_1:34)_1:9,(Hlab_1:87,(Emex_1:81,((Mqua_1:68,(Bimp_1:13,Bter_1:13)_1:55)_1:10,(Amel_1:22,Aflo_1:22)_1:56)_1:3)_1:6)_1:13)_1:7)_1	1	-	-	-	-	-	-	-	-	-	-	-	-	-	-	-	-	-
OG5_126949	2	0	1	1	1	1	1	1	1	1	0	1	1	1	1	1	1	1	1	1	1	1	1	1	2	1	1	2	1	1	((Dnov_2:85,Lalb_1:85)_1:30,(Mrot_1:107,((Cteno_0:91,((Etrid_1:36,Erob_0:36)_1:21,(Caust_1:55,(Cjap_1:45,Ccalc_1:45)_1:10)_1:2)_1:34)_1:9,(Hlab_1:87,(Emex_1:81,((Mqua_1:68,(Bimp_2:13,Bter_1:13)_1:55)_1:10,(Amel_1:22,Aflo_2:22)_1:56)_1:3)_1:6)_1:13)_1:7)_1	1	-	-	-	-	-	-	-	-	-	-	-	-	-	-	-	-	-
OG5_126950	2	3	4	2	2	2	2	2	2	3	2	2	3	3	2	2	9	3	2	3	2	2	2	3	2	2	2	2	2	2	((Dnov_2:85,Lalb_2:85)_2:30,(Mrot_2:107,((Cteno_2:91,((Etrid_4:36,Erob_3:36)_3:21,(Caust_2:55,(Cjap_3:45,Ccalc_9:45)_3:10)_3:2)_3:34)_2:9,(Hlab_2:87,(Emex_2:81,((Mqua_2:68,(Bimp_2:13,Bter_2:13)_2:55)_2:10,(Amel_3:22,Aflo_2:22)_2:56)_2:3)_2:6)_2:13)_2:7)_2	1	-	-	-	-	-	-	-	-	-	-	-	-	-	-	-	-	-
OG5_126951	1	2	0	1	1	1	1	2	1	1	1	1	2	1	1	1	1	1	1	1	1	1	0	1	1	1	1	1	1	1	((Dnov_1:85,Lalb_2:85)_1:30,(Mrot_1:107,((Cteno_1:91,((Etrid_0:36,Erob_2:36)_1:21,(Caust_0:55,(Cjap_2:45,Ccalc_1:45)_1:10)_1:2)_1:34)_1:9,(Hlab_1:87,(Emex_1:81,((Mqua_1:68,(Bimp_1:13,Bter_1:13)_1:55)_1:10,(Amel_1:22,Aflo_1:22)_1:56)_1:3)_1:6)_1:13)_1:7)_1	1	-	-	-	-	-	-	-	-	-	-	-	-	-	-	-	-	-
OG5_126952	1	4	1	1	1	1	1	1	1	1	1	1	1	1	1	1	2	1	1	1	1	1	1	1	2	1	1	1	1	1	((Dnov_1:85,Lalb_1:85)_1:30,(Mrot_1:107,((Cteno_1:91,((Etrid_1:36,Erob_4:36)_1:21,(Caust_1:55,(Cjap_1:45,Ccalc_2:45)_1:10)_1:2)_1:34)_1:9,(Hlab_1:87,(Emex_1:81,((Mqua_1:68,(Bimp_2:13,Bter_1:13)_1:55)_1:10,(Amel_1:22,Aflo_1:22)_1:56)_1:3)_1:6)_1:13)_1:7)_1	1	-	-	-	-	-	-	-	-	-	-	-	-	-	-	-	-	-
OG5_126953	1	2	1	1	1	1	1	0	1	1	0	1	2	1	1	1	0	1	1	1	1	1	1	1	1	1	1	1	1	1	((Dnov_1:85,Lalb_0:85)_1:30,(Mrot_1:107,((Cteno_0:91,((Etrid_1:36,Erob_2:36)_1:21,(Caust_1:55,(Cjap_2:45,Ccalc_0:45)_1:10)_1:2)_1:34)_1:9,(Hlab_1:87,(Emex_1:81,((Mqua_1:68,(Bimp_1:13,Bter_1:13)_1:55)_1:10,(Amel_1:22,Aflo_1:22)_1:56)_1:3)_1:6)_1:13)_1:7)_1	1	-	-	-	-	-	-	-	-	-	-	-	-	-	-	-	-	-
OG5_126954	1	4	1	1	1	1	1	1	1	1	0	1	1	1	0	1	0	1	1	1	1	4	1	1	3	1	1	1	1	1	((Dnov_1:85,Lalb_1:85)_1:30,(Mrot_1:107,((Cteno_0:91,((Etrid_1:36,Erob_4:36)_1:21,(Caust_1:55,(Cjap_1:45,Ccalc_0:45)_1:10)_1:2)_1:34)_1:9,(Hlab_0:87,(Emex_4:81,((Mqua_1:68,(Bimp_3:13,Bter_1:13)_1:55)_1:10,(Amel_1:22,Aflo_1:22)_1:56)_1:3)_1:6)_1:13)_1:7)_1	0	0.670267	0.703415	0.572657	0.521089	0.700146	0.518526	0.258409	0.600669	0.608277	0.000697403	0.566305	0.506925	0.648367	0.556002	0.627121	0.277251	0.52363
OG5_126955	1	2	3	1	1	1	1	1	1	1	0	1	1	1	1	1	0	1	1	1	1	1	1	2	1	1	1	1	1	1	((Dnov_1:85,Lalb_1:85)_1:30,(Mrot_1:107,((Cteno_0:91,((Etrid_3:36,Erob_2:36)_2:21,(Caust_1:55,(Cjap_1:45,Ccalc_0:45)_1:10)_1:2)_1:34)_1:9,(Hlab_1:87,(Emex_1:81,((Mqua_1:68,(Bimp_1:13,Bter_1:13)_1:55)_1:10,(Amel_1:22,Aflo_1:22)_1:56)_1:3)_1:6)_1:13)_1:7)_1	1	-	-	-	-	-	-	-	-	-	-	-	-	-	-	-	-	-
OG5_126956	1	2	0	1	1	1	1	1	1	1	0	1	0	1	1	1	1	1	1	1	1	1	0	1	1	1	1	1	1	1	((Dnov_1:85,Lalb_1:85)_1:30,(Mrot_1:107,((Cteno_0:91,((Etrid_0:36,Erob_2:36)_1:21,(Caust_0:55,(Cjap_0:45,Ccalc_1:45)_1:10)_1:2)_1:34)_1:9,(Hlab_1:87,(Emex_1:81,((Mqua_1:68,(Bimp_1:13,Bter_1:13)_1:55)_1:10,(Amel_1:22,Aflo_1:22)_1:56)_1:3)_1:6)_1:13)_1:7)_1	1	-	-	-	-	-	-	-	-	-	-	-	-	-	-	-	-	-
OG5_126957	1	1	2	1	1	1	1	1	1	1	0	1	1	1	1	1	1	1	1	1	1	1	1	1	1	1	1	1	1	1	((Dnov_1:85,Lalb_1:85)_1:30,(Mrot_1:107,((Cteno_0:91,((Etrid_2:36,Erob_1:36)_1:21,(Caust_1:55,(Cjap_1:45,Ccalc_1:45)_1:10)_1:2)_1:34)_1:9,(Hlab_1:87,(Emex_1:81,((Mqua_1:68,(Bimp_1:13,Bter_1:13)_1:55)_1:10,(Amel_1:22,Aflo_1:22)_1:56)_1:3)_1:6)_1:13)_1:7)_1	1	-	-	-	-	-	-	-	-	-	-	-	-	-	-	-	-	-
OG5_126959	1	4	7	1	1	1	1	1	1	1	1	1	2	2	1	1	2	2	1	2	1	1	1	4	2	1	1	2	1	1	((Dnov_2:85,Lalb_1:85)_1:30,(Mrot_1:107,((Cteno_1:91,((Etrid_7:36,Erob_4:36)_4:21,(Caust_1:55,(Cjap_2:45,Ccalc_2:45)_2:10)_2:2)_2:34)_1:9,(Hlab_1:87,(Emex_1:81,((Mqua_1:68,(Bimp_2:13,Bter_1:13)_1:55)_1:10,(Amel_1:22,Aflo_1:22)_1:56)_1:3)_1:6)_1:13)_1:7)_1	0	0.0906439	0.703415	0.572657	0.521089	0.700146	0.518526	0.678844	0.0525594	0.0138429	0.769159	0.0111224	0.513707	0.355282	0.602779	0.708042	0.782355	0.52363
OG5_126964	1	4	2	1	1	1	1	1	2	1	1	1	2	2	1	3	2	2	1	2	1	1	1	2	2	1	1	1	1	1	((Dnov_1:85,Lalb_1:85)_1:30,(Mrot_1:107,((Cteno_1:91,((Etrid_2:36,Erob_4:36)_2:21,(Caust_1:55,(Cjap_2:45,Ccalc_2:45)_2:10)_2:2)_2:34)_1:9,(Hlab_1:87,(Emex_1:81,((Mqua_1:68,(Bimp_2:13,Bter_3:13)_2:55)_1:10,(Amel_1:22,Aflo_1:22)_1:56)_1:3)_1:6)_1:13)_1:7)_1	1	-	-	-	-	-	-	-	-	-	-	-	-	-	-	-	-	-
OG5_126965	1	4	4	1	1	1	1	1	1	1	1	1	1	2	1	1	4	2	1	2	1	1	1	3	1	1	1	1	1	1	((Dnov_1:85,Lalb_1:85)_1:30,(Mrot_1:107,((Cteno_1:91,((Etrid_4:36,Erob_4:36)_3:21,(Caust_1:55,(Cjap_1:45,Ccalc_4:45)_2:10)_2:2)_2:34)_1:9,(Hlab_1:87,(Emex_1:81,((Mqua_1:68,(Bimp_1:13,Bter_1:13)_1:55)_1:10,(Amel_1:22,Aflo_1:22)_1:56)_1:3)_1:6)_1:13)_1:7)_1	1	-	-	-	-	-	-	-	-	-	-	-	-	-	-	-	-	-
OG5_126966	1	5	3	1	1	1	1	1	1	1	1	1	1	1	1	1	1	1	1	1	1	1	1	3	1	1	1	1	1	1	((Dnov_1:85,Lalb_1:85)_1:30,(Mrot_1:107,((Cteno_1:91,((Etrid_3:36,Erob_5:36)_3:21,(Caust_1:55,(Cjap_1:45,Ccalc_1:45)_1:10)_1:2)_1:34)_1:9,(Hlab_1:87,(Emex_1:81,((Mqua_1:68,(Bimp_1:13,Bter_1:13)_1:55)_1:10,(Amel_1:22,Aflo_1:22)_1:56)_1:3)_1:6)_1:13)_1:7)_1	1	-	-	-	-	-	-	-	-	-	-	-	-	-	-	-	-	-
OG5_126967	3	4	2	3	3	3	3	3	3	3	0	2	1	2	3	3	1	2	3	2	3	3	1	2	3	3	3	3	3	3	((Dnov_3:85,Lalb_3:85)_3:30,(Mrot_3:107,((Cteno_0:91,((Etrid_2:36,Erob_4:36)_2:21,(Caust_1:55,(Cjap_1:45,Ccalc_1:45)_1:10)_2:2)_2:34)_2:9,(Hlab_3:87,(Emex_3:81,((Mqua_3:68,(Bimp_3:13,Bter_3:13)_3:55)_3:10,(Amel_3:22,Aflo_3:22)_3:56)_3:3)_3:6)_3:13)_3:7)_3	1	-	-	-	-	-	-	-	-	-	-	-	-	-	-	-	-	-
OG5_126968	3	2	7	1	1	1	1	1	1	2	0	1	2	2	1	1	1	2	1	2	1	1	2	2	2	1	1	3	2	1	((Dnov_3:85,Lalb_1:85)_1:30,(Mrot_1:107,((Cteno_0:91,((Etrid_7:36,Erob_2:36)_2:21,(Caust_2:55,(Cjap_2:45,Ccalc_1:45)_2:10)_2:2)_2:34)_1:9,(Hlab_1:87,(Emex_1:81,((Mqua_1:68,(Bimp_2:13,Bter_1:13)_1:55)_1:10,(Amel_2:22,Aflo_3:22)_2:56)_1:3)_1:6)_1:13)_1:7)_1	0	0.0170342	0.703415	0.572657	0.521089	0.700146	0.518526	0.258409	0.0525594	4.84591e-05	0.679461	0.619727	0.513707	0.734391	0.602779	0.708042	0.431968	0.52363
OG5_126969	1	1	2	1	1	1	1	1	1	1	0	1	0	1	1	1	1	1	1	1	1	0	1	1	1	1	1	1	1	1	((Dnov_1:85,Lalb_1:85)_1:30,(Mrot_1:107,((Cteno_0:91,((Etrid_2:36,Erob_1:36)_1:21,(Caust_1:55,(Cjap_0:45,Ccalc_1:45)_1:10)_1:2)_1:34)_1:9,(Hlab_1:87,(Emex_0:81,((Mqua_1:68,(Bimp_1:13,Bter_1:13)_1:55)_1:10,(Amel_1:22,Aflo_1:22)_1:56)_1:3)_1:6)_1:13)_1:7)_1	1	-	-	-	-	-	-	-	-	-	-	-	-	-	-	-	-	-
OG5_126970	2	1	2	1	1	1	1	1	1	2	1	1	1	1	1	1	1	1	1	1	1	1	1	1	1	1	1	1	2	1	((Dnov_1:85,Lalb_1:85)_1:30,(Mrot_1:107,((Cteno_1:91,((Etrid_2:36,Erob_1:36)_1:21,(Caust_1:55,(Cjap_1:45,Ccalc_1:45)_1:10)_1:2)_1:34)_1:9,(Hlab_1:87,(Emex_1:81,((Mqua_1:68,(Bimp_1:13,Bter_1:13)_1:55)_1:10,(Amel_2:22,Aflo_2:22)_2:56)_1:3)_1:6)_1:13)_1:7)_1	1	-	-	-	-	-	-	-	-	-	-	-	-	-	-	-	-	-
OG5_126971	1	2	1	1	1	1	1	1	1	1	0	1	0	1	1	1	3	1	1	1	1	1	1	1	1	1	1	1	1	1	((Dnov_1:85,Lalb_1:85)_1:30,(Mrot_1:107,((Cteno_0:91,((Etrid_1:36,Erob_2:36)_1:21,(Caust_1:55,(Cjap_0:45,Ccalc_3:45)_1:10)_1:2)_1:34)_1:9,(Hlab_1:87,(Emex_1:81,((Mqua_1:68,(Bimp_1:13,Bter_1:13)_1:55)_1:10,(Amel_1:22,Aflo_1:22)_1:56)_1:3)_1:6)_1:13)_1:7)_1	1	-	-	-	-	-	-	-	-	-	-	-	-	-	-	-	-	-
OG5_126972	1	4	1	1	1	1	1	1	1	1	1	1	1	1	1	1	2	1	1	1	1	1	1	1	2	1	1	1	1	1	((Dnov_1:85,Lalb_1:85)_1:30,(Mrot_1:107,((Cteno_1:91,((Etrid_1:36,Erob_4:36)_1:21,(Caust_1:55,(Cjap_1:45,Ccalc_2:45)_1:10)_1:2)_1:34)_1:9,(Hlab_1:87,(Emex_1:81,((Mqua_1:68,(Bimp_2:13,Bter_1:13)_1:55)_1:10,(Amel_1:22,Aflo_1:22)_1:56)_1:3)_1:6)_1:13)_1:7)_1	1	-	-	-	-	-	-	-	-	-	-	-	-	-	-	-	-	-
OG5_126973	1	0	0	1	1	1	1	1	1	1	0	1	3	1	1	1	1	1	1	1	1	1	1	0	1	1	1	1	1	1	((Dnov_1:85,Lalb_1:85)_1:30,(Mrot_1:107,((Cteno_0:91,((Etrid_0:36,Erob_0:36)_0:21,(Caust_1:55,(Cjap_3:45,Ccalc_1:45)_1:10)_1:2)_1:34)_1:9,(Hlab_1:87,(Emex_1:81,((Mqua_1:68,(Bimp_1:13,Bter_1:13)_1:55)_1:10,(Amel_1:22,Aflo_1:22)_1:56)_1:3)_1:6)_1:13)_1:7)_1	1	-	-	-	-	-	-	-	-	-	-	-	-	-	-	-	-	-
OG5_126974	2	4	5	3	3	3	3	4	3	4	1	3	1	3	3	3	4	3	3	3	2	2	4	4	2	3	3	4	3	3	((Dnov_4:85,Lalb_4:85)_3:30,(Mrot_2:107,((Cteno_1:91,((Etrid_5:36,Erob_4:36)_4:21,(Caust_4:55,(Cjap_1:45,Ccalc_4:45)_3:10)_3:2)_3:34)_3:9,(Hlab_3:87,(Emex_2:81,((Mqua_3:68,(Bimp_2:13,Bter_3:13)_3:55)_3:10,(Amel_4:22,Aflo_2:22)_3:56)_3:3)_3:6)_3:13)_3:7)_3	0	0.266203	0.318888	0.675295	0.559384	0.537807	0.552572	0.148088	0.723497	0.217548	0.769159	0.101935	0.520349	0.231445	0.64201	0.0370222	0.301695	0.566036
OG5_126975	1	0	0	1	1	1	1	1	2	1	0	1	1	1	2	4	2	1	1	1	1	1	1	0	2	1	1	1	1	1	((Dnov_1:85,Lalb_1:85)_1:30,(Mrot_1:107,((Cteno_0:91,((Etrid_0:36,Erob_0:36)_0:21,(Caust_1:55,(Cjap_1:45,Ccalc_2:45)_1:10)_1:2)_1:34)_1:9,(Hlab_2:87,(Emex_1:81,((Mqua_1:68,(Bimp_2:13,Bter_4:13)_2:55)_1:10,(Amel_1:22,Aflo_1:22)_1:56)_1:3)_1:6)_1:13)_1:7)_1	0	0.670267	0.703415	0.572657	0.521089	0.700146	0.518526	0.258409	0.600669	0.5	0.5	0.0982784	0.506925	0.648367	0.556002	0.627121	0.102924	0.52363
OG5_126976	3	3	7	3	3	3	3	4	4	3	1	3	4	4	4	3	4	4	3	4	4	3	9	4	5	3	3	3	3	3	((Dnov_3:85,Lalb_4:85)_3:30,(Mrot_4:107,((Cteno_1:91,((Etrid_7:36,Erob_3:36)_4:21,(Caust_9:55,(Cjap_4:45,Ccalc_4:45)_4:10)_4:2)_4:34)_3:9,(Hlab_4:87,(Emex_3:81,((Mqua_3:68,(Bimp_5:13,Bter_3:13)_4:55)_3:10,(Amel_3:22,Aflo_3:22)_3:56)_3:3)_3:6)_3:13)_3:7)_3	0	0.809291	0.318888	0.675295	0.559384	0.313687	0.552572	0.148088	0.155949	0.0138429	0.423146	0.698362	0.526854	0.00198451	0.675056	0.797284	0.856055	0.566036
OG5_126977	3	4	7	4	4	4	4	3	3	4	6	4	6	5	4	3	9	5	4	6	3	3	4	5	3	4	3	3	4	4	((Dnov_3:85,Lalb_3:85)_4:30,(Mrot_3:107,((Cteno_6:91,((Etrid_7:36,Erob_4:36)_5:21,(Caust_4:55,(Cjap_6:45,Ccalc_9:45)_6:10)_5:2)_5:34)_4:9,(Hlab_4:87,(Emex_3:81,((Mqua_3:68,(Bimp_3:13,Bter_3:13)_3:55)_4:10,(Amel_4:22,Aflo_3:22)_4:56)_4:3)_4:6)_4:13)_4:7)_4	1	-	-	-	-	-	-	-	-	-	-	-	-	-	-	-	-	-
OG5_126978	2	0	1	1	1	1	1	1	1	1	0	1	0	1	1	1	1	1	1	1	1	1	0	1	2	1	1	1	1	1	((Dnov_1:85,Lalb_1:85)_1:30,(Mrot_1:107,((Cteno_0:91,((Etrid_1:36,Erob_0:36)_1:21,(Caust_0:55,(Cjap_0:45,Ccalc_1:45)_1:10)_1:2)_1:34)_1:9,(Hlab_1:87,(Emex_1:81,((Mqua_1:68,(Bimp_2:13,Bter_1:13)_1:55)_1:10,(Amel_1:22,Aflo_2:22)_1:56)_1:3)_1:6)_1:13)_1:7)_1	0	0.670267	0.703415	0.572657	0.521089	0.700146	0.518526	0.258409	0.600669	0.608277	0.155715	0.566305	0.506925	0.216039	0.556002	0.186028	0.692604	0.52363
OG5_126979	0	2	2	1	1	1	1	2	1	1	1	2	2	2	1	1	3	2	2	2	1	1	1	2	1	2	1	2	1	2	((Dnov_2:85,Lalb_2:85)_1:30,(Mrot_1:107,((Cteno_1:91,((Etrid_2:36,Erob_2:36)_2:21,(Caust_1:55,(Cjap_2:45,Ccalc_3:45)_2:10)_2:2)_2:34)_1:9,(Hlab_1:87,(Emex_1:81,((Mqua_1:68,(Bimp_1:13,Bter_1:13)_1:55)_1:10,(Amel_1:22,Aflo_0:22)_1:56)_1:3)_1:6)_1:13)_1:7)_1	1	-	-	-	-	-	-	-	-	-	-	-	-	-	-	-	-	-
OG5_126980	1	3	1	1	1	1	1	1	1	1	1	1	1	1	1	1	3	1	1	1	1	1	1	1	2	1	1	1	1	1	((Dnov_1:85,Lalb_1:85)_1:30,(Mrot_1:107,((Cteno_1:91,((Etrid_1:36,Erob_3:36)_1:21,(Caust_1:55,(Cjap_1:45,Ccalc_3:45)_1:10)_1:2)_1:34)_1:9,(Hlab_1:87,(Emex_1:81,((Mqua_1:68,(Bimp_2:13,Bter_1:13)_1:55)_1:10,(Amel_1:22,Aflo_1:22)_1:56)_1:3)_1:6)_1:13)_1:7)_1	1	-	-	-	-	-	-	-	-	-	-	-	-	-	-	-	-	-
OG5_126981	1	1	2	1	1	1	1	1	1	1	0	1	1	1	1	1	0	1	1	1	1	1	0	1	1	1	1	1	1	1	((Dnov_1:85,Lalb_1:85)_1:30,(Mrot_1:107,((Cteno_0:91,((Etrid_2:36,Erob_1:36)_1:21,(Caust_0:55,(Cjap_1:45,Ccalc_0:45)_1:10)_1:2)_1:34)_1:9,(Hlab_1:87,(Emex_1:81,((Mqua_1:68,(Bimp_1:13,Bter_1:13)_1:55)_1:10,(Amel_1:22,Aflo_1:22)_1:56)_1:3)_1:6)_1:13)_1:7)_1	1	-	-	-	-	-	-	-	-	-	-	-	-	-	-	-	-	-
OG5_126982	2	2	2	2	2	2	2	2	2	2	2	2	1	2	2	2	3	2	2	2	2	2	2	2	3	2	2	3	2	2	((Dnov_3:85,Lalb_2:85)_2:30,(Mrot_2:107,((Cteno_2:91,((Etrid_2:36,Erob_2:36)_2:21,(Caust_2:55,(Cjap_1:45,Ccalc_3:45)_2:10)_2:2)_2:34)_2:9,(Hlab_2:87,(Emex_2:81,((Mqua_2:68,(Bimp_3:13,Bter_2:13)_2:55)_2:10,(Amel_2:22,Aflo_2:22)_2:56)_2:3)_2:6)_2:13)_2:7)_2	1	-	-	-	-	-	-	-	-	-	-	-	-	-	-	-	-	-
OG5_126983	1	2	1	1	1	1	1	1	1	1	1	1	1	1	1	1	2	1	1	1	1	1	1	1	1	1	1	1	1	1	((Dnov_1:85,Lalb_1:85)_1:30,(Mrot_1:107,((Cteno_1:91,((Etrid_1:36,Erob_2:36)_1:21,(Caust_1:55,(Cjap_1:45,Ccalc_2:45)_1:10)_1:2)_1:34)_1:9,(Hlab_1:87,(Emex_1:81,((Mqua_1:68,(Bimp_1:13,Bter_1:13)_1:55)_1:10,(Amel_1:22,Aflo_1:22)_1:56)_1:3)_1:6)_1:13)_1:7)_1	1	-	-	-	-	-	-	-	-	-	-	-	-	-	-	-	-	-
OG5_126984	1	4	1	1	1	1	1	1	1	1	1	1	0	1	1	1	0	0	1	0	1	0	0	1	2	1	1	1	1	1	((Dnov_1:85,Lalb_1:85)_1:30,(Mrot_1:107,((Cteno_1:91,((Etrid_1:36,Erob_4:36)_1:21,(Caust_0:55,(Cjap_0:45,Ccalc_0:45)_0:10)_1:2)_1:34)_1:9,(Hlab_1:87,(Emex_0:81,((Mqua_1:68,(Bimp_2:13,Bter_1:13)_1:55)_1:10,(Amel_1:22,Aflo_1:22)_1:56)_1:3)_1:6)_1:13)_1:7)_1	0	0.670267	0.703415	0.572657	0.521089	0.700146	0.518526	0.678844	0.600669	0.608277	0.000697403	0.566305	0.506925	0.216039	0.0831715	0.5	0.5	0.52363
OG5_126985	1	2	4	1	1	1	1	1	1	1	0	1	1	1	1	1	2	1	1	1	1	1	1	2	2	1	1	2	1	1	((Dnov_2:85,Lalb_1:85)_1:30,(Mrot_1:107,((Cteno_0:91,((Etrid_4:36,Erob_2:36)_2:21,(Caust_1:55,(Cjap_1:45,Ccalc_2:45)_1:10)_1:2)_1:34)_1:9,(Hlab_1:87,(Emex_1:81,((Mqua_1:68,(Bimp_2:13,Bter_1:13)_1:55)_1:10,(Amel_1:22,Aflo_1:22)_1:56)_1:3)_1:6)_1:13)_1:7)_1	0	0.0906439	0.703415	0.572657	0.521089	0.700146	0.518526	0.258409	0.600669	0.0298593	0.679461	0.0341691	0.506925	0.648367	0.556002	0.627121	0.102924	0.52363
OG5_126986	1	1	1	1	1	1	1	1	1	1	0	1	3	1	1	1	1	1	1	1	1	1	1	1	1	1	1	1	1	1	((Dnov_1:85,Lalb_1:85)_1:30,(Mrot_1:107,((Cteno_0:91,((Etrid_1:36,Erob_1:36)_1:21,(Caust_1:55,(Cjap_3:45,Ccalc_1:45)_1:10)_1:2)_1:34)_1:9,(Hlab_1:87,(Emex_1:81,((Mqua_1:68,(Bimp_1:13,Bter_1:13)_1:55)_1:10,(Amel_1:22,Aflo_1:22)_1:56)_1:3)_1:6)_1:13)_1:7)_1	1	-	-	-	-	-	-	-	-	-	-	-	-	-	-	-	-	-
OG5_126987	2	3	2	2	2	2	2	2	2	2	3	2	3	2	2	2	5	2	2	3	2	2	1	2	2	2	2	2	2	2	((Dnov_2:85,Lalb_2:85)_2:30,(Mrot_2:107,((Cteno_3:91,((Etrid_2:36,Erob_3:36)_2:21,(Caust_1:55,(Cjap_3:45,Ccalc_5:45)_3:10)_2:2)_2:34)_2:9,(Hlab_2:87,(Emex_2:81,((Mqua_2:68,(Bimp_2:13,Bter_2:13)_2:55)_2:10,(Amel_2:22,Aflo_2:22)_2:56)_2:3)_2:6)_2:13)_2:7)_2	1	-	-	-	-	-	-	-	-	-	-	-	-	-	-	-	-	-
OG5_126988	1	1	1	1	1	1	1	1	1	1	1	1	1	1	1	1	0	1	1	1	1	1	0	1	1	1	1	1	1	1	((Dnov_1:85,Lalb_1:85)_1:30,(Mrot_1:107,((Cteno_1:91,((Etrid_1:36,Erob_1:36)_1:21,(Caust_0:55,(Cjap_1:45,Ccalc_0:45)_1:10)_1:2)_1:34)_1:9,(Hlab_1:87,(Emex_1:81,((Mqua_1:68,(Bimp_1:13,Bter_1:13)_1:55)_1:10,(Amel_1:22,Aflo_1:22)_1:56)_1:3)_1:6)_1:13)_1:7)_1	1	-	-	-	-	-	-	-	-	-	-	-	-	-	-	-	-	-
OG5_126989	4	3	5	4	4	4	4	5	4	4	4	4	5	4	4	4	3	4	4	4	3	3	5	4	4	4	4	4	4	4	((Dnov_4:85,Lalb_5:85)_4:30,(Mrot_3:107,((Cteno_4:91,((Etrid_5:36,Erob_3:36)_4:21,(Caust_5:55,(Cjap_5:45,Ccalc_3:45)_4:10)_4:2)_4:34)_4:9,(Hlab_4:87,(Emex_3:81,((Mqua_4:68,(Bimp_4:13,Bter_4:13)_4:55)_4:10,(Amel_4:22,Aflo_4:22)_4:56)_4:3)_4:6)_4:13)_4:7)_4	1	-	-	-	-	-	-	-	-	-	-	-	-	-	-	-	-	-
OG5_126990	1	4	4	1	1	1	1	2	1	1	2	2	1	2	1	1	2	2	2	2	1	1	1	3	1	2	1	1	1	2	((Dnov_1:85,Lalb_2:85)_1:30,(Mrot_1:107,((Cteno_2:91,((Etrid_4:36,Erob_4:36)_3:21,(Caust_1:55,(Cjap_1:45,Ccalc_2:45)_1:10)_1:2)_1:34)_1:9,(Hlab_1:87,(Emex_1:81,((Mqua_1:68,(Bimp_1:13,Bter_1:13)_1:55)_1:10,(Amel_1:22,Aflo_1:22)_1:56)_1:3)_1:6)_1:13)_1:7)_1	1	-	-	-	-	-	-	-	-	-	-	-	-	-	-	-	-	-
OG5_126991	1	1	1	1	1	1	1	1	1	1	1	1	1	1	1	1	3	1	1	1	1	1	1	1	2	1	1	2	1	1	((Dnov_2:85,Lalb_1:85)_1:30,(Mrot_1:107,((Cteno_1:91,((Etrid_1:36,Erob_1:36)_1:21,(Caust_1:55,(Cjap_1:45,Ccalc_3:45)_1:10)_1:2)_1:34)_1:9,(Hlab_1:87,(Emex_1:81,((Mqua_1:68,(Bimp_2:13,Bter_1:13)_1:55)_1:10,(Amel_1:22,Aflo_1:22)_1:56)_1:3)_1:6)_1:13)_1:7)_1	1	-	-	-	-	-	-	-	-	-	-	-	-	-	-	-	-	-
OG5_126992	1	0	0	1	1	1	1	1	1	1	0	1	0	1	1	1	1	1	1	1	1	0	1	0	1	1	1	1	1	1	((Dnov_1:85,Lalb_1:85)_1:30,(Mrot_1:107,((Cteno_0:91,((Etrid_0:36,Erob_0:36)_0:21,(Caust_1:55,(Cjap_0:45,Ccalc_1:45)_1:10)_1:2)_1:34)_1:9,(Hlab_1:87,(Emex_0:81,((Mqua_1:68,(Bimp_1:13,Bter_1:13)_1:55)_1:10,(Amel_1:22,Aflo_1:22)_1:56)_1:3)_1:6)_1:13)_1:7)_1	1	-	-	-	-	-	-	-	-	-	-	-	-	-	-	-	-	-
OG5_126993	1	1	1	1	1	1	1	1	1	1	1	1	1	1	1	1	0	1	1	1	1	1	1	1	1	1	1	1	1	1	((Dnov_1:85,Lalb_1:85)_1:30,(Mrot_1:107,((Cteno_1:91,((Etrid_1:36,Erob_1:36)_1:21,(Caust_1:55,(Cjap_1:45,Ccalc_0:45)_1:10)_1:2)_1:34)_1:9,(Hlab_1:87,(Emex_1:81,((Mqua_1:68,(Bimp_1:13,Bter_1:13)_1:55)_1:10,(Amel_1:22,Aflo_1:22)_1:56)_1:3)_1:6)_1:13)_1:7)_1	1	-	-	-	-	-	-	-	-	-	-	-	-	-	-	-	-	-
OG5_126994	2	4	6	2	2	2	2	2	2	2	4	2	2	3	2	2	3	3	2	3	2	2	2	4	2	2	2	2	2	2	((Dnov_2:85,Lalb_2:85)_2:30,(Mrot_2:107,((Cteno_4:91,((Etrid_6:36,Erob_4:36)_4:21,(Caust_2:55,(Cjap_2:45,Ccalc_3:45)_2:10)_2:2)_2:34)_2:9,(Hlab_2:87,(Emex_2:81,((Mqua_2:68,(Bimp_2:13,Bter_2:13)_2:55)_2:10,(Amel_2:22,Aflo_2:22)_2:56)_2:3)_2:6)_2:13)_2:7)_2	1	-	-	-	-	-	-	-	-	-	-	-	-	-	-	-	-	-
OG5_126995	2	2	1	2	2	2	2	2	2	2	1	2	2	2	2	2	3	2	2	2	2	2	2	2	2	2	2	2	2	2	((Dnov_2:85,Lalb_2:85)_2:30,(Mrot_2:107,((Cteno_1:91,((Etrid_1:36,Erob_2:36)_2:21,(Caust_2:55,(Cjap_2:45,Ccalc_3:45)_2:10)_2:2)_2:34)_2:9,(Hlab_2:87,(Emex_2:81,((Mqua_2:68,(Bimp_2:13,Bter_2:13)_2:55)_2:10,(Amel_2:22,Aflo_2:22)_2:56)_2:3)_2:6)_2:13)_2:7)_2	1	-	-	-	-	-	-	-	-	-	-	-	-	-	-	-	-	-
OG5_126998	1	2	2	1	1	1	1	2	1	1	0	1	1	1	1	1	2	1	1	1	1	0	1	2	1	1	1	1	1	1	((Dnov_1:85,Lalb_2:85)_1:30,(Mrot_1:107,((Cteno_0:91,((Etrid_2:36,Erob_2:36)_2:21,(Caust_1:55,(Cjap_1:45,Ccalc_2:45)_1:10)_1:2)_1:34)_1:9,(Hlab_1:87,(Emex_0:81,((Mqua_1:68,(Bimp_1:13,Bter_1:13)_1:55)_1:10,(Amel_1:22,Aflo_1:22)_1:56)_1:3)_1:6)_1:13)_1:7)_1	1	-	-	-	-	-	-	-	-	-	-	-	-	-	-	-	-	-
OG5_126999	1	1	4	1	1	1	1	1	1	1	0	1	1	1	1	1	4	1	1	1	1	1	1	1	1	1	1	1	1	1	((Dnov_1:85,Lalb_1:85)_1:30,(Mrot_1:107,((Cteno_0:91,((Etrid_4:36,Erob_1:36)_1:21,(Caust_1:55,(Cjap_1:45,Ccalc_4:45)_1:10)_1:2)_1:34)_1:9,(Hlab_1:87,(Emex_1:81,((Mqua_1:68,(Bimp_1:13,Bter_1:13)_1:55)_1:10,(Amel_1:22,Aflo_1:22)_1:56)_1:3)_1:6)_1:13)_1:7)_1	0	0.670267	0.703415	0.572657	0.521089	0.700146	0.518526	0.258409	0.600669	0.000747971	0.605908	0.566305	0.506925	0.648367	0.556002	0.627121	0.00479815	0.52363
OG5_127000	2	0	1	2	2	2	2	1	2	1	1	2	2	2	2	1	3	2	2	2	1	1	2	1	2	1	2	1	2	2	((Dnov_1:85,Lalb_1:85)_1:30,(Mrot_1:107,((Cteno_1:91,((Etrid_1:36,Erob_0:36)_1:21,(Caust_2:55,(Cjap_2:45,Ccalc_3:45)_2:10)_2:2)_2:34)_2:9,(Hlab_2:87,(Emex_1:81,((Mqua_2:68,(Bimp_2:13,Bter_1:13)_2:55)_2:10,(Amel_1:22,Aflo_2:22)_2:56)_2:3)_2:6)_2:13)_2:7)_2	0	0.670267	0.703415	0.195231	0.540852	0.44402	0.536029	0.409254	0.672041	0.608277	0.155715	0.179898	0.513707	0.734391	0.602779	0.708042	0.211429	0.545599
OG5_127001	1	1	1	2	2	2	1	2	2	1	1	2	1	2	1	2	2	2	2	2	2	1	2	1	2	2	2	2	1	2	((Dnov_2:85,Lalb_2:85)_2:30,(Mrot_2:107,((Cteno_1:91,((Etrid_1:36,Erob_1:36)_1:21,(Caust_2:55,(Cjap_1:45,Ccalc_2:45)_2:10)_2:2)_2:34)_2:9,(Hlab_1:87,(Emex_1:81,((Mqua_2:68,(Bimp_2:13,Bter_2:13)_2:55)_2:10,(Amel_1:22,Aflo_1:22)_1:56)_2:3)_2:6)_2:13)_2:7)_2	1	-	-	-	-	-	-	-	-	-	-	-	-	-	-	-	-	-
OG5_127002	2	5	4	1	1	1	1	1	1	2	1	1	1	2	1	1	1	2	1	2	1	1	2	4	2	1	1	2	2	1	((Dnov_2:85,Lalb_1:85)_1:30,(Mrot_1:107,((Cteno_1:91,((Etrid_4:36,Erob_5:36)_4:21,(Caust_2:55,(Cjap_1:45,Ccalc_1:45)_1:10)_2:2)_2:34)_1:9,(Hlab_1:87,(Emex_1:81,((Mqua_1:68,(Bimp_2:13,Bter_1:13)_1:55)_1:10,(Amel_2:22,Aflo_2:22)_2:56)_1:3)_1:6)_1:13)_1:7)_1	0	0.0906439	0.703415	0.572657	0.521089	0.700146	0.518526	0.678844	0.0525594	0.772593	0.212935	0.0111224	0.513707	0.734391	0.154351	0.627121	0.692604	0.52363
OG5_127003	3	5	14	3	3	3	3	4	3	3	5	3	3	4	3	3	4	4	3	4	3	3	3	6	3	3	4	3	3	3	((Dnov_3:85,Lalb_4:85)_4:30,(Mrot_3:107,((Cteno_5:91,((Etrid_14:36,Erob_5:36)_6:21,(Caust_3:55,(Cjap_3:45,Ccalc_4:45)_4:10)_4:2)_4:34)_4:9,(Hlab_3:87,(Emex_3:81,((Mqua_4:68,(Bimp_3:13,Bter_3:13)_3:55)_4:10,(Amel_3:22,Aflo_3:22)_3:56)_4:3)_4:6)_4:13)_4:7)_	0	0.554024	0.862949	0.711622	0.576769	0.599061	0.568212	0.34868	0.761278	9.11241e-06	0.516717	0.0403642	0.526854	0.515683	0.675056	0.472857	0.856055	0.585059
OG5_127004	2	2	5	3	3	3	3	2	2	4	3	3	2	3	3	2	3	3	3	3	2	3	3	3	2	3	2	2	3	3	((Dnov_2:85,Lalb_2:85)_3:30,(Mrot_2:107,((Cteno_3:91,((Etrid_5:36,Erob_2:36)_3:21,(Caust_3:55,(Cjap_2:45,Ccalc_3:45)_3:10)_3:2)_3:34)_3:9,(Hlab_3:87,(Emex_3:81,((Mqua_2:68,(Bimp_2:13,Bter_2:13)_2:55)_3:10,(Amel_4:22,Aflo_2:22)_3:56)_3:3)_3:6)_3:13)_3:7)_3	1	-	-	-	-	-	-	-	-	-	-	-	-	-	-	-	-	-
OG5_127005	1	1	1	1	1	1	1	2	1	1	1	1	1	1	1	1	1	1	1	1	1	1	1	1	1	1	1	1	1	1	((Dnov_1:85,Lalb_2:85)_1:30,(Mrot_1:107,((Cteno_1:91,((Etrid_1:36,Erob_1:36)_1:21,(Caust_1:55,(Cjap_1:45,Ccalc_1:45)_1:10)_1:2)_1:34)_1:9,(Hlab_1:87,(Emex_1:81,((Mqua_1:68,(Bimp_1:13,Bter_1:13)_1:55)_1:10,(Amel_1:22,Aflo_1:22)_1:56)_1:3)_1:6)_1:13)_1:7)_1	1	-	-	-	-	-	-	-	-	-	-	-	-	-	-	-	-	-
OG5_127006	1	1	1	1	1	1	1	1	1	1	1	1	1	1	1	1	3	1	1	1	1	1	1	1	2	1	1	1	1	1	((Dnov_1:85,Lalb_1:85)_1:30,(Mrot_1:107,((Cteno_1:91,((Etrid_1:36,Erob_1:36)_1:21,(Caust_1:55,(Cjap_1:45,Ccalc_3:45)_1:10)_1:2)_1:34)_1:9,(Hlab_1:87,(Emex_1:81,((Mqua_1:68,(Bimp_2:13,Bter_1:13)_1:55)_1:10,(Amel_1:22,Aflo_1:22)_1:56)_1:3)_1:6)_1:13)_1:7)_1	1	-	-	-	-	-	-	-	-	-	-	-	-	-	-	-	-	-
OG5_127007	1	3	4	2	2	2	2	2	2	4	2	2	0	2	2	2	1	2	2	1	2	1	1	3	3	2	4	2	2	2	((Dnov_2:85,Lalb_2:85)_2:30,(Mrot_2:107,((Cteno_2:91,((Etrid_4:36,Erob_3:36)_3:21,(Caust_1:55,(Cjap_0:45,Ccalc_1:45)_1:10)_2:2)_2:34)_2:9,(Hlab_2:87,(Emex_1:81,((Mqua_4:68,(Bimp_3:13,Bter_2:13)_2:55)_2:10,(Amel_4:22,Aflo_1:22)_2:56)_2:3)_2:6)_2:13)_2:7)_2	0	0.759262	0.792744	0.629883	0.540852	0.789655	0.536029	0.768394	0.672041	0.167963	0.731527	0.0684018	0.513707	0.355282	0.154351	0.186028	0.692604	0.545599
OG5_127008	1	1	0	1	1	1	1	1	1	1	0	1	0	1	1	1	1	1	1	1	1	1	1	1	1	1	1	1	1	1	((Dnov_1:85,Lalb_1:85)_1:30,(Mrot_1:107,((Cteno_0:91,((Etrid_0:36,Erob_1:36)_1:21,(Caust_1:55,(Cjap_0:45,Ccalc_1:45)_1:10)_1:2)_1:34)_1:9,(Hlab_1:87,(Emex_1:81,((Mqua_1:68,(Bimp_1:13,Bter_1:13)_1:55)_1:10,(Amel_1:22,Aflo_1:22)_1:56)_1:3)_1:6)_1:13)_1:7)_1	1	-	-	-	-	-	-	-	-	-	-	-	-	-	-	-	-	-
OG5_127010	3	1	5	3	3	3	3	4	2	2	2	3	4	3	3	2	6	3	3	4	3	5	2	3	2	3	3	4	3	3	((Dnov_4:85,Lalb_4:85)_3:30,(Mrot_3:107,((Cteno_2:91,((Etrid_5:36,Erob_1:36)_3:21,(Caust_2:55,(Cjap_4:45,Ccalc_6:45)_4:10)_3:2)_3:34)_3:9,(Hlab_3:87,(Emex_5:81,((Mqua_3:68,(Bimp_2:13,Bter_2:13)_2:55)_3:10,(Amel_2:22,Aflo_3:22)_3:56)_3:3)_3:6)_3:13)_3:7)_3	0	0.266203	0.318888	0.675295	0.559384	0.834918	0.552572	0.504	0.723497	0.0612115	0.0247845	0.663032	0.520349	0.449286	0.0858497	0.797284	0.125739	0.566036
OG5_127011	1	1	2	1	1	1	1	4	1	1	1	1	1	1	0	1	2	1	1	1	1	1	1	1	2	2	1	2	1	1	((Dnov_2:85,Lalb_4:85)_2:30,(Mrot_1:107,((Cteno_1:91,((Etrid_2:36,Erob_1:36)_1:21,(Caust_1:55,(Cjap_1:45,Ccalc_2:45)_1:10)_1:2)_1:34)_1:9,(Hlab_0:87,(Emex_1:81,((Mqua_1:68,(Bimp_2:13,Bter_1:13)_1:55)_1:10,(Amel_1:22,Aflo_1:22)_1:56)_1:3)_1:6)_1:13)_1:7)_1	1	-	-	-	-	-	-	-	-	-	-	-	-	-	-	-	-	-
OG5_127012	2	5	2	2	2	2	2	2	2	2	2	2	2	2	2	2	1	2	2	2	1	2	1	2	2	2	2	1	2	2	((Dnov_1:85,Lalb_2:85)_2:30,(Mrot_1:107,((Cteno_2:91,((Etrid_2:36,Erob_5:36)_2:21,(Caust_1:55,(Cjap_2:45,Ccalc_1:45)_2:10)_2:2)_2:34)_2:9,(Hlab_2:87,(Emex_2:81,((Mqua_2:68,(Bimp_2:13,Bter_2:13)_2:55)_2:10,(Amel_2:22,Aflo_2:22)_2:56)_2:3)_2:6)_2:13)_2:7)_2	1	-	-	-	-	-	-	-	-	-	-	-	-	-	-	-	-	-
OG5_127013	1	1	1	1	1	1	1	1	1	1	1	1	1	1	1	1	1	1	1	1	1	1	1	1	1	1	1	1	1	1	((Dnov_1:85,Lalb_1:85)_1:30,(Mrot_1:107,((Cteno_1:91,((Etrid_1:36,Erob_1:36)_1:21,(Caust_1:55,(Cjap_1:45,Ccalc_1:45)_1:10)_1:2)_1:34)_1:9,(Hlab_1:87,(Emex_1:81,((Mqua_1:68,(Bimp_1:13,Bter_1:13)_1:55)_1:10,(Amel_1:22,Aflo_1:22)_1:56)_1:3)_1:6)_1:13)_1:7)_1	1	-	-	-	-	-	-	-	-	-	-	-	-	-	-	-	-	-
OG5_127014	1	2	1	1	1	1	1	2	1	1	0	1	2	2	1	1	2	2	1	2	1	1	1	2	1	1	1	1	1	1	((Dnov_1:85,Lalb_2:85)_1:30,(Mrot_1:107,((Cteno_0:91,((Etrid_1:36,Erob_2:36)_1:21,(Caust_1:55,(Cjap_2:45,Ccalc_2:45)_2:10)_1:2)_1:34)_1:9,(Hlab_1:87,(Emex_1:81,((Mqua_1:68,(Bimp_1:13,Bter_1:13)_1:55)_1:10,(Amel_1:22,Aflo_1:22)_1:56)_1:3)_1:6)_1:13)_1:7)_1	1	-	-	-	-	-	-	-	-	-	-	-	-	-	-	-	-	-
OG5_127015	1	1	2	1	1	1	1	1	1	1	1	1	2	1	1	1	1	1	1	1	1	1	0	1	1	1	1	1	1	1	((Dnov_1:85,Lalb_1:85)_1:30,(Mrot_1:107,((Cteno_1:91,((Etrid_2:36,Erob_1:36)_1:21,(Caust_0:55,(Cjap_2:45,Ccalc_1:45)_1:10)_1:2)_1:34)_1:9,(Hlab_1:87,(Emex_1:81,((Mqua_1:68,(Bimp_1:13,Bter_1:13)_1:55)_1:10,(Amel_1:22,Aflo_1:22)_1:56)_1:3)_1:6)_1:13)_1:7)_1	1	-	-	-	-	-	-	-	-	-	-	-	-	-	-	-	-	-
OG5_127016	0	2	1	1	1	1	1	1	1	1	0	1	1	1	1	1	2	1	1	1	1	1	1	1	1	1	1	1	1	1	((Dnov_1:85,Lalb_1:85)_1:30,(Mrot_1:107,((Cteno_0:91,((Etrid_1:36,Erob_2:36)_1:21,(Caust_1:55,(Cjap_1:45,Ccalc_2:45)_1:10)_1:2)_1:34)_1:9,(Hlab_1:87,(Emex_1:81,((Mqua_1:68,(Bimp_1:13,Bter_1:13)_1:55)_1:10,(Amel_1:22,Aflo_0:22)_1:56)_1:3)_1:6)_1:13)_1:7)_1	1	-	-	-	-	-	-	-	-	-	-	-	-	-	-	-	-	-
OG5_127017	1	1	1	1	1	1	1	1	1	1	1	1	0	1	1	1	1	1	1	1	1	1	1	1	1	1	1	1	1	1	((Dnov_1:85,Lalb_1:85)_1:30,(Mrot_1:107,((Cteno_1:91,((Etrid_1:36,Erob_1:36)_1:21,(Caust_1:55,(Cjap_0:45,Ccalc_1:45)_1:10)_1:2)_1:34)_1:9,(Hlab_1:87,(Emex_1:81,((Mqua_1:68,(Bimp_1:13,Bter_1:13)_1:55)_1:10,(Amel_1:22,Aflo_1:22)_1:56)_1:3)_1:6)_1:13)_1:7)_1	1	-	-	-	-	-	-	-	-	-	-	-	-	-	-	-	-	-
OG5_127018	20	32	5	18	22	18	14	93	11	5	4	20	3	19	54	14	70	19	23	20	48	4	11	19	0	36	22	23	13	27	((Dnov_23:85,Lalb_93:85)_33:30,(Mrot_48:107,((Cteno_4:91,((Etrid_5:36,Erob_32:36)_17:21,(Caust_11:55,(Cjap_3:45,Ccalc_70:45)_18:10)_17:2)_17:34)_19:9,(Hlab_54:87,(Emex_4:81,((Mqua_22:68,(Bimp_0:13,Bter_14:13)_11:55)_18:10,(Amel_5:22,Aflo_20:22)_14:56)_18:	0	0.00942293	4.78372e-21	0.00830348	0.466278	2.09802e-06	0.000627136	2.27182e-08	0.402641	8.69596e-09	3.82163e-08	0.865282	0.600278	0.0164209	0.373918	6.27724e-11	3.10108e-23	0.00727156
OG5_127019	1	1	6	1	1	1	1	1	1	1	0	1	1	1	1	1	2	1	1	1	1	1	1	1	2	1	1	1	1	1	((Dnov_1:85,Lalb_1:85)_1:30,(Mrot_1:107,((Cteno_0:91,((Etrid_6:36,Erob_1:36)_1:21,(Caust_1:55,(Cjap_1:45,Ccalc_2:45)_1:10)_1:2)_1:34)_1:9,(Hlab_1:87,(Emex_1:81,((Mqua_1:68,(Bimp_2:13,Bter_1:13)_1:55)_1:10,(Amel_1:22,Aflo_1:22)_1:56)_1:3)_1:6)_1:13)_1:7)_1	0	0.670267	0.703415	0.572657	0.521089	0.700146	0.518526	0.258409	0.600669	9.87053e-06	0.605908	0.566305	0.506925	0.648367	0.556002	0.627121	0.102924	0.52363
OG5_127020	1	1	1	1	1	1	1	1	2	1	0	1	1	1	0	2	0	1	1	1	1	1	0	1	2	1	1	1	1	1	((Dnov_1:85,Lalb_1:85)_1:30,(Mrot_1:107,((Cteno_0:91,((Etrid_1:36,Erob_1:36)_1:21,(Caust_0:55,(Cjap_1:45,Ccalc_0:45)_1:10)_1:2)_1:34)_1:9,(Hlab_0:87,(Emex_1:81,((Mqua_1:68,(Bimp_2:13,Bter_2:13)_2:55)_1:10,(Amel_1:22,Aflo_1:22)_1:56)_1:3)_1:6)_1:13)_1:7)_1	1	-	-	-	-	-	-	-	-	-	-	-	-	-	-	-	-	-
OG5_127021	2	4	3	2	2	2	2	2	2	2	1	2	3	2	2	2	2	2	2	2	2	2	2	3	2	2	2	2	2	2	((Dnov_2:85,Lalb_2:85)_2:30,(Mrot_2:107,((Cteno_1:91,((Etrid_3:36,Erob_4:36)_3:21,(Caust_2:55,(Cjap_3:45,Ccalc_2:45)_3:10)_3:2)_3:34)_2:9,(Hlab_2:87,(Emex_2:81,((Mqua_2:68,(Bimp_2:13,Bter_2:13)_2:55)_2:10,(Amel_2:22,Aflo_2:22)_2:56)_2:3)_2:6)_2:13)_2:7)_2	1	-	-	-	-	-	-	-	-	-	-	-	-	-	-	-	-	-
OG5_127022	1	2	2	1	1	1	1	1	1	1	1	1	1	1	1	2	1	1	1	1	1	1	0	2	1	1	1	1	1	1	((Dnov_1:85,Lalb_1:85)_1:30,(Mrot_1:107,((Cteno_1:91,((Etrid_2:36,Erob_2:36)_2:21,(Caust_0:55,(Cjap_1:45,Ccalc_1:45)_1:10)_1:2)_1:34)_1:9,(Hlab_1:87,(Emex_1:81,((Mqua_1:68,(Bimp_1:13,Bter_2:13)_1:55)_1:10,(Amel_1:22,Aflo_1:22)_1:56)_1:3)_1:6)_1:13)_1:7)_1	1	-	-	-	-	-	-	-	-	-	-	-	-	-	-	-	-	-
OG5_127023	1	1	8	1	1	1	1	1	1	1	0	1	1	1	1	1	1	1	1	1	1	1	1	1	1	1	1	2	1	1	((Dnov_2:85,Lalb_1:85)_1:30,(Mrot_1:107,((Cteno_0:91,((Etrid_8:36,Erob_1:36)_1:21,(Caust_1:55,(Cjap_1:45,Ccalc_1:45)_1:10)_1:2)_1:34)_1:9,(Hlab_1:87,(Emex_1:81,((Mqua_1:68,(Bimp_1:13,Bter_1:13)_1:55)_1:10,(Amel_1:22,Aflo_1:22)_1:56)_1:3)_1:6)_1:13)_1:7)_1	0	0.0906439	0.703415	0.572657	0.521089	0.700146	0.518526	0.258409	0.600669	1.30256e-07	0.605908	0.566305	0.506925	0.648367	0.556002	0.627121	0.692604	0.52363
OG5_127024	2	4	5	2	2	2	2	3	2	2	1	2	2	3	2	2	3	3	2	3	2	2	3	4	2	2	2	2	2	2	((Dnov_2:85,Lalb_3:85)_2:30,(Mrot_2:107,((Cteno_1:91,((Etrid_5:36,Erob_4:36)_4:21,(Caust_3:55,(Cjap_2:45,Ccalc_3:45)_3:10)_3:2)_3:34)_2:9,(Hlab_2:87,(Emex_2:81,((Mqua_2:68,(Bimp_2:13,Bter_2:13)_2:55)_2:10,(Amel_2:22,Aflo_2:22)_2:56)_2:3)_2:6)_2:13)_2:7)_2	1	-	-	-	-	-	-	-	-	-	-	-	-	-	-	-	-	-
OG5_127025	1	0	1	1	1	1	1	0	1	1	2	1	1	1	1	1	3	1	1	1	1	1	1	1	1	1	1	1	1	1	((Dnov_1:85,Lalb_0:85)_1:30,(Mrot_1:107,((Cteno_2:91,((Etrid_1:36,Erob_0:36)_1:21,(Caust_1:55,(Cjap_1:45,Ccalc_3:45)_1:10)_1:2)_1:34)_1:9,(Hlab_1:87,(Emex_1:81,((Mqua_1:68,(Bimp_1:13,Bter_1:13)_1:55)_1:10,(Amel_1:22,Aflo_1:22)_1:56)_1:3)_1:6)_1:13)_1:7)_1	1	-	-	-	-	-	-	-	-	-	-	-	-	-	-	-	-	-
OG5_127027	2	4	4	1	1	1	1	1	1	1	1	1	1	1	1	1	0	1	1	1	0	1	1	3	2	1	1	2	1	1	((Dnov_2:85,Lalb_1:85)_1:30,(Mrot_0:107,((Cteno_1:91,((Etrid_4:36,Erob_4:36)_3:21,(Caust_1:55,(Cjap_1:45,Ccalc_0:45)_1:10)_1:2)_1:34)_1:9,(Hlab_1:87,(Emex_1:81,((Mqua_1:68,(Bimp_2:13,Bter_1:13)_1:55)_1:10,(Amel_1:22,Aflo_2:22)_1:56)_1:3)_1:6)_1:13)_1:7)_1	0	0.0906439	0.703415	0.572657	0.521089	0.287495	0.518526	0.678844	0.600669	0.167963	0.164221	0.00234612	0.506925	0.648367	0.556002	0.627121	0.277251	0.52363
OG5_127028	2	2	1	1	1	1	1	1	1	1	1	1	1	1	1	1	2	1	1	1	1	1	1	1	1	1	1	1	1	1	((Dnov_1:85,Lalb_1:85)_1:30,(Mrot_1:107,((Cteno_1:91,((Etrid_1:36,Erob_2:36)_1:21,(Caust_1:55,(Cjap_1:45,Ccalc_2:45)_1:10)_1:2)_1:34)_1:9,(Hlab_1:87,(Emex_1:81,((Mqua_1:68,(Bimp_1:13,Bter_1:13)_1:55)_1:10,(Amel_1:22,Aflo_2:22)_1:56)_1:3)_1:6)_1:13)_1:7)_1	1	-	-	-	-	-	-	-	-	-	-	-	-	-	-	-	-	-
OG5_127029	1	4	2	1	1	1	1	0	2	1	1	1	0	1	1	2	1	1	1	1	1	1	0	2	2	1	1	1	1	1	((Dnov_1:85,Lalb_0:85)_1:30,(Mrot_1:107,((Cteno_1:91,((Etrid_2:36,Erob_4:36)_2:21,(Caust_0:55,(Cjap_0:45,Ccalc_1:45)_1:10)_1:2)_1:34)_1:9,(Hlab_1:87,(Emex_1:81,((Mqua_1:68,(Bimp_2:13,Bter_2:13)_2:55)_1:10,(Amel_1:22,Aflo_1:22)_1:56)_1:3)_1:6)_1:13)_1:7)_1	0	0.670267	0.291918	0.572657	0.521089	0.700146	0.518526	0.678844	0.600669	0.682768	0.0285564	0.0341691	0.506925	0.216039	0.556002	0.186028	0.692604	0.52363
OG5_127030	1	0	3	1	1	1	1	2	1	1	2	1	1	1	1	1	1	1	1	1	1	1	2	1	1	1	1	1	1	1	((Dnov_1:85,Lalb_2:85)_1:30,(Mrot_1:107,((Cteno_2:91,((Etrid_3:36,Erob_0:36)_1:21,(Caust_2:55,(Cjap_1:45,Ccalc_1:45)_1:10)_1:2)_1:34)_1:9,(Hlab_1:87,(Emex_1:81,((Mqua_1:68,(Bimp_1:13,Bter_1:13)_1:55)_1:10,(Amel_1:22,Aflo_1:22)_1:56)_1:3)_1:6)_1:13)_1:7)_1	1	-	-	-	-	-	-	-	-	-	-	-	-	-	-	-	-	-
OG5_127031	0	0	0	0	0	0	0	1	0	0	0	0	0	0	0	0	0	0	0	0	2	0	0	0	0	1	0	0	0	1	((Dnov_0:85,Lalb_1:85)_1:30,(Mrot_2:107,((Cteno_0:91,((Etrid_0:36,Erob_0:36)_0:21,(Caust_0:55,(Cjap_0:45,Ccalc_0:45)_0:10)_0:2)_0:34)_0:9,(Hlab_0:87,(Emex_0:81,((Mqua_0:68,(Bimp_0:13,Bter_0:13)_0:55)_0:10,(Amel_0:22,Aflo_0:22)_0:56)_0:3)_0:6)_0:13)_0:7)_1	1	-	-	-	-	-	-	-	-	-	-	-	-	-	-	-	-	-
OG5_127033	1	2	2	1	1	1	1	1	1	1	0	1	2	1	1	1	1	1	1	1	1	1	1	2	1	1	1	1	1	1	((Dnov_1:85,Lalb_1:85)_1:30,(Mrot_1:107,((Cteno_0:91,((Etrid_2:36,Erob_2:36)_2:21,(Caust_1:55,(Cjap_2:45,Ccalc_1:45)_1:10)_1:2)_1:34)_1:9,(Hlab_1:87,(Emex_1:81,((Mqua_1:68,(Bimp_1:13,Bter_1:13)_1:55)_1:10,(Amel_1:22,Aflo_1:22)_1:56)_1:3)_1:6)_1:13)_1:7)_1	1	-	-	-	-	-	-	-	-	-	-	-	-	-	-	-	-	-
OG5_127034	12	3	32	8	8	8	8	9	8	7	7	8	5	10	7	8	16	10	8	10	6	8	11	11	7	8	8	8	9	8	((Dnov_8:85,Lalb_9:85)_8:30,(Mrot_6:107,((Cteno_7:91,((Etrid_32:36,Erob_3:36)_11:21,(Caust_11:55,(Cjap_5:45,Ccalc_16:45)_10:10)_10:2)_10:34)_8:9,(Hlab_7:87,(Emex_8:81,((Mqua_8:68,(Bimp_7:13,Bter_8:13)_8:55)_8:10,(Amel_7:22,Aflo_12:22)_9:56)_8:3)_8:6)_8:13	0	0.892562	0.554603	0.800636	0.636341	0.404804	0.622803	0.695428	0.110533	4.23252e-14	2.44561e-06	0.29461	0.563175	0.510574	0.79265	0.00527765	0.0158806	0.649077
OG5_127035	1	1	1	1	1	1	1	1	1	1	0	1	0	1	1	1	1	1	1	1	1	1	1	1	1	1	1	1	1	1	((Dnov_1:85,Lalb_1:85)_1:30,(Mrot_1:107,((Cteno_0:91,((Etrid_1:36,Erob_1:36)_1:21,(Caust_1:55,(Cjap_0:45,Ccalc_1:45)_1:10)_1:2)_1:34)_1:9,(Hlab_1:87,(Emex_1:81,((Mqua_1:68,(Bimp_1:13,Bter_1:13)_1:55)_1:10,(Amel_1:22,Aflo_1:22)_1:56)_1:3)_1:6)_1:13)_1:7)_1	1	-	-	-	-	-	-	-	-	-	-	-	-	-	-	-	-	-
OG5_127036	1	1	1	1	1	1	1	1	1	1	0	1	0	1	1	1	1	1	1	1	1	1	1	1	2	1	1	1	1	1	((Dnov_1:85,Lalb_1:85)_1:30,(Mrot_1:107,((Cteno_0:91,((Etrid_1:36,Erob_1:36)_1:21,(Caust_1:55,(Cjap_0:45,Ccalc_1:45)_1:10)_1:2)_1:34)_1:9,(Hlab_1:87,(Emex_1:81,((Mqua_1:68,(Bimp_2:13,Bter_1:13)_1:55)_1:10,(Amel_1:22,Aflo_1:22)_1:56)_1:3)_1:6)_1:13)_1:7)_1	1	-	-	-	-	-	-	-	-	-	-	-	-	-	-	-	-	-
OG5_127037	0	0	0	0	0	0	0	0	0	0	0	1	1	1	0	0	0	1	1	1	0	0	0	0	0	0	0	0	0	1	((Dnov_0:85,Lalb_0:85)_0:30,(Mrot_0:107,((Cteno_0:91,((Etrid_0:36,Erob_0:36)_0:21,(Caust_0:55,(Cjap_1:45,Ccalc_0:45)_1:10)_1:2)_1:34)_1:9,(Hlab_0:87,(Emex_0:81,((Mqua_0:68,(Bimp_0:13,Bter_0:13)_0:55)_0:10,(Amel_0:22,Aflo_0:22)_0:56)_0:3)_0:6)_0:13)_1:7)_1	1	((-,-),(-,-),(-,-),(-,-),(-,-),(-,-),(-,-),(-,-),(-,-),(-,-),(-,-),(-,-),(-,-),(-,-),(-,-))
OG5_127038	2	3	3	2	2	2	2	2	2	2	0	2	1	2	2	2	0	2	2	1	2	2	1	3	1	2	2	2	2	2	((Dnov_2:85,Lalb_2:85)_2:30,(Mrot_2:107,((Cteno_0:91,((Etrid_3:36,Erob_3:36)_3:21,(Caust_1:55,(Cjap_1:45,Ccalc_0:45)_1:10)_2:2)_2:34)_2:9,(Hlab_2:87,(Emex_2:81,((Mqua_2:68,(Bimp_1:13,Bter_2:13)_2:55)_2:10,(Amel_2:22,Aflo_2:22)_2:56)_2:3)_2:6)_2:13)_2:7)_2	1	-	-	-	-	-	-	-	-	-	-	-	-	-	-	-	-	-
OG5_127039	1	1	1	1	1	1	1	1	1	1	0	1	1	1	1	1	1	1	1	1	2	1	1	1	0	1	2	1	1	1	((Dnov_1:85,Lalb_1:85)_1:30,(Mrot_2:107,((Cteno_0:91,((Etrid_1:36,Erob_1:36)_1:21,(Caust_1:55,(Cjap_1:45,Ccalc_1:45)_1:10)_1:2)_1:34)_1:9,(Hlab_1:87,(Emex_1:81,((Mqua_2:68,(Bimp_0:13,Bter_1:13)_1:55)_1:10,(Amel_1:22,Aflo_1:22)_1:56)_1:3)_1:6)_1:13)_1:7)_1	1	-	-	-	-	-	-	-	-	-	-	-	-	-	-	-	-	-
OG5_127040	1	2	1	1	1	1	1	1	1	1	1	1	1	1	2	1	1	1	1	1	1	1	1	1	2	1	1	1	1	1	((Dnov_1:85,Lalb_1:85)_1:30,(Mrot_1:107,((Cteno_1:91,((Etrid_1:36,Erob_2:36)_1:21,(Caust_1:55,(Cjap_1:45,Ccalc_1:45)_1:10)_1:2)_1:34)_1:9,(Hlab_2:87,(Emex_1:81,((Mqua_1:68,(Bimp_2:13,Bter_1:13)_1:55)_1:10,(Amel_1:22,Aflo_1:22)_1:56)_1:3)_1:6)_1:13)_1:7)_1	1	-	-	-	-	-	-	-	-	-	-	-	-	-	-	-	-	-
OG5_127041	1	4	1	1	1	1	1	1	1	2	1	1	3	2	1	1	1	2	1	2	1	1	2	2	1	1	1	1	1	1	((Dnov_1:85,Lalb_1:85)_1:30,(Mrot_1:107,((Cteno_1:91,((Etrid_1:36,Erob_4:36)_2:21,(Caust_2:55,(Cjap_3:45,Ccalc_1:45)_2:10)_2:2)_2:34)_1:9,(Hlab_1:87,(Emex_1:81,((Mqua_1:68,(Bimp_1:13,Bter_1:13)_1:55)_1:10,(Amel_2:22,Aflo_1:22)_1:56)_1:3)_1:6)_1:13)_1:7)_1	0	0.670267	0.703415	0.572657	0.521089	0.700146	0.518526	0.678844	0.0525594	0.275538	0.0285564	0.619727	0.513707	0.734391	0.602779	0.134833	0.431968	0.52363
OG5_127042	1	1	1	1	1	1	1	1	1	1	0	1	2	1	1	1	1	1	1	1	1	1	1	1	1	1	1	1	1	1	((Dnov_1:85,Lalb_1:85)_1:30,(Mrot_1:107,((Cteno_0:91,((Etrid_1:36,Erob_1:36)_1:21,(Caust_1:55,(Cjap_2:45,Ccalc_1:45)_1:10)_1:2)_1:34)_1:9,(Hlab_1:87,(Emex_1:81,((Mqua_1:68,(Bimp_1:13,Bter_1:13)_1:55)_1:10,(Amel_1:22,Aflo_1:22)_1:56)_1:3)_1:6)_1:13)_1:7)_1	1	-	-	-	-	-	-	-	-	-	-	-	-	-	-	-	-	-
OG5_127043	1	1	2	1	1	1	1	1	1	1	1	1	1	1	1	1	0	1	1	1	1	0	1	1	3	1	1	1	1	1	((Dnov_1:85,Lalb_1:85)_1:30,(Mrot_1:107,((Cteno_1:91,((Etrid_2:36,Erob_1:36)_1:21,(Caust_1:55,(Cjap_1:45,Ccalc_0:45)_1:10)_1:2)_1:34)_1:9,(Hlab_1:87,(Emex_0:81,((Mqua_1:68,(Bimp_3:13,Bter_1:13)_1:55)_1:10,(Amel_1:22,Aflo_1:22)_1:56)_1:3)_1:6)_1:13)_1:7)_1	1	-	-	-	-	-	-	-	-	-	-	-	-	-	-	-	-	-
OG5_127044	2	2	4	2	2	2	2	2	2	2	0	2	2	2	2	2	3	2	2	2	1	1	2	2	2	2	2	1	2	2	((Dnov_1:85,Lalb_2:85)_2:30,(Mrot_1:107,((Cteno_0:91,((Etrid_4:36,Erob_2:36)_2:21,(Caust_2:55,(Cjap_2:45,Ccalc_3:45)_2:10)_2:2)_2:34)_2:9,(Hlab_2:87,(Emex_1:81,((Mqua_2:68,(Bimp_2:13,Bter_2:13)_2:55)_2:10,(Amel_2:22,Aflo_2:22)_2:56)_2:3)_2:6)_2:13)_2:7)_2	1	-	-	-	-	-	-	-	-	-	-	-	-	-	-	-	-	-
OG5_127045	1	3	1	1	1	1	1	1	1	2	0	1	2	2	1	1	2	2	1	2	1	1	1	2	2	1	1	1	1	1	((Dnov_1:85,Lalb_1:85)_1:30,(Mrot_1:107,((Cteno_0:91,((Etrid_1:36,Erob_3:36)_2:21,(Caust_1:55,(Cjap_2:45,Ccalc_2:45)_2:10)_2:2)_2:34)_1:9,(Hlab_1:87,(Emex_1:81,((Mqua_1:68,(Bimp_2:13,Bter_1:13)_1:55)_1:10,(Amel_2:22,Aflo_1:22)_1:56)_1:3)_1:6)_1:13)_1:7)_1	0	0.670267	0.703415	0.572657	0.521089	0.700146	0.518526	0.258409	0.0525594	0.275538	0.111231	0.619727	0.513707	0.355282	0.602779	0.708042	0.782355	0.52363
OG5_127046	1	2	0	2	2	2	2	2	2	2	0	1	0	1	1	2	0	1	2	0	1	2	1	1	3	2	2	2	2	2	((Dnov_2:85,Lalb_2:85)_2:30,(Mrot_1:107,((Cteno_0:91,((Etrid_0:36,Erob_2:36)_1:21,(Caust_1:55,(Cjap_0:45,Ccalc_0:45)_0:10)_1:2)_1:34)_1:9,(Hlab_1:87,(Emex_2:81,((Mqua_2:68,(Bimp_3:13,Bter_2:13)_2:55)_2:10,(Amel_2:22,Aflo_1:22)_2:56)_2:3)_2:6)_2:13)_2:7)_2	0	0.759262	0.792744	0.629883	0.540852	0.44402	0.536029	0.258409	0.600669	0.159117	0.0553953	0.566305	0.506925	0.648367	0.0831715	0.5	0.5	0.0684123
OG5_127047	2	2	1	2	2	2	2	2	2	2	2	2	2	2	2	3	2	2	2	2	2	2	2	2	2	2	2	2	2	2	((Dnov_2:85,Lalb_2:85)_2:30,(Mrot_2:107,((Cteno_2:91,((Etrid_1:36,Erob_2:36)_2:21,(Caust_2:55,(Cjap_2:45,Ccalc_2:45)_2:10)_2:2)_2:34)_2:9,(Hlab_2:87,(Emex_2:81,((Mqua_2:68,(Bimp_2:13,Bter_3:13)_2:55)_2:10,(Amel_2:22,Aflo_2:22)_2:56)_2:3)_2:6)_2:13)_2:7)_2	1	-	-	-	-	-	-	-	-	-	-	-	-	-	-	-	-	-
OG5_127048	2	4	4	2	2	2	2	2	3	2	2	2	1	3	2	3	3	3	2	3	2	1	4	4	3	2	2	2	2	2	((Dnov_2:85,Lalb_2:85)_2:30,(Mrot_2:107,((Cteno_2:91,((Etrid_4:36,Erob_4:36)_4:21,(Caust_4:55,(Cjap_1:45,Ccalc_3:45)_3:10)_3:2)_3:34)_2:9,(Hlab_2:87,(Emex_1:81,((Mqua_2:68,(Bimp_3:13,Bter_3:13)_3:55)_2:10,(Amel_2:22,Aflo_2:22)_2:56)_2:3)_2:6)_2:13)_2:7)_2	1	-	-	-	-	-	-	-	-	-	-	-	-	-	-	-	-	-
OG5_127049	2	2	2	2	2	2	2	1	1	2	2	2	0	1	2	1	0	1	2	0	3	2	1	2	1	2	2	2	2	2	((Dnov_2:85,Lalb_1:85)_2:30,(Mrot_3:107,((Cteno_2:91,((Etrid_2:36,Erob_2:36)_2:21,(Caust_1:55,(Cjap_0:45,Ccalc_0:45)_0:10)_1:2)_1:34)_2:9,(Hlab_2:87,(Emex_2:81,((Mqua_2:68,(Bimp_1:13,Bter_1:13)_1:55)_2:10,(Amel_2:22,Aflo_2:22)_2:56)_2:3)_2:6)_2:13)_2:7)_2	1	-	-	-	-	-	-	-	-	-	-	-	-	-	-	-	-	-
OG5_127050	1	5	2	1	1	1	1	1	1	1	1	1	3	2	1	1	1	2	1	2	1	1	1	2	1	1	1	1	1	1	((Dnov_1:85,Lalb_1:85)_1:30,(Mrot_1:107,((Cteno_1:91,((Etrid_2:36,Erob_5:36)_2:21,(Caust_1:55,(Cjap_3:45,Ccalc_1:45)_2:10)_2:2)_2:34)_1:9,(Hlab_1:87,(Emex_1:81,((Mqua_1:68,(Bimp_1:13,Bter_1:13)_1:55)_1:10,(Amel_1:22,Aflo_1:22)_1:56)_1:3)_1:6)_1:13)_1:7)_1	1	-	-	-	-	-	-	-	-	-	-	-	-	-	-	-	-	-
OG5_127051	1	1	1	1	1	1	1	1	1	1	0	1	3	1	1	1	1	1	1	1	0	1	0	1	1	1	1	1	1	1	((Dnov_1:85,Lalb_1:85)_1:30,(Mrot_0:107,((Cteno_0:91,((Etrid_1:36,Erob_1:36)_1:21,(Caust_0:55,(Cjap_3:45,Ccalc_1:45)_1:10)_1:2)_1:34)_1:9,(Hlab_1:87,(Emex_1:81,((Mqua_1:68,(Bimp_1:13,Bter_1:13)_1:55)_1:10,(Amel_1:22,Aflo_1:22)_1:56)_1:3)_1:6)_1:13)_1:7)_1	1	-	-	-	-	-	-	-	-	-	-	-	-	-	-	-	-	-
OG5_127052	2	3	4	1	1	1	1	1	1	1	2	1	0	1	1	1	1	1	1	1	1	1	0	3	1	1	1	1	1	1	((Dnov_1:85,Lalb_1:85)_1:30,(Mrot_1:107,((Cteno_2:91,((Etrid_4:36,Erob_3:36)_3:21,(Caust_0:55,(Cjap_0:45,Ccalc_1:45)_1:10)_1:2)_1:34)_1:9,(Hlab_1:87,(Emex_1:81,((Mqua_1:68,(Bimp_1:13,Bter_1:13)_1:55)_1:10,(Amel_1:22,Aflo_2:22)_1:56)_1:3)_1:6)_1:13)_1:7)_1	0	0.670267	0.703415	0.572657	0.521089	0.700146	0.518526	0.095364	0.600669	0.167963	0.731527	0.00234612	0.506925	0.216039	0.556002	0.186028	0.692604	0.52363
OG5_127053	1	3	3	2	2	2	2	2	2	2	2	2	2	2	2	2	2	2	2	2	2	2	2	3	2	2	2	2	2	2	((Dnov_2:85,Lalb_2:85)_2:30,(Mrot_2:107,((Cteno_2:91,((Etrid_3:36,Erob_3:36)_3:21,(Caust_2:55,(Cjap_2:45,Ccalc_2:45)_2:10)_2:2)_2:34)_2:9,(Hlab_2:87,(Emex_2:81,((Mqua_2:68,(Bimp_2:13,Bter_2:13)_2:55)_2:10,(Amel_2:22,Aflo_1:22)_2:56)_2:3)_2:6)_2:13)_2:7)_2	1	-	-	-	-	-	-	-	-	-	-	-	-	-	-	-	-	-
OG5_127054	1	1	2	1	1	1	1	1	1	1	1	1	1	1	1	1	1	1	1	1	1	1	1	1	1	1	1	1	1	1	((Dnov_1:85,Lalb_1:85)_1:30,(Mrot_1:107,((Cteno_1:91,((Etrid_2:36,Erob_1:36)_1:21,(Caust_1:55,(Cjap_1:45,Ccalc_1:45)_1:10)_1:2)_1:34)_1:9,(Hlab_1:87,(Emex_1:81,((Mqua_1:68,(Bimp_1:13,Bter_1:13)_1:55)_1:10,(Amel_1:22,Aflo_1:22)_1:56)_1:3)_1:6)_1:13)_1:7)_1	1	-	-	-	-	-	-	-	-	-	-	-	-	-	-	-	-	-
OG5_127055	1	1	2	1	1	1	1	1	1	2	0	1	1	1	1	1	1	1	1	1	1	1	2	1	1	1	1	1	1	1	((Dnov_1:85,Lalb_1:85)_1:30,(Mrot_1:107,((Cteno_0:91,((Etrid_2:36,Erob_1:36)_1:21,(Caust_2:55,(Cjap_1:45,Ccalc_1:45)_1:10)_1:2)_1:34)_1:9,(Hlab_1:87,(Emex_1:81,((Mqua_1:68,(Bimp_1:13,Bter_1:13)_1:55)_1:10,(Amel_2:22,Aflo_1:22)_1:56)_1:3)_1:6)_1:13)_1:7)_1	1	-	-	-	-	-	-	-	-	-	-	-	-	-	-	-	-	-
OG5_127057	1	1	0	1	1	1	1	1	1	1	1	1	1	1	1	1	2	1	1	1	1	1	1	1	1	1	1	1	1	1	((Dnov_1:85,Lalb_1:85)_1:30,(Mrot_1:107,((Cteno_1:91,((Etrid_0:36,Erob_1:36)_1:21,(Caust_1:55,(Cjap_1:45,Ccalc_2:45)_1:10)_1:2)_1:34)_1:9,(Hlab_1:87,(Emex_1:81,((Mqua_1:68,(Bimp_1:13,Bter_1:13)_1:55)_1:10,(Amel_1:22,Aflo_1:22)_1:56)_1:3)_1:6)_1:13)_1:7)_1	1	-	-	-	-	-	-	-	-	-	-	-	-	-	-	-	-	-
OG5_127058	1	1	4	1	1	1	1	1	1	1	0	1	1	2	1	1	5	2	1	2	1	1	2	2	2	1	1	1	1	1	((Dnov_1:85,Lalb_1:85)_1:30,(Mrot_1:107,((Cteno_0:91,((Etrid_4:36,Erob_1:36)_2:21,(Caust_2:55,(Cjap_1:45,Ccalc_5:45)_2:10)_2:2)_2:34)_1:9,(Hlab_1:87,(Emex_1:81,((Mqua_1:68,(Bimp_2:13,Bter_1:13)_1:55)_1:10,(Amel_1:22,Aflo_1:22)_1:56)_1:3)_1:6)_1:13)_1:7)_1	0	0.670267	0.703415	0.572657	0.521089	0.700146	0.518526	0.258409	0.0525594	0.0298593	0.270485	0.619727	0.513707	0.734391	0.602779	0.314343	0.013583	0.52363
OG5_127059	1	1	1	1	1	1	1	1	1	1	1	1	1	1	1	1	2	1	1	1	1	1	1	1	1	1	1	1	1	1	((Dnov_1:85,Lalb_1:85)_1:30,(Mrot_1:107,((Cteno_1:91,((Etrid_1:36,Erob_1:36)_1:21,(Caust_1:55,(Cjap_1:45,Ccalc_2:45)_1:10)_1:2)_1:34)_1:9,(Hlab_1:87,(Emex_1:81,((Mqua_1:68,(Bimp_1:13,Bter_1:13)_1:55)_1:10,(Amel_1:22,Aflo_1:22)_1:56)_1:3)_1:6)_1:13)_1:7)_1	1	-	-	-	-	-	-	-	-	-	-	-	-	-	-	-	-	-
OG5_127060	2	1	1	1	1	1	1	1	1	2	1	1	1	1	2	1	2	1	1	1	1	1	1	1	1	1	1	1	2	1	((Dnov_1:85,Lalb_1:85)_1:30,(Mrot_1:107,((Cteno_1:91,((Etrid_1:36,Erob_1:36)_1:21,(Caust_1:55,(Cjap_1:45,Ccalc_2:45)_1:10)_1:2)_1:34)_1:9,(Hlab_2:87,(Emex_1:81,((Mqua_1:68,(Bimp_1:13,Bter_1:13)_1:55)_1:10,(Amel_2:22,Aflo_2:22)_2:56)_1:3)_1:6)_1:13)_1:7)_1	1	-	-	-	-	-	-	-	-	-	-	-	-	-	-	-	-	-
OG5_127061	1	3	1	1	1	1	1	1	1	1	0	1	2	1	1	1	1	1	1	1	1	1	1	1	1	1	1	1	1	1	((Dnov_1:85,Lalb_1:85)_1:30,(Mrot_1:107,((Cteno_0:91,((Etrid_1:36,Erob_3:36)_1:21,(Caust_1:55,(Cjap_2:45,Ccalc_1:45)_1:10)_1:2)_1:34)_1:9,(Hlab_1:87,(Emex_1:81,((Mqua_1:68,(Bimp_1:13,Bter_1:13)_1:55)_1:10,(Amel_1:22,Aflo_1:22)_1:56)_1:3)_1:6)_1:13)_1:7)_1	1	-	-	-	-	-	-	-	-	-	-	-	-	-	-	-	-	-
OG5_127063	2	2	5	2	2	2	2	2	2	2	0	2	2	2	2	2	2	2	2	2	2	2	2	2	2	2	1	2	2	2	((Dnov_2:85,Lalb_2:85)_2:30,(Mrot_2:107,((Cteno_0:91,((Etrid_5:36,Erob_2:36)_2:21,(Caust_2:55,(Cjap_2:45,Ccalc_2:45)_2:10)_2:2)_2:34)_2:9,(Hlab_2:87,(Emex_2:81,((Mqua_1:68,(Bimp_2:13,Bter_2:13)_2:55)_2:10,(Amel_2:22,Aflo_2:22)_2:56)_2:3)_2:6)_2:13)_2:7)_2	1	-	-	-	-	-	-	-	-	-	-	-	-	-	-	-	-	-
OG5_127064	1	1	1	1	1	1	1	1	1	1	0	1	1	1	1	1	1	1	1	1	1	1	1	1	1	1	1	1	1	1	((Dnov_1:85,Lalb_1:85)_1:30,(Mrot_1:107,((Cteno_0:91,((Etrid_1:36,Erob_1:36)_1:21,(Caust_1:55,(Cjap_1:45,Ccalc_1:45)_1:10)_1:2)_1:34)_1:9,(Hlab_1:87,(Emex_1:81,((Mqua_1:68,(Bimp_1:13,Bter_1:13)_1:55)_1:10,(Amel_1:22,Aflo_1:22)_1:56)_1:3)_1:6)_1:13)_1:7)_1	1	-	-	-	-	-	-	-	-	-	-	-	-	-	-	-	-	-
OG5_127065	0	0	0	0	0	0	0	0	0	0	0	1	0	1	0	0	1	1	1	1	0	0	0	0	0	0	0	0	0	1	((Dnov_0:85,Lalb_0:85)_0:30,(Mrot_0:107,((Cteno_0:91,((Etrid_0:36,Erob_0:36)_0:21,(Caust_0:55,(Cjap_0:45,Ccalc_1:45)_1:10)_1:2)_1:34)_1:9,(Hlab_0:87,(Emex_0:81,((Mqua_0:68,(Bimp_0:13,Bter_0:13)_0:55)_0:10,(Amel_0:22,Aflo_0:22)_0:56)_0:3)_0:6)_0:13)_1:7)_1	0	0.5	0.5	0.10756	0.521089	0.287495	0.518526	0.258409	0.600669	0.5	0.5	0.0982784	0.506925	0.216039	0.556002	0.186028	0.692604	0.52363
OG5_127067	1	1	4	1	1	1	1	1	1	2	0	1	1	1	1	1	2	1	1	1	1	1	1	1	2	1	1	1	1	1	((Dnov_1:85,Lalb_1:85)_1:30,(Mrot_1:107,((Cteno_0:91,((Etrid_4:36,Erob_1:36)_1:21,(Caust_1:55,(Cjap_1:45,Ccalc_2:45)_1:10)_1:2)_1:34)_1:9,(Hlab_1:87,(Emex_1:81,((Mqua_1:68,(Bimp_2:13,Bter_1:13)_1:55)_1:10,(Amel_2:22,Aflo_1:22)_1:56)_1:3)_1:6)_1:13)_1:7)_1	0	0.670267	0.703415	0.572657	0.521089	0.700146	0.518526	0.258409	0.600669	0.000747971	0.605908	0.566305	0.506925	0.648367	0.556002	0.627121	0.102924	0.52363
OG5_127068	2	3	2	2	2	2	2	3	2	2	0	2	3	2	2	2	2	2	2	2	2	2	2	2	2	2	2	2	2	2	((Dnov_2:85,Lalb_3:85)_2:30,(Mrot_2:107,((Cteno_0:91,((Etrid_2:36,Erob_3:36)_2:21,(Caust_2:55,(Cjap_3:45,Ccalc_2:45)_2:10)_2:2)_2:34)_2:9,(Hlab_2:87,(Emex_2:81,((Mqua_2:68,(Bimp_2:13,Bter_2:13)_2:55)_2:10,(Amel_2:22,Aflo_2:22)_2:56)_2:3)_2:6)_2:13)_2:7)_2	1	-	-	-	-	-	-	-	-	-	-	-	-	-	-	-	-	-
OG5_127069	1	2	2	1	1	1	1	1	1	1	1	1	1	1	1	1	2	1	1	1	1	1	1	2	1	1	1	1	1	1	((Dnov_1:85,Lalb_1:85)_1:30,(Mrot_1:107,((Cteno_1:91,((Etrid_2:36,Erob_2:36)_2:21,(Caust_1:55,(Cjap_1:45,Ccalc_2:45)_1:10)_1:2)_1:34)_1:9,(Hlab_1:87,(Emex_1:81,((Mqua_1:68,(Bimp_1:13,Bter_1:13)_1:55)_1:10,(Amel_1:22,Aflo_1:22)_1:56)_1:3)_1:6)_1:13)_1:7)_1	1	-	-	-	-	-	-	-	-	-	-	-	-	-	-	-	-	-
OG5_127070	1	10	0	1	1	1	1	1	1	1	0	1	1	1	1	1	1	1	1	1	1	1	1	1	1	1	1	1	1	1	((Dnov_1:85,Lalb_1:85)_1:30,(Mrot_1:107,((Cteno_0:91,((Etrid_0:36,Erob_10:36)_1:21,(Caust_1:55,(Cjap_1:45,Ccalc_1:45)_1:10)_1:2)_1:34)_1:9,(Hlab_1:87,(Emex_1:81,((Mqua_1:68,(Bimp_1:13,Bter_1:13)_1:55)_1:10,(Amel_1:22,Aflo_1:22)_1:56)_1:3)_1:6)_1:13)_1:7)_	0	0.670267	0.703415	0.572657	0.521089	0.700146	0.518526	0.258409	0.600669	0.159117	1.3916e-09	0.566305	0.506925	0.648367	0.556002	0.627121	0.692604	0.52363
OG5_127071	2	3	4	2	2	2	2	2	2	2	2	2	4	3	2	2	2	3	2	3	2	2	3	3	2	2	2	2	2	2	((Dnov_2:85,Lalb_2:85)_2:30,(Mrot_2:107,((Cteno_2:91,((Etrid_4:36,Erob_3:36)_3:21,(Caust_3:55,(Cjap_4:45,Ccalc_2:45)_3:10)_3:2)_3:34)_2:9,(Hlab_2:87,(Emex_2:81,((Mqua_2:68,(Bimp_2:13,Bter_2:13)_2:55)_2:10,(Amel_2:22,Aflo_2:22)_2:56)_2:3)_2:6)_2:13)_2:7)_2	1	-	-	-	-	-	-	-	-	-	-	-	-	-	-	-	-	-
OG5_127072	1	1	2	1	1	1	1	0	1	1	1	1	1	1	1	1	0	1	1	1	1	1	0	1	1	1	1	1	1	1	((Dnov_1:85,Lalb_0:85)_1:30,(Mrot_1:107,((Cteno_1:91,((Etrid_2:36,Erob_1:36)_1:21,(Caust_0:55,(Cjap_1:45,Ccalc_0:45)_1:10)_1:2)_1:34)_1:9,(Hlab_1:87,(Emex_1:81,((Mqua_1:68,(Bimp_1:13,Bter_1:13)_1:55)_1:10,(Amel_1:22,Aflo_1:22)_1:56)_1:3)_1:6)_1:13)_1:7)_1	1	-	-	-	-	-	-	-	-	-	-	-	-	-	-	-	-	-
OG5_127073	1	1	5	1	1	1	1	1	1	1	0	1	1	1	1	1	1	1	1	1	1	1	1	1	1	1	1	1	1	1	((Dnov_1:85,Lalb_1:85)_1:30,(Mrot_1:107,((Cteno_0:91,((Etrid_5:36,Erob_1:36)_1:21,(Caust_1:55,(Cjap_1:45,Ccalc_1:45)_1:10)_1:2)_1:34)_1:9,(Hlab_1:87,(Emex_1:81,((Mqua_1:68,(Bimp_1:13,Bter_1:13)_1:55)_1:10,(Amel_1:22,Aflo_1:22)_1:56)_1:3)_1:6)_1:13)_1:7)_1	1	-	-	-	-	-	-	-	-	-	-	-	-	-	-	-	-	-
OG5_127074	1	6	8	1	1	1	1	1	1	1	0	1	1	1	1	1	1	1	1	1	1	1	1	5	1	1	1	1	1	1	((Dnov_1:85,Lalb_1:85)_1:30,(Mrot_1:107,((Cteno_0:91,((Etrid_8:36,Erob_6:36)_5:21,(Caust_1:55,(Cjap_1:45,Ccalc_1:45)_1:10)_1:2)_1:34)_1:9,(Hlab_1:87,(Emex_1:81,((Mqua_1:68,(Bimp_1:13,Bter_1:13)_1:55)_1:10,(Amel_1:22,Aflo_1:22)_1:56)_1:3)_1:6)_1:13)_1:7)_1	0	0.670267	0.703415	0.572657	0.521089	0.700146	0.518526	0.258409	0.600669	0.0234006	0.256947	1.10607e-05	0.506925	0.648367	0.556002	0.627121	0.692604	0.52363
OG5_127075	1	0	2	1	1	1	1	0	1	1	1	1	0	1	1	1	4	1	1	1	1	0	1	1	1	1	1	1	1	1	((Dnov_1:85,Lalb_0:85)_1:30,(Mrot_1:107,((Cteno_1:91,((Etrid_2:36,Erob_0:36)_1:21,(Caust_1:55,(Cjap_0:45,Ccalc_4:45)_1:10)_1:2)_1:34)_1:9,(Hlab_1:87,(Emex_0:81,((Mqua_1:68,(Bimp_1:13,Bter_1:13)_1:55)_1:10,(Amel_1:22,Aflo_1:22)_1:56)_1:3)_1:6)_1:13)_1:7)_1	0	0.670267	0.291918	0.572657	0.521089	0.700146	0.518526	0.678844	0.600669	0.0566798	0.155715	0.566305	0.506925	0.648367	0.556002	0.186028	0.00479815	0.52363
OG5_127076	1	2	0	1	1	1	1	2	1	1	0	1	1	1	1	1	4	1	1	1	1	1	1	1	1	1	1	1	1	1	((Dnov_1:85,Lalb_2:85)_1:30,(Mrot_1:107,((Cteno_0:91,((Etrid_0:36,Erob_2:36)_1:21,(Caust_1:55,(Cjap_1:45,Ccalc_4:45)_1:10)_1:2)_1:34)_1:9,(Hlab_1:87,(Emex_1:81,((Mqua_1:68,(Bimp_1:13,Bter_1:13)_1:55)_1:10,(Amel_1:22,Aflo_1:22)_1:56)_1:3)_1:6)_1:13)_1:7)_1	1	-	-	-	-	-	-	-	-	-	-	-	-	-	-	-	-	-
OG5_127077	1	2	1	1	1	1	1	1	1	1	1	1	1	1	1	1	1	1	1	1	1	1	1	1	2	1	1	2	1	1	((Dnov_2:85,Lalb_1:85)_1:30,(Mrot_1:107,((Cteno_1:91,((Etrid_1:36,Erob_2:36)_1:21,(Caust_1:55,(Cjap_1:45,Ccalc_1:45)_1:10)_1:2)_1:34)_1:9,(Hlab_1:87,(Emex_1:81,((Mqua_1:68,(Bimp_2:13,Bter_1:13)_1:55)_1:10,(Amel_1:22,Aflo_1:22)_1:56)_1:3)_1:6)_1:13)_1:7)_1	1	-	-	-	-	-	-	-	-	-	-	-	-	-	-	-	-	-
OG5_127078	2	1	5	2	2	2	2	1	2	3	0	2	0	2	2	2	4	2	2	2	2	2	3	2	2	2	2	2	2	2	((Dnov_2:85,Lalb_1:85)_2:30,(Mrot_2:107,((Cteno_0:91,((Etrid_5:36,Erob_1:36)_2:21,(Caust_3:55,(Cjap_0:45,Ccalc_4:45)_2:10)_2:2)_2:34)_2:9,(Hlab_2:87,(Emex_2:81,((Mqua_2:68,(Bimp_2:13,Bter_2:13)_2:55)_2:10,(Amel_3:22,Aflo_2:22)_2:56)_2:3)_2:6)_2:13)_2:7)_2	0	0.759262	0.449163	0.629883	0.540852	0.789655	0.536029	0.0373239	0.672041	0.00250015	0.270485	0.619727	0.513707	0.159004	0.602779	0.0161874	0.0958656	0.545599
OG5_127079	1	1	0	1	1	1	1	1	1	1	1	1	0	1	1	1	0	0	1	0	1	1	0	1	1	1	1	1	1	1	((Dnov_1:85,Lalb_1:85)_1:30,(Mrot_1:107,((Cteno_1:91,((Etrid_0:36,Erob_1:36)_1:21,(Caust_0:55,(Cjap_0:45,Ccalc_0:45)_0:10)_1:2)_1:34)_1:9,(Hlab_1:87,(Emex_1:81,((Mqua_1:68,(Bimp_1:13,Bter_1:13)_1:55)_1:10,(Amel_1:22,Aflo_1:22)_1:56)_1:3)_1:6)_1:13)_1:7)_1	1	-	-	-	-	-	-	-	-	-	-	-	-	-	-	-	-	-
OG5_127080	1	1	3	1	1	1	1	1	1	2	1	1	1	1	1	1	2	1	1	1	2	2	0	1	1	1	1	1	1	1	((Dnov_1:85,Lalb_1:85)_1:30,(Mrot_2:107,((Cteno_1:91,((Etrid_3:36,Erob_1:36)_1:21,(Caust_0:55,(Cjap_1:45,Ccalc_2:45)_1:10)_1:2)_1:34)_1:9,(Hlab_1:87,(Emex_2:81,((Mqua_1:68,(Bimp_1:13,Bter_1:13)_1:55)_1:10,(Amel_2:22,Aflo_1:22)_1:56)_1:3)_1:6)_1:13)_1:7)_1	1	-	-	-	-	-	-	-	-	-	-	-	-	-	-	-	-	-
OG5_127081	1	2	2	1	1	1	1	1	1	1	0	1	1	1	1	1	0	1	1	1	1	1	1	2	1	1	1	1	1	1	((Dnov_1:85,Lalb_1:85)_1:30,(Mrot_1:107,((Cteno_0:91,((Etrid_2:36,Erob_2:36)_2:21,(Caust_1:55,(Cjap_1:45,Ccalc_0:45)_1:10)_1:2)_1:34)_1:9,(Hlab_1:87,(Emex_1:81,((Mqua_1:68,(Bimp_1:13,Bter_1:13)_1:55)_1:10,(Amel_1:22,Aflo_1:22)_1:56)_1:3)_1:6)_1:13)_1:7)_1	1	-	-	-	-	-	-	-	-	-	-	-	-	-	-	-	-	-
OG5_127082	1	0	0	1	1	1	1	1	1	0	0	1	0	1	0	1	1	1	1	1	1	1	0	0	2	1	1	1	1	1	((Dnov_1:85,Lalb_1:85)_1:30,(Mrot_1:107,((Cteno_0:91,((Etrid_0:36,Erob_0:36)_0:21,(Caust_0:55,(Cjap_0:45,Ccalc_1:45)_1:10)_1:2)_1:34)_1:9,(Hlab_0:87,(Emex_1:81,((Mqua_1:68,(Bimp_2:13,Bter_1:13)_1:55)_1:10,(Amel_0:22,Aflo_1:22)_1:56)_1:3)_1:6)_1:13)_1:7)_1	0	0.670267	0.703415	0.572657	0.521089	0.700146	0.518526	0.258409	0.600669	0.5	0.5	0.0982784	0.506925	0.216039	0.556002	0.186028	0.692604	0.52363
OG5_127086	0	0	0	1	1	1	0	0	1	0	0	1	0	1	0	0	1	1	1	1	0	0	0	0	1	0	0	0	0	1	((Dnov_0:85,Lalb_0:85)_0:30,(Mrot_0:107,((Cteno_0:91,((Etrid_0:36,Erob_0:36)_0:21,(Caust_0:55,(Cjap_0:45,Ccalc_1:45)_1:10)_1:2)_1:34)_1:9,(Hlab_0:87,(Emex_0:81,((Mqua_0:68,(Bimp_1:13,Bter_0:13)_1:55)_1:10,(Amel_0:22,Aflo_0:22)_0:56)_1:3)_1:6)_1:13)_1:7)_1	0	0.5	0.5	0.10756	0.521089	0.287495	0.518526	0.258409	0.600669	0.5	0.5	0.0982784	0.506925	0.216039	0.556002	0.186028	0.692604	0.52363
OG5_127087	0	0	0	1	1	1	0	0	1	0	0	1	0	1	0	0	1	1	1	1	0	0	0	0	1	0	0	0	0	1	((Dnov_0:85,Lalb_0:85)_0:30,(Mrot_0:107,((Cteno_0:91,((Etrid_0:36,Erob_0:36)_0:21,(Caust_0:55,(Cjap_0:45,Ccalc_1:45)_1:10)_1:2)_1:34)_1:9,(Hlab_0:87,(Emex_0:81,((Mqua_0:68,(Bimp_1:13,Bter_0:13)_1:55)_1:10,(Amel_0:22,Aflo_0:22)_0:56)_1:3)_1:6)_1:13)_1:7)_1	0	0.5	0.5	0.10756	0.521089	0.287495	0.518526	0.258409	0.600669	0.5	0.5	0.0982784	0.506925	0.216039	0.556002	0.186028	0.692604	0.52363
OG5_127088	1	1	1	1	1	1	1	1	1	1	1	1	0	1	1	1	1	1	1	1	1	1	1	1	1	1	1	1	1	1	((Dnov_1:85,Lalb_1:85)_1:30,(Mrot_1:107,((Cteno_1:91,((Etrid_1:36,Erob_1:36)_1:21,(Caust_1:55,(Cjap_0:45,Ccalc_1:45)_1:10)_1:2)_1:34)_1:9,(Hlab_1:87,(Emex_1:81,((Mqua_1:68,(Bimp_1:13,Bter_1:13)_1:55)_1:10,(Amel_1:22,Aflo_1:22)_1:56)_1:3)_1:6)_1:13)_1:7)_1	1	-	-	-	-	-	-	-	-	-	-	-	-	-	-	-	-	-
OG5_127089	1	0	0	1	1	2	1	1	2	1	1	1	1	1	1	2	1	1	1	1	1	1	1	0	2	1	3	1	1	1	((Dnov_1:85,Lalb_1:85)_1:30,(Mrot_1:107,((Cteno_1:91,((Etrid_0:36,Erob_0:36)_0:21,(Caust_1:55,(Cjap_1:45,Ccalc_1:45)_1:10)_1:2)_1:34)_1:9,(Hlab_1:87,(Emex_1:81,((Mqua_3:68,(Bimp_2:13,Bter_2:13)_2:55)_2:10,(Amel_1:22,Aflo_1:22)_1:56)_1:3)_1:6)_1:13)_1:7)_1	1	-	-	-	-	-	-	-	-	-	-	-	-	-	-	-	-	-
OG5_127090	1	2	0	1	1	1	1	1	1	1	0	1	1	1	1	1	0	1	1	1	1	1	1	1	1	1	1	1	1	1	((Dnov_1:85,Lalb_1:85)_1:30,(Mrot_1:107,((Cteno_0:91,((Etrid_0:36,Erob_2:36)_1:21,(Caust_1:55,(Cjap_1:45,Ccalc_0:45)_1:10)_1:2)_1:34)_1:9,(Hlab_1:87,(Emex_1:81,((Mqua_1:68,(Bimp_1:13,Bter_1:13)_1:55)_1:10,(Amel_1:22,Aflo_1:22)_1:56)_1:3)_1:6)_1:13)_1:7)_1	1	-	-	-	-	-	-	-	-	-	-	-	-	-	-	-	-	-
OG5_127091	1	1	2	1	1	1	1	1	1	1	1	1	2	1	2	1	1	1	1	1	1	1	1	1	1	1	1	1	1	1	((Dnov_1:85,Lalb_1:85)_1:30,(Mrot_1:107,((Cteno_1:91,((Etrid_2:36,Erob_1:36)_1:21,(Caust_1:55,(Cjap_2:45,Ccalc_1:45)_1:10)_1:2)_1:34)_1:9,(Hlab_2:87,(Emex_1:81,((Mqua_1:68,(Bimp_1:13,Bter_1:13)_1:55)_1:10,(Amel_1:22,Aflo_1:22)_1:56)_1:3)_1:6)_1:13)_1:7)_1	1	-	-	-	-	-	-	-	-	-	-	-	-	-	-	-	-	-
OG5_127092	2	2	2	2	2	2	2	3	1	2	1	2	1	2	2	1	3	2	2	2	2	1	2	2	1	2	2	1	2	2	((Dnov_1:85,Lalb_3:85)_2:30,(Mrot_2:107,((Cteno_1:91,((Etrid_2:36,Erob_2:36)_2:21,(Caust_2:55,(Cjap_1:45,Ccalc_3:45)_2:10)_2:2)_2:34)_2:9,(Hlab_2:87,(Emex_1:81,((Mqua_2:68,(Bimp_1:13,Bter_1:13)_1:55)_2:10,(Amel_2:22,Aflo_2:22)_2:56)_2:3)_2:6)_2:13)_2:7)_2	1	-	-	-	-	-	-	-	-	-	-	-	-	-	-	-	-	-
OG5_127094	1	0	1	1	1	1	1	1	1	1	0	1	1	1	1	0	2	1	1	1	0	1	1	1	1	1	1	0	1	1	((Dnov_0:85,Lalb_1:85)_1:30,(Mrot_0:107,((Cteno_0:91,((Etrid_1:36,Erob_0:36)_1:21,(Caust_1:55,(Cjap_1:45,Ccalc_2:45)_1:10)_1:2)_1:34)_1:9,(Hlab_1:87,(Emex_1:81,((Mqua_1:68,(Bimp_1:13,Bter_0:13)_1:55)_1:10,(Amel_1:22,Aflo_1:22)_1:56)_1:3)_1:6)_1:13)_1:7)_1	1	-	-	-	-	-	-	-	-	-	-	-	-	-	-	-	-	-
OG5_127095	5	7	11	5	5	5	5	4	4	4	3	5	4	6	5	4	4	6	5	5	6	6	9	7	4	5	5	4	5	5	((Dnov_4:85,Lalb_4:85)_5:30,(Mrot_6:107,((Cteno_3:91,((Etrid_11:36,Erob_7:36)_7:21,(Caust_9:55,(Cjap_4:45,Ccalc_4:45)_5:10)_6:2)_6:34)_5:9,(Hlab_5:87,(Emex_6:81,((Mqua_5:68,(Bimp_4:13,Bter_4:13)_4:55)_5:10,(Amel_4:22,Aflo_5:22)_5:56)_5:3)_5:6)_5:13)_5:7)_	0	0.6005	0.646186	0.74093	0.593086	0.441317	0.583006	0.253323	0.245254	0.00947908	0.834264	0.194379	0.539464	0.0733098	0.354456	0.523738	0.632232	0.602779
OG5_127096	1	2	2	1	1	1	1	1	1	1	1	1	1	1	1	1	2	1	1	1	1	0	1	2	1	1	1	1	1	1	((Dnov_1:85,Lalb_1:85)_1:30,(Mrot_1:107,((Cteno_1:91,((Etrid_2:36,Erob_2:36)_2:21,(Caust_1:55,(Cjap_1:45,Ccalc_2:45)_1:10)_1:2)_1:34)_1:9,(Hlab_1:87,(Emex_0:81,((Mqua_1:68,(Bimp_1:13,Bter_1:13)_1:55)_1:10,(Amel_1:22,Aflo_1:22)_1:56)_1:3)_1:6)_1:13)_1:7)_1	1	-	-	-	-	-	-	-	-	-	-	-	-	-	-	-	-	-
OG5_127097	2	3	1	2	2	2	2	1	2	1	1	2	2	2	2	2	3	2	2	2	2	2	1	2	2	2	2	2	2	2	((Dnov_2:85,Lalb_1:85)_2:30,(Mrot_2:107,((Cteno_1:91,((Etrid_1:36,Erob_3:36)_2:21,(Caust_1:55,(Cjap_2:45,Ccalc_3:45)_2:10)_2:2)_2:34)_2:9,(Hlab_2:87,(Emex_2:81,((Mqua_2:68,(Bimp_2:13,Bter_2:13)_2:55)_2:10,(Amel_1:22,Aflo_2:22)_2:56)_2:3)_2:6)_2:13)_2:7)_2	1	-	-	-	-	-	-	-	-	-	-	-	-	-	-	-	-	-
OG5_127098	2	1	3	2	2	2	2	2	2	2	2	2	5	2	2	2	2	2	2	2	2	2	2	2	1	2	2	2	2	2	((Dnov_2:85,Lalb_2:85)_2:30,(Mrot_2:107,((Cteno_2:91,((Etrid_3:36,Erob_1:36)_2:21,(Caust_2:55,(Cjap_5:45,Ccalc_2:45)_2:10)_2:2)_2:34)_2:9,(Hlab_2:87,(Emex_2:81,((Mqua_2:68,(Bimp_1:13,Bter_2:13)_2:55)_2:10,(Amel_2:22,Aflo_2:22)_2:56)_2:3)_2:6)_2:13)_2:7)_2	1	-	-	-	-	-	-	-	-	-	-	-	-	-	-	-	-	-
OG5_127099	1	2	5	1	1	1	1	3	1	1	1	1	1	1	1	1	1	1	1	1	1	1	1	2	2	2	1	2	1	1	((Dnov_2:85,Lalb_3:85)_2:30,(Mrot_1:107,((Cteno_1:91,((Etrid_5:36,Erob_2:36)_2:21,(Caust_1:55,(Cjap_1:45,Ccalc_1:45)_1:10)_1:2)_1:34)_1:9,(Hlab_1:87,(Emex_1:81,((Mqua_1:68,(Bimp_2:13,Bter_1:13)_1:55)_1:10,(Amel_1:22,Aflo_1:22)_1:56)_1:3)_1:6)_1:13)_1:7)_1	1	-	-	-	-	-	-	-	-	-	-	-	-	-	-	-	-	-
OG5_127100	1	2	1	1	1	1	1	1	1	1	1	1	1	1	1	1	1	1	1	1	1	1	1	1	1	1	1	1	1	1	((Dnov_1:85,Lalb_1:85)_1:30,(Mrot_1:107,((Cteno_1:91,((Etrid_1:36,Erob_2:36)_1:21,(Caust_1:55,(Cjap_1:45,Ccalc_1:45)_1:10)_1:2)_1:34)_1:9,(Hlab_1:87,(Emex_1:81,((Mqua_1:68,(Bimp_1:13,Bter_1:13)_1:55)_1:10,(Amel_1:22,Aflo_1:22)_1:56)_1:3)_1:6)_1:13)_1:7)_1	1	-	-	-	-	-	-	-	-	-	-	-	-	-	-	-	-	-
OG5_127101	2	3	2	2	2	2	2	2	2	2	5	2	1	2	2	2	1	2	2	2	2	2	2	2	2	2	2	2	2	2	((Dnov_2:85,Lalb_2:85)_2:30,(Mrot_2:107,((Cteno_5:91,((Etrid_2:36,Erob_3:36)_2:21,(Caust_2:55,(Cjap_1:45,Ccalc_1:45)_1:10)_2:2)_2:34)_2:9,(Hlab_2:87,(Emex_2:81,((Mqua_2:68,(Bimp_2:13,Bter_2:13)_2:55)_2:10,(Amel_2:22,Aflo_2:22)_2:56)_2:3)_2:6)_2:13)_2:7)_2	1	-	-	-	-	-	-	-	-	-	-	-	-	-	-	-	-	-
OG5_127102	1	2	0	1	1	1	1	1	1	1	0	1	1	1	1	1	1	1	1	1	1	1	1	1	1	1	1	1	1	1	((Dnov_1:85,Lalb_1:85)_1:30,(Mrot_1:107,((Cteno_0:91,((Etrid_0:36,Erob_2:36)_1:21,(Caust_1:55,(Cjap_1:45,Ccalc_1:45)_1:10)_1:2)_1:34)_1:9,(Hlab_1:87,(Emex_1:81,((Mqua_1:68,(Bimp_1:13,Bter_1:13)_1:55)_1:10,(Amel_1:22,Aflo_1:22)_1:56)_1:3)_1:6)_1:13)_1:7)_1	1	-	-	-	-	-	-	-	-	-	-	-	-	-	-	-	-	-
OG5_127103	1	7	10	1	1	1	1	1	1	1	0	1	1	1	1	1	1	1	1	1	1	1	1	6	2	1	1	1	1	1	((Dnov_1:85,Lalb_1:85)_1:30,(Mrot_1:107,((Cteno_0:91,((Etrid_10:36,Erob_7:36)_6:21,(Caust_1:55,(Cjap_1:45,Ccalc_1:45)_1:10)_1:2)_1:34)_1:9,(Hlab_1:87,(Emex_1:81,((Mqua_1:68,(Bimp_2:13,Bter_1:13)_1:55)_1:10,(Amel_1:22,Aflo_1:22)_1:56)_1:3)_1:6)_1:13)_1:7)_	0	0.670267	0.703415	0.572657	0.521089	0.700146	0.518526	0.258409	0.600669	0.00610394	0.29636	7.59446e-07	0.506925	0.648367	0.556002	0.627121	0.692604	0.52363
OG5_127104	1	3	1	1	1	1	1	1	1	1	1	1	0	1	1	1	4	1	1	1	1	2	1	1	1	1	1	1	1	1	((Dnov_1:85,Lalb_1:85)_1:30,(Mrot_1:107,((Cteno_1:91,((Etrid_1:36,Erob_3:36)_1:21,(Caust_1:55,(Cjap_0:45,Ccalc_4:45)_1:10)_1:2)_1:34)_1:9,(Hlab_1:87,(Emex_2:81,((Mqua_1:68,(Bimp_1:13,Bter_1:13)_1:55)_1:10,(Amel_1:22,Aflo_1:22)_1:56)_1:3)_1:6)_1:13)_1:7)_1	0	0.670267	0.703415	0.572657	0.521089	0.700146	0.518526	0.678844	0.600669	0.608277	0.00621553	0.566305	0.506925	0.648367	0.556002	0.186028	0.00479815	0.52363
OG5_127105	1	2	1	1	1	1	1	1	1	1	0	1	1	1	1	1	3	1	1	1	1	1	1	1	1	1	1	1	1	1	((Dnov_1:85,Lalb_1:85)_1:30,(Mrot_1:107,((Cteno_0:91,((Etrid_1:36,Erob_2:36)_1:21,(Caust_1:55,(Cjap_1:45,Ccalc_3:45)_1:10)_1:2)_1:34)_1:9,(Hlab_1:87,(Emex_1:81,((Mqua_1:68,(Bimp_1:13,Bter_1:13)_1:55)_1:10,(Amel_1:22,Aflo_1:22)_1:56)_1:3)_1:6)_1:13)_1:7)_1	1	-	-	-	-	-	-	-	-	-	-	-	-	-	-	-	-	-
OG5_127106	1	1	1	1	1	1	1	1	1	1	1	1	2	1	1	1	1	1	1	1	1	1	1	1	2	1	1	1	1	1	((Dnov_1:85,Lalb_1:85)_1:30,(Mrot_1:107,((Cteno_1:91,((Etrid_1:36,Erob_1:36)_1:21,(Caust_1:55,(Cjap_2:45,Ccalc_1:45)_1:10)_1:2)_1:34)_1:9,(Hlab_1:87,(Emex_1:81,((Mqua_1:68,(Bimp_2:13,Bter_1:13)_1:55)_1:10,(Amel_1:22,Aflo_1:22)_1:56)_1:3)_1:6)_1:13)_1:7)_1	1	-	-	-	-	-	-	-	-	-	-	-	-	-	-	-	-	-
OG5_127107	1	0	1	1	1	1	1	1	1	1	1	1	2	1	1	1	2	1	1	2	1	1	1	1	1	1	1	1	1	1	((Dnov_1:85,Lalb_1:85)_1:30,(Mrot_1:107,((Cteno_1:91,((Etrid_1:36,Erob_0:36)_1:21,(Caust_1:55,(Cjap_2:45,Ccalc_2:45)_2:10)_1:2)_1:34)_1:9,(Hlab_1:87,(Emex_1:81,((Mqua_1:68,(Bimp_1:13,Bter_1:13)_1:55)_1:10,(Amel_1:22,Aflo_1:22)_1:56)_1:3)_1:6)_1:13)_1:7)_1	1	-	-	-	-	-	-	-	-	-	-	-	-	-	-	-	-	-
OG5_127109	1	2	0	1	1	1	1	1	1	1	0	1	1	1	1	1	3	1	1	1	1	1	1	1	1	1	1	1	1	1	((Dnov_1:85,Lalb_1:85)_1:30,(Mrot_1:107,((Cteno_0:91,((Etrid_0:36,Erob_2:36)_1:21,(Caust_1:55,(Cjap_1:45,Ccalc_3:45)_1:10)_1:2)_1:34)_1:9,(Hlab_1:87,(Emex_1:81,((Mqua_1:68,(Bimp_1:13,Bter_1:13)_1:55)_1:10,(Amel_1:22,Aflo_1:22)_1:56)_1:3)_1:6)_1:13)_1:7)_1	1	-	-	-	-	-	-	-	-	-	-	-	-	-	-	-	-	-
OG5_127110	1	0	2	2	2	2	2	1	2	1	0	1	2	1	2	2	1	1	1	1	2	2	0	1	2	1	2	1	1	1	((Dnov_1:85,Lalb_1:85)_1:30,(Mrot_2:107,((Cteno_0:91,((Etrid_2:36,Erob_0:36)_1:21,(Caust_0:55,(Cjap_2:45,Ccalc_1:45)_1:10)_1:2)_1:34)_1:9,(Hlab_2:87,(Emex_2:81,((Mqua_2:68,(Bimp_2:13,Bter_2:13)_2:55)_2:10,(Amel_1:22,Aflo_1:22)_1:56)_2:3)_2:6)_2:13)_1:7)_1	0	0.670267	0.703415	0.572657	0.521089	0.107055	0.518526	0.258409	0.600669	0.0566798	0.155715	0.566305	0.506925	0.216039	0.556002	0.0669439	0.692604	0.52363
OG5_127111	2	4	3	2	2	2	2	2	2	2	1	2	5	3	2	2	7	3	2	4	2	2	2	3	2	2	2	2	2	2	((Dnov_2:85,Lalb_2:85)_2:30,(Mrot_2:107,((Cteno_1:91,((Etrid_3:36,Erob_4:36)_3:21,(Caust_2:55,(Cjap_5:45,Ccalc_7:45)_4:10)_3:2)_3:34)_2:9,(Hlab_2:87,(Emex_2:81,((Mqua_2:68,(Bimp_2:13,Bter_2:13)_2:55)_2:10,(Amel_2:22,Aflo_2:22)_2:56)_2:3)_2:6)_2:13)_2:7)_2	1	-	-	-	-	-	-	-	-	-	-	-	-	-	-	-	-	-
OG5_127112	1	2	1	1	1	1	1	1	1	1	1	1	2	1	1	1	1	1	1	1	1	1	1	1	1	1	1	1	1	1	((Dnov_1:85,Lalb_1:85)_1:30,(Mrot_1:107,((Cteno_1:91,((Etrid_1:36,Erob_2:36)_1:21,(Caust_1:55,(Cjap_2:45,Ccalc_1:45)_1:10)_1:2)_1:34)_1:9,(Hlab_1:87,(Emex_1:81,((Mqua_1:68,(Bimp_1:13,Bter_1:13)_1:55)_1:10,(Amel_1:22,Aflo_1:22)_1:56)_1:3)_1:6)_1:13)_1:7)_1	1	-	-	-	-	-	-	-	-	-	-	-	-	-	-	-	-	-
OG5_127113	1	4	3	1	1	1	1	1	1	1	2	1	1	1	1	1	1	1	1	1	1	1	1	3	2	1	1	1	1	1	((Dnov_1:85,Lalb_1:85)_1:30,(Mrot_1:107,((Cteno_2:91,((Etrid_3:36,Erob_4:36)_3:21,(Caust_1:55,(Cjap_1:45,Ccalc_1:45)_1:10)_1:2)_1:34)_1:9,(Hlab_1:87,(Emex_1:81,((Mqua_1:68,(Bimp_2:13,Bter_1:13)_1:55)_1:10,(Amel_1:22,Aflo_1:22)_1:56)_1:3)_1:6)_1:13)_1:7)_1	1	-	-	-	-	-	-	-	-	-	-	-	-	-	-	-	-	-
OG5_127114	1	3	1	1	1	1	1	1	1	2	1	1	1	1	1	1	2	1	1	1	1	1	1	1	0	1	1	1	1	1	((Dnov_1:85,Lalb_1:85)_1:30,(Mrot_1:107,((Cteno_1:91,((Etrid_1:36,Erob_3:36)_1:21,(Caust_1:55,(Cjap_1:45,Ccalc_2:45)_1:10)_1:2)_1:34)_1:9,(Hlab_1:87,(Emex_1:81,((Mqua_1:68,(Bimp_0:13,Bter_1:13)_1:55)_1:10,(Amel_2:22,Aflo_1:22)_1:56)_1:3)_1:6)_1:13)_1:7)_1	1	-	-	-	-	-	-	-	-	-	-	-	-	-	-	-	-	-
OG5_127116	2	0	2	2	2	2	2	2	2	3	1	2	1	2	2	2	2	2	2	2	2	1	1	2	1	2	2	2	2	2	((Dnov_2:85,Lalb_2:85)_2:30,(Mrot_2:107,((Cteno_1:91,((Etrid_2:36,Erob_0:36)_1:21,(Caust_1:55,(Cjap_1:45,Ccalc_2:45)_1:10)_1:2)_1:34)_2:9,(Hlab_2:87,(Emex_1:81,((Mqua_2:68,(Bimp_1:13,Bter_2:13)_2:55)_2:10,(Amel_3:22,Aflo_2:22)_2:56)_2:3)_2:6)_2:13)_2:7)_2	1	-	-	-	-	-	-	-	-	-	-	-	-	-	-	-	-	-
OG5_127117	1	2	2	1	1	1	1	1	1	1	0	1	1	1	1	2	2	1	1	1	1	1	1	2	1	1	1	1	1	1	((Dnov_1:85,Lalb_1:85)_1:30,(Mrot_1:107,((Cteno_0:91,((Etrid_2:36,Erob_2:36)_2:21,(Caust_1:55,(Cjap_1:45,Ccalc_2:45)_1:10)_1:2)_1:34)_1:9,(Hlab_1:87,(Emex_1:81,((Mqua_1:68,(Bimp_1:13,Bter_2:13)_1:55)_1:10,(Amel_1:22,Aflo_1:22)_1:56)_1:3)_1:6)_1:13)_1:7)_1	1	-	-	-	-	-	-	-	-	-	-	-	-	-	-	-	-	-
OG5_127118	1	1	0	1	1	1	1	1	1	1	0	1	1	1	1	1	1	1	1	1	1	1	1	1	1	1	1	1	1	1	((Dnov_1:85,Lalb_1:85)_1:30,(Mrot_1:107,((Cteno_0:91,((Etrid_0:36,Erob_1:36)_1:21,(Caust_1:55,(Cjap_1:45,Ccalc_1:45)_1:10)_1:2)_1:34)_1:9,(Hlab_1:87,(Emex_1:81,((Mqua_1:68,(Bimp_1:13,Bter_1:13)_1:55)_1:10,(Amel_1:22,Aflo_1:22)_1:56)_1:3)_1:6)_1:13)_1:7)_1	1	-	-	-	-	-	-	-	-	-	-	-	-	-	-	-	-	-
OG5_127119	2	2	2	2	2	2	2	2	2	2	1	2	2	2	2	2	3	2	2	2	2	2	3	2	2	2	2	2	2	2	((Dnov_2:85,Lalb_2:85)_2:30,(Mrot_2:107,((Cteno_1:91,((Etrid_2:36,Erob_2:36)_2:21,(Caust_3:55,(Cjap_2:45,Ccalc_3:45)_2:10)_2:2)_2:34)_2:9,(Hlab_2:87,(Emex_2:81,((Mqua_2:68,(Bimp_2:13,Bter_2:13)_2:55)_2:10,(Amel_2:22,Aflo_2:22)_2:56)_2:3)_2:6)_2:13)_2:7)_2	1	-	-	-	-	-	-	-	-	-	-	-	-	-	-	-	-	-
OG5_127120	1	0	2	2	2	2	1	1	4	1	0	2	3	2	1	4	1	2	2	2	4	1	2	2	4	1	3	1	1	2	((Dnov_1:85,Lalb_1:85)_1:30,(Mrot_4:107,((Cteno_0:91,((Etrid_2:36,Erob_0:36)_2:21,(Caust_2:55,(Cjap_3:45,Ccalc_1:45)_2:10)_2:2)_2:34)_2:9,(Hlab_1:87,(Emex_1:81,((Mqua_3:68,(Bimp_4:13,Bter_4:13)_4:55)_2:10,(Amel_1:22,Aflo_1:22)_1:56)_2:3)_2:6)_2:13)_2:7)_2	0	0.670267	0.703415	0.195231	0.540852	0.103685	0.536029	0.0373239	0.672041	0.682768	0.0104051	0.619727	0.513707	0.734391	0.602779	0.134833	0.431968	0.545599
OG5_127121	1	0	3	1	1	1	1	1	1	1	1	1	1	1	1	1	1	1	1	1	1	1	1	1	2	1	1	1	1	1	((Dnov_1:85,Lalb_1:85)_1:30,(Mrot_1:107,((Cteno_1:91,((Etrid_3:36,Erob_0:36)_1:21,(Caust_1:55,(Cjap_1:45,Ccalc_1:45)_1:10)_1:2)_1:34)_1:9,(Hlab_1:87,(Emex_1:81,((Mqua_1:68,(Bimp_2:13,Bter_1:13)_1:55)_1:10,(Amel_1:22,Aflo_1:22)_1:56)_1:3)_1:6)_1:13)_1:7)_1	1	-	-	-	-	-	-	-	-	-	-	-	-	-	-	-	-	-
OG5_127122	1	0	0	1	1	0	1	0	0	0	0	0	0	0	0	0	0	0	1	0	0	0	0	0	0	0	0	0	1	1	((Dnov_0:85,Lalb_0:85)_0:30,(Mrot_0:107,((Cteno_0:91,((Etrid_0:36,Erob_0:36)_0:21,(Caust_0:55,(Cjap_0:45,Ccalc_0:45)_0:10)_0:2)_0:34)_0:9,(Hlab_0:87,(Emex_0:81,((Mqua_0:68,(Bimp_0:13,Bter_0:13)_0:55)_0:10,(Amel_0:22,Aflo_1:22)_1:56)_1:3)_1:6)_1:13)_1:7)_1	0	0.5	0.5	0.10756	0.521089	0.287495	0.518526	0.5	0.5	0.5	0.5	0.5	0.5	0.5	0.5	0.5	0.5	0.0353027
OG5_127124	3	2	4	2	2	2	2	2	2	3	1	2	2	2	2	2	2	2	2	2	1	2	2	2	2	2	3	2	3	2	((Dnov_2:85,Lalb_2:85)_2:30,(Mrot_1:107,((Cteno_1:91,((Etrid_4:36,Erob_2:36)_2:21,(Caust_2:55,(Cjap_2:45,Ccalc_2:45)_2:10)_2:2)_2:34)_2:9,(Hlab_2:87,(Emex_2:81,((Mqua_3:68,(Bimp_2:13,Bter_2:13)_2:55)_2:10,(Amel_3:22,Aflo_3:22)_3:56)_2:3)_2:6)_2:13)_2:7)_2	1	-	-	-	-	-	-	-	-	-	-	-	-	-	-	-	-	-
OG5_127126	2	1	2	1	1	1	1	1	1	1	1	1	1	2	1	1	5	2	1	2	1	1	2	2	2	1	1	2	1	1	((Dnov_2:85,Lalb_1:85)_1:30,(Mrot_1:107,((Cteno_1:91,((Etrid_2:36,Erob_1:36)_2:21,(Caust_2:55,(Cjap_1:45,Ccalc_5:45)_2:10)_2:2)_2:34)_1:9,(Hlab_1:87,(Emex_1:81,((Mqua_1:68,(Bimp_2:13,Bter_1:13)_1:55)_1:10,(Amel_1:22,Aflo_2:22)_1:56)_1:3)_1:6)_1:13)_1:7)_1	0	0.0906439	0.703415	0.572657	0.521089	0.700146	0.518526	0.678844	0.0525594	0.682768	0.270485	0.619727	0.513707	0.734391	0.602779	0.314343	0.013583	0.52363
OG5_127127	1	1	3	1	1	1	1	1	1	1	0	1	1	1	1	1	1	1	1	1	1	1	1	1	1	1	1	1	1	1	((Dnov_1:85,Lalb_1:85)_1:30,(Mrot_1:107,((Cteno_0:91,((Etrid_3:36,Erob_1:36)_1:21,(Caust_1:55,(Cjap_1:45,Ccalc_1:45)_1:10)_1:2)_1:34)_1:9,(Hlab_1:87,(Emex_1:81,((Mqua_1:68,(Bimp_1:13,Bter_1:13)_1:55)_1:10,(Amel_1:22,Aflo_1:22)_1:56)_1:3)_1:6)_1:13)_1:7)_1	1	-	-	-	-	-	-	-	-	-	-	-	-	-	-	-	-	-
OG5_127128	1	1	1	1	1	1	1	1	1	1	0	1	3	1	1	1	1	1	1	1	1	1	1	1	1	1	2	1	1	1	((Dnov_1:85,Lalb_1:85)_1:30,(Mrot_1:107,((Cteno_0:91,((Etrid_1:36,Erob_1:36)_1:21,(Caust_1:55,(Cjap_3:45,Ccalc_1:45)_1:10)_1:2)_1:34)_1:9,(Hlab_1:87,(Emex_1:81,((Mqua_2:68,(Bimp_1:13,Bter_1:13)_1:55)_1:10,(Amel_1:22,Aflo_1:22)_1:56)_1:3)_1:6)_1:13)_1:7)_1	1	-	-	-	-	-	-	-	-	-	-	-	-	-	-	-	-	-
OG5_127130	1	1	0	1	1	1	1	1	1	1	1	1	3	1	1	1	0	1	1	1	1	1	2	1	1	1	3	1	1	1	((Dnov_1:85,Lalb_1:85)_1:30,(Mrot_1:107,((Cteno_1:91,((Etrid_0:36,Erob_1:36)_1:21,(Caust_2:55,(Cjap_3:45,Ccalc_0:45)_1:10)_1:2)_1:34)_1:9,(Hlab_1:87,(Emex_1:81,((Mqua_3:68,(Bimp_1:13,Bter_1:13)_1:55)_1:10,(Amel_1:22,Aflo_1:22)_1:56)_1:3)_1:6)_1:13)_1:7)_1	0	0.670267	0.703415	0.572657	0.521089	0.700146	0.518526	0.678844	0.600669	0.159117	0.605908	0.566305	0.506925	0.0785936	0.556002	0.00913297	0.277251	0.52363
OG5_127131	1	0	4	1	1	1	1	1	1	1	0	1	0	1	1	0	1	1	1	1	1	3	2	1	1	1	1	2	1	1	((Dnov_2:85,Lalb_1:85)_1:30,(Mrot_1:107,((Cteno_0:91,((Etrid_4:36,Erob_0:36)_1:21,(Caust_2:55,(Cjap_0:45,Ccalc_1:45)_1:10)_1:2)_1:34)_1:9,(Hlab_1:87,(Emex_3:81,((Mqua_1:68,(Bimp_1:13,Bter_0:13)_1:55)_1:10,(Amel_1:22,Aflo_1:22)_1:56)_1:3)_1:6)_1:13)_1:7)_1	0	0.0906439	0.703415	0.572657	0.521089	0.700146	0.518526	0.258409	0.600669	0.000747971	0.155715	0.566305	0.506925	0.0785936	0.556002	0.186028	0.692604	0.52363
OG5_127132	0	1	1	1	1	1	1	1	1	1	1	1	3	1	1	1	0	1	1	1	1	2	1	1	1	1	1	1	1	1	((Dnov_1:85,Lalb_1:85)_1:30,(Mrot_1:107,((Cteno_1:91,((Etrid_1:36,Erob_1:36)_1:21,(Caust_1:55,(Cjap_3:45,Ccalc_0:45)_1:10)_1:2)_1:34)_1:9,(Hlab_1:87,(Emex_2:81,((Mqua_1:68,(Bimp_1:13,Bter_1:13)_1:55)_1:10,(Amel_1:22,Aflo_0:22)_1:56)_1:3)_1:6)_1:13)_1:7)_1	1	-	-	-	-	-	-	-	-	-	-	-	-	-	-	-	-	-
OG5_127133	2	2	2	1	1	1	1	1	1	1	4	1	1	1	1	1	1	1	1	1	1	1	1	2	2	1	1	1	1	1	((Dnov_1:85,Lalb_1:85)_1:30,(Mrot_1:107,((Cteno_4:91,((Etrid_2:36,Erob_2:36)_2:21,(Caust_1:55,(Cjap_1:45,Ccalc_1:45)_1:10)_1:2)_1:34)_1:9,(Hlab_1:87,(Emex_1:81,((Mqua_1:68,(Bimp_2:13,Bter_1:13)_1:55)_1:10,(Amel_1:22,Aflo_2:22)_1:56)_1:3)_1:6)_1:13)_1:7)_1	1	-	-	-	-	-	-	-	-	-	-	-	-	-	-	-	-	-
OG5_127134	1	4	4	1	1	1	1	1	1	1	0	1	1	2	1	1	2	2	1	2	1	1	1	3	1	1	1	1	1	1	((Dnov_1:85,Lalb_1:85)_1:30,(Mrot_1:107,((Cteno_0:91,((Etrid_4:36,Erob_4:36)_3:21,(Caust_1:55,(Cjap_1:45,Ccalc_2:45)_1:10)_1:2)_1:34)_1:9,(Hlab_1:87,(Emex_1:81,((Mqua_1:68,(Bimp_1:13,Bter_1:13)_1:55)_1:10,(Amel_1:22,Aflo_1:22)_1:56)_1:3)_1:6)_1:13)_1:7)_1	1	-	-	-	-	-	-	-	-	-	-	-	-	-	-	-	-	-
OG5_127135	4	1	2	3	3	3	3	3	3	3	4	3	2	3	4	3	6	3	3	3	2	2	9	2	3	3	3	4	3	3	((Dnov_4:85,Lalb_3:85)_3:30,(Mrot_2:107,((Cteno_4:91,((Etrid_2:36,Erob_1:36)_2:21,(Caust_9:55,(Cjap_2:45,Ccalc_6:45)_3:10)_3:2)_3:34)_3:9,(Hlab_4:87,(Emex_2:81,((Mqua_3:68,(Bimp_3:13,Bter_3:13)_3:55)_3:10,(Amel_3:22,Aflo_4:22)_3:56)_3:3)_3:6)_3:13)_3:7)_3	0	0.266203	0.837411	0.675295	0.559384	0.537807	0.552572	0.279827	0.723497	0.682768	0.270485	0.248155	0.520349	0.000134687	0.64201	0.405707	0.0348154	0.566036
OG5_127137	1	2	3	1	1	1	1	1	1	1	1	1	2	2	1	1	2	2	1	2	1	1	1	2	1	1	4	1	1	1	((Dnov_1:85,Lalb_1:85)_1:30,(Mrot_1:107,((Cteno_1:91,((Etrid_3:36,Erob_2:36)_2:21,(Caust_1:55,(Cjap_2:45,Ccalc_2:45)_2:10)_2:2)_2:34)_1:9,(Hlab_1:87,(Emex_1:81,((Mqua_4:68,(Bimp_1:13,Bter_1:13)_1:55)_1:10,(Amel_1:22,Aflo_1:22)_1:56)_1:3)_1:6)_1:13)_1:7)_1	1	-	-	-	-	-	-	-	-	-	-	-	-	-	-	-	-	-
OG5_127138	1	2	2	1	1	1	1	0	1	1	0	1	0	1	1	1	1	1	1	1	1	1	1	2	1	1	1	1	1	1	((Dnov_1:85,Lalb_0:85)_1:30,(Mrot_1:107,((Cteno_0:91,((Etrid_2:36,Erob_2:36)_2:21,(Caust_1:55,(Cjap_0:45,Ccalc_1:45)_1:10)_1:2)_1:34)_1:9,(Hlab_1:87,(Emex_1:81,((Mqua_1:68,(Bimp_1:13,Bter_1:13)_1:55)_1:10,(Amel_1:22,Aflo_1:22)_1:56)_1:3)_1:6)_1:13)_1:7)_1	1	-	-	-	-	-	-	-	-	-	-	-	-	-	-	-	-	-
OG5_127139	2	4	2	2	2	2	2	2	2	3	3	2	3	3	2	2	2	3	2	3	2	2	3	3	2	2	2	2	2	2	((Dnov_2:85,Lalb_2:85)_2:30,(Mrot_2:107,((Cteno_3:91,((Etrid_2:36,Erob_4:36)_3:21,(Caust_3:55,(Cjap_3:45,Ccalc_2:45)_3:10)_3:2)_3:34)_2:9,(Hlab_2:87,(Emex_2:81,((Mqua_2:68,(Bimp_2:13,Bter_2:13)_2:55)_2:10,(Amel_3:22,Aflo_2:22)_2:56)_2:3)_2:6)_2:13)_2:7)_2	1	-	-	-	-	-	-	-	-	-	-	-	-	-	-	-	-	-
OG5_127140	2	1	1	1	1	1	1	1	1	2	1	1	1	1	1	0	1	1	1	1	1	1	1	1	2	1	1	1	2	1	((Dnov_1:85,Lalb_1:85)_1:30,(Mrot_1:107,((Cteno_1:91,((Etrid_1:36,Erob_1:36)_1:21,(Caust_1:55,(Cjap_1:45,Ccalc_1:45)_1:10)_1:2)_1:34)_1:9,(Hlab_1:87,(Emex_1:81,((Mqua_1:68,(Bimp_2:13,Bter_0:13)_1:55)_1:10,(Amel_2:22,Aflo_2:22)_2:56)_1:3)_1:6)_1:13)_1:7)_1	1	-	-	-	-	-	-	-	-	-	-	-	-	-	-	-	-	-
OG5_127141	1	3	1	1	1	1	1	1	1	1	1	1	0	1	1	1	1	1	1	1	1	1	1	1	1	1	1	1	1	1	((Dnov_1:85,Lalb_1:85)_1:30,(Mrot_1:107,((Cteno_1:91,((Etrid_1:36,Erob_3:36)_1:21,(Caust_1:55,(Cjap_0:45,Ccalc_1:45)_1:10)_1:2)_1:34)_1:9,(Hlab_1:87,(Emex_1:81,((Mqua_1:68,(Bimp_1:13,Bter_1:13)_1:55)_1:10,(Amel_1:22,Aflo_1:22)_1:56)_1:3)_1:6)_1:13)_1:7)_1	1	-	-	-	-	-	-	-	-	-	-	-	-	-	-	-	-	-
OG5_127142	0	0	1	1	1	1	1	0	1	1	2	1	1	1	1	1	1	1	1	1	1	1	1	1	1	1	1	1	1	1	((Dnov_1:85,Lalb_0:85)_1:30,(Mrot_1:107,((Cteno_2:91,((Etrid_1:36,Erob_0:36)_1:21,(Caust_1:55,(Cjap_1:45,Ccalc_1:45)_1:10)_1:2)_1:34)_1:9,(Hlab_1:87,(Emex_1:81,((Mqua_1:68,(Bimp_1:13,Bter_1:13)_1:55)_1:10,(Amel_1:22,Aflo_0:22)_1:56)_1:3)_1:6)_1:13)_1:7)_1	1	-	-	-	-	-	-	-	-	-	-	-	-	-	-	-	-	-
OG5_127143	2	2	2	2	2	2	2	2	2	2	5	2	0	2	2	2	3	2	2	2	1	1	2	2	2	2	2	2	2	2	((Dnov_2:85,Lalb_2:85)_2:30,(Mrot_1:107,((Cteno_5:91,((Etrid_2:36,Erob_2:36)_2:21,(Caust_2:55,(Cjap_0:45,Ccalc_3:45)_2:10)_2:2)_2:34)_2:9,(Hlab_2:87,(Emex_1:81,((Mqua_2:68,(Bimp_2:13,Bter_2:13)_2:55)_2:10,(Amel_2:22,Aflo_2:22)_2:56)_2:3)_2:6)_2:13)_2:7)_2	1	-	-	-	-	-	-	-	-	-	-	-	-	-	-	-	-	-
OG5_127144	1	4	3	1	1	1	1	1	1	1	0	1	1	1	1	1	1	1	1	1	1	1	2	3	1	1	1	1	1	1	((Dnov_1:85,Lalb_1:85)_1:30,(Mrot_1:107,((Cteno_0:91,((Etrid_3:36,Erob_4:36)_3:21,(Caust_2:55,(Cjap_1:45,Ccalc_1:45)_1:10)_2:2)_2:34)_1:9,(Hlab_1:87,(Emex_1:81,((Mqua_1:68,(Bimp_1:13,Bter_1:13)_1:55)_1:10,(Amel_1:22,Aflo_1:22)_1:56)_1:3)_1:6)_1:13)_1:7)_1	1	-	-	-	-	-	-	-	-	-	-	-	-	-	-	-	-	-
OG5_127145	1	1	2	1	1	1	1	1	1	1	0	1	1	1	1	1	1	1	1	1	1	1	1	1	1	1	1	1	1	1	((Dnov_1:85,Lalb_1:85)_1:30,(Mrot_1:107,((Cteno_0:91,((Etrid_2:36,Erob_1:36)_1:21,(Caust_1:55,(Cjap_1:45,Ccalc_1:45)_1:10)_1:2)_1:34)_1:9,(Hlab_1:87,(Emex_1:81,((Mqua_1:68,(Bimp_1:13,Bter_1:13)_1:55)_1:10,(Amel_1:22,Aflo_1:22)_1:56)_1:3)_1:6)_1:13)_1:7)_1	1	-	-	-	-	-	-	-	-	-	-	-	-	-	-	-	-	-
OG5_127146	1	3	2	1	1	1	1	1	1	1	1	1	2	1	1	1	1	1	1	1	1	1	1	2	1	1	1	1	1	1	((Dnov_1:85,Lalb_1:85)_1:30,(Mrot_1:107,((Cteno_1:91,((Etrid_2:36,Erob_3:36)_2:21,(Caust_1:55,(Cjap_2:45,Ccalc_1:45)_1:10)_1:2)_1:34)_1:9,(Hlab_1:87,(Emex_1:81,((Mqua_1:68,(Bimp_1:13,Bter_1:13)_1:55)_1:10,(Amel_1:22,Aflo_1:22)_1:56)_1:3)_1:6)_1:13)_1:7)_1	1	-	-	-	-	-	-	-	-	-	-	-	-	-	-	-	-	-
OG5_127147	1	1	3	1	1	1	1	1	1	2	1	1	1	2	1	1	2	2	1	2	0	2	2	2	1	1	1	1	1	1	((Dnov_1:85,Lalb_1:85)_1:30,(Mrot_0:107,((Cteno_1:91,((Etrid_3:36,Erob_1:36)_2:21,(Caust_2:55,(Cjap_1:45,Ccalc_2:45)_2:10)_2:2)_2:34)_1:9,(Hlab_1:87,(Emex_2:81,((Mqua_1:68,(Bimp_1:13,Bter_1:13)_1:55)_1:10,(Amel_2:22,Aflo_1:22)_1:56)_1:3)_1:6)_1:13)_1:7)_1	1	-	-	-	-	-	-	-	-	-	-	-	-	-	-	-	-	-
OG5_127148	1	2	1	1	1	1	1	1	1	1	0	1	1	1	1	1	1	1	1	1	1	1	1	1	1	1	1	1	1	1	((Dnov_1:85,Lalb_1:85)_1:30,(Mrot_1:107,((Cteno_0:91,((Etrid_1:36,Erob_2:36)_1:21,(Caust_1:55,(Cjap_1:45,Ccalc_1:45)_1:10)_1:2)_1:34)_1:9,(Hlab_1:87,(Emex_1:81,((Mqua_1:68,(Bimp_1:13,Bter_1:13)_1:55)_1:10,(Amel_1:22,Aflo_1:22)_1:56)_1:3)_1:6)_1:13)_1:7)_1	1	-	-	-	-	-	-	-	-	-	-	-	-	-	-	-	-	-
OG5_127149	1	5	3	1	1	1	1	1	1	1	1	1	2	2	1	1	2	2	1	2	1	1	1	3	1	1	1	1	1	1	((Dnov_1:85,Lalb_1:85)_1:30,(Mrot_1:107,((Cteno_1:91,((Etrid_3:36,Erob_5:36)_3:21,(Caust_1:55,(Cjap_2:45,Ccalc_2:45)_2:10)_2:2)_2:34)_1:9,(Hlab_1:87,(Emex_1:81,((Mqua_1:68,(Bimp_1:13,Bter_1:13)_1:55)_1:10,(Amel_1:22,Aflo_1:22)_1:56)_1:3)_1:6)_1:13)_1:7)_1	1	-	-	-	-	-	-	-	-	-	-	-	-	-	-	-	-	-
OG5_127151	1	2	2	1	1	1	1	1	1	1	1	1	1	1	1	1	1	1	1	1	1	1	1	2	1	1	1	1	1	1	((Dnov_1:85,Lalb_1:85)_1:30,(Mrot_1:107,((Cteno_1:91,((Etrid_2:36,Erob_2:36)_2:21,(Caust_1:55,(Cjap_1:45,Ccalc_1:45)_1:10)_1:2)_1:34)_1:9,(Hlab_1:87,(Emex_1:81,((Mqua_1:68,(Bimp_1:13,Bter_1:13)_1:55)_1:10,(Amel_1:22,Aflo_1:22)_1:56)_1:3)_1:6)_1:13)_1:7)_1	1	-	-	-	-	-	-	-	-	-	-	-	-	-	-	-	-	-
OG5_127152	2	3	2	1	1	1	1	1	1	1	0	1	0	1	1	1	3	1	1	1	1	1	1	2	2	1	1	2	1	1	((Dnov_2:85,Lalb_1:85)_1:30,(Mrot_1:107,((Cteno_0:91,((Etrid_2:36,Erob_3:36)_2:21,(Caust_1:55,(Cjap_0:45,Ccalc_3:45)_1:10)_1:2)_1:34)_1:9,(Hlab_1:87,(Emex_1:81,((Mqua_1:68,(Bimp_2:13,Bter_1:13)_1:55)_1:10,(Amel_1:22,Aflo_2:22)_1:56)_1:3)_1:6)_1:13)_1:7)_1	0	0.0906439	0.703415	0.572657	0.521089	0.700146	0.518526	0.258409	0.600669	0.682768	0.111231	0.0341691	0.506925	0.648367	0.556002	0.186028	0.0222226	0.52363
OG5_127153	2	1	3	1	1	1	1	2	1	1	2	1	0	1	1	1	1	1	1	1	1	2	1	1	1	1	1	1	1	1	((Dnov_1:85,Lalb_2:85)_1:30,(Mrot_1:107,((Cteno_2:91,((Etrid_3:36,Erob_1:36)_1:21,(Caust_1:55,(Cjap_0:45,Ccalc_1:45)_1:10)_1:2)_1:34)_1:9,(Hlab_1:87,(Emex_2:81,((Mqua_1:68,(Bimp_1:13,Bter_1:13)_1:55)_1:10,(Amel_1:22,Aflo_2:22)_1:56)_1:3)_1:6)_1:13)_1:7)_1	1	-	-	-	-	-	-	-	-	-	-	-	-	-	-	-	-	-
OG5_127154	1	1	1	1	1	1	1	1	1	1	0	1	2	1	1	1	1	1	1	1	1	1	2	1	1	1	1	1	1	1	((Dnov_1:85,Lalb_1:85)_1:30,(Mrot_1:107,((Cteno_0:91,((Etrid_1:36,Erob_1:36)_1:21,(Caust_2:55,(Cjap_2:45,Ccalc_1:45)_1:10)_1:2)_1:34)_1:9,(Hlab_1:87,(Emex_1:81,((Mqua_1:68,(Bimp_1:13,Bter_1:13)_1:55)_1:10,(Amel_1:22,Aflo_1:22)_1:56)_1:3)_1:6)_1:13)_1:7)_1	1	-	-	-	-	-	-	-	-	-	-	-	-	-	-	-	-	-
OG5_127155	2	1	2	2	2	2	2	2	2	2	0	2	2	2	2	2	3	2	2	2	3	2	1	2	2	2	2	2	2	2	((Dnov_2:85,Lalb_2:85)_2:30,(Mrot_3:107,((Cteno_0:91,((Etrid_2:36,Erob_1:36)_2:21,(Caust_1:55,(Cjap_2:45,Ccalc_3:45)_2:10)_2:2)_2:34)_2:9,(Hlab_2:87,(Emex_2:81,((Mqua_2:68,(Bimp_2:13,Bter_2:13)_2:55)_2:10,(Amel_2:22,Aflo_2:22)_2:56)_2:3)_2:6)_2:13)_2:7)_2	1	-	-	-	-	-	-	-	-	-	-	-	-	-	-	-	-	-
OG5_127156	1	1	2	1	1	1	1	1	1	1	0	1	3	2	1	1	2	2	1	2	1	1	1	2	1	1	1	1	1	1	((Dnov_1:85,Lalb_1:85)_1:30,(Mrot_1:107,((Cteno_0:91,((Etrid_2:36,Erob_1:36)_1:21,(Caust_1:55,(Cjap_3:45,Ccalc_2:45)_2:10)_1:2)_1:34)_1:9,(Hlab_1:87,(Emex_1:81,((Mqua_1:68,(Bimp_1:13,Bter_1:13)_1:55)_1:10,(Amel_1:22,Aflo_1:22)_1:56)_1:3)_1:6)_1:13)_1:7)_1	1	-	-	-	-	-	-	-	-	-	-	-	-	-	-	-	-	-
OG5_127157	1	1	3	1	1	1	1	1	1	1	2	1	3	1	1	1	1	1	1	1	1	1	1	1	1	1	1	1	1	1	((Dnov_1:85,Lalb_1:85)_1:30,(Mrot_1:107,((Cteno_2:91,((Etrid_3:36,Erob_1:36)_1:21,(Caust_1:55,(Cjap_3:45,Ccalc_1:45)_1:10)_1:2)_1:34)_1:9,(Hlab_1:87,(Emex_1:81,((Mqua_1:68,(Bimp_1:13,Bter_1:13)_1:55)_1:10,(Amel_1:22,Aflo_1:22)_1:56)_1:3)_1:6)_1:13)_1:7)_1	1	-	-	-	-	-	-	-	-	-	-	-	-	-	-	-	-	-
OG5_127158	1	4	3	1	1	1	1	1	1	2	2	1	1	2	1	1	2	2	1	2	1	1	2	3	1	1	2	1	1	1	((Dnov_1:85,Lalb_1:85)_1:30,(Mrot_1:107,((Cteno_2:91,((Etrid_3:36,Erob_4:36)_3:21,(Caust_2:55,(Cjap_1:45,Ccalc_2:45)_2:10)_2:2)_2:34)_1:9,(Hlab_1:87,(Emex_1:81,((Mqua_2:68,(Bimp_1:13,Bter_1:13)_1:55)_1:10,(Amel_2:22,Aflo_1:22)_1:56)_1:3)_1:6)_1:13)_1:7)_1	1	-	-	-	-	-	-	-	-	-	-	-	-	-	-	-	-	-
OG5_127160	2	7	3	3	3	3	3	5	3	3	4	3	3	3	3	3	1	3	3	3	3	3	4	3	3	3	3	2	3	3	((Dnov_2:85,Lalb_5:85)_3:30,(Mrot_3:107,((Cteno_4:91,((Etrid_3:36,Erob_7:36)_3:21,(Caust_4:55,(Cjap_3:45,Ccalc_1:45)_3:10)_3:2)_3:34)_3:9,(Hlab_3:87,(Emex_3:81,((Mqua_3:68,(Bimp_3:13,Bter_3:13)_3:55)_3:10,(Amel_3:22,Aflo_2:22)_3:56)_3:3)_3:6)_3:13)_3:7)_3	1	-	-	-	-	-	-	-	-	-	-	-	-	-	-	-	-	-
OG5_127161	1	2	1	1	1	1	1	1	1	1	2	1	0	1	1	1	1	1	1	1	1	1	0	1	1	1	1	1	1	1	((Dnov_1:85,Lalb_1:85)_1:30,(Mrot_1:107,((Cteno_2:91,((Etrid_1:36,Erob_2:36)_1:21,(Caust_0:55,(Cjap_0:45,Ccalc_1:45)_1:10)_1:2)_1:34)_1:9,(Hlab_1:87,(Emex_1:81,((Mqua_1:68,(Bimp_1:13,Bter_1:13)_1:55)_1:10,(Amel_1:22,Aflo_1:22)_1:56)_1:3)_1:6)_1:13)_1:7)_1	1	-	-	-	-	-	-	-	-	-	-	-	-	-	-	-	-	-
OG5_127162	1	2	0	1	1	1	1	1	1	2	2	1	1	1	1	1	1	1	1	1	1	1	1	1	1	1	1	1	1	1	((Dnov_1:85,Lalb_1:85)_1:30,(Mrot_1:107,((Cteno_2:91,((Etrid_0:36,Erob_2:36)_1:21,(Caust_1:55,(Cjap_1:45,Ccalc_1:45)_1:10)_1:2)_1:34)_1:9,(Hlab_1:87,(Emex_1:81,((Mqua_1:68,(Bimp_1:13,Bter_1:13)_1:55)_1:10,(Amel_2:22,Aflo_1:22)_1:56)_1:3)_1:6)_1:13)_1:7)_1	1	-	-	-	-	-	-	-	-	-	-	-	-	-	-	-	-	-
OG5_127163	1	1	1	1	1	1	1	1	1	1	3	1	1	1	1	1	1	1	1	1	1	1	1	1	1	1	1	1	1	1	((Dnov_1:85,Lalb_1:85)_1:30,(Mrot_1:107,((Cteno_3:91,((Etrid_1:36,Erob_1:36)_1:21,(Caust_1:55,(Cjap_1:45,Ccalc_1:45)_1:10)_1:2)_1:34)_1:9,(Hlab_1:87,(Emex_1:81,((Mqua_1:68,(Bimp_1:13,Bter_1:13)_1:55)_1:10,(Amel_1:22,Aflo_1:22)_1:56)_1:3)_1:6)_1:13)_1:7)_1	1	-	-	-	-	-	-	-	-	-	-	-	-	-	-	-	-	-
OG5_127165	2	3	4	2	2	2	2	1	2	1	3	2	2	2	1	1	1	2	2	2	1	1	1	3	2	2	1	2	2	2	((Dnov_2:85,Lalb_1:85)_2:30,(Mrot_1:107,((Cteno_3:91,((Etrid_4:36,Erob_3:36)_3:21,(Caust_1:55,(Cjap_2:45,Ccalc_1:45)_2:10)_2:2)_2:34)_2:9,(Hlab_1:87,(Emex_1:81,((Mqua_1:68,(Bimp_2:13,Bter_1:13)_2:55)_2:10,(Amel_1:22,Aflo_2:22)_2:56)_2:3)_2:6)_2:13)_2:7)_2	0	0.759262	0.449163	0.629883	0.540852	0.44402	0.536029	0.194774	0.672041	0.167963	0.731527	0.0684018	0.513707	0.355282	0.602779	0.708042	0.431968	0.545599
OG5_127166	1	3	1	1	1	1	1	2	1	1	0	1	1	1	1	1	1	1	1	1	1	1	1	1	1	1	1	1	1	1	((Dnov_1:85,Lalb_2:85)_1:30,(Mrot_1:107,((Cteno_0:91,((Etrid_1:36,Erob_3:36)_1:21,(Caust_1:55,(Cjap_1:45,Ccalc_1:45)_1:10)_1:2)_1:34)_1:9,(Hlab_1:87,(Emex_1:81,((Mqua_1:68,(Bimp_1:13,Bter_1:13)_1:55)_1:10,(Amel_1:22,Aflo_1:22)_1:56)_1:3)_1:6)_1:13)_1:7)_1	1	-	-	-	-	-	-	-	-	-	-	-	-	-	-	-	-	-
OG5_127167	1	0	3	1	1	1	1	1	1	1	0	1	1	1	1	1	1	1	1	1	1	1	1	1	1	1	1	1	1	1	((Dnov_1:85,Lalb_1:85)_1:30,(Mrot_1:107,((Cteno_0:91,((Etrid_3:36,Erob_0:36)_1:21,(Caust_1:55,(Cjap_1:45,Ccalc_1:45)_1:10)_1:2)_1:34)_1:9,(Hlab_1:87,(Emex_1:81,((Mqua_1:68,(Bimp_1:13,Bter_1:13)_1:55)_1:10,(Amel_1:22,Aflo_1:22)_1:56)_1:3)_1:6)_1:13)_1:7)_1	1	-	-	-	-	-	-	-	-	-	-	-	-	-	-	-	-	-
OG5_127168	1	1	3	1	1	1	1	2	2	1	0	1	3	2	1	2	4	2	1	3	1	1	2	2	2	1	1	2	1	1	((Dnov_2:85,Lalb_2:85)_1:30,(Mrot_1:107,((Cteno_0:91,((Etrid_3:36,Erob_1:36)_2:21,(Caust_2:55,(Cjap_3:45,Ccalc_4:45)_3:10)_2:2)_2:34)_1:9,(Hlab_1:87,(Emex_1:81,((Mqua_1:68,(Bimp_2:13,Bter_2:13)_2:55)_1:10,(Amel_1:22,Aflo_1:22)_1:56)_1:3)_1:6)_1:13)_1:7)_1	1	-	-	-	-	-	-	-	-	-	-	-	-	-	-	-	-	-
OG5_127169	1	2	1	1	1	1	1	0	1	1	0	1	0	1	1	1	1	1	1	1	1	0	1	1	1	1	1	1	1	1	((Dnov_1:85,Lalb_0:85)_1:30,(Mrot_1:107,((Cteno_0:91,((Etrid_1:36,Erob_2:36)_1:21,(Caust_1:55,(Cjap_0:45,Ccalc_1:45)_1:10)_1:2)_1:34)_1:9,(Hlab_1:87,(Emex_0:81,((Mqua_1:68,(Bimp_1:13,Bter_1:13)_1:55)_1:10,(Amel_1:22,Aflo_1:22)_1:56)_1:3)_1:6)_1:13)_1:7)_1	1	-	-	-	-	-	-	-	-	-	-	-	-	-	-	-	-	-
OG5_127170	1	4	7	1	1	1	1	1	1	1	1	1	2	2	1	1	2	2	1	2	1	1	1	4	2	1	1	2	1	1	((Dnov_2:85,Lalb_1:85)_1:30,(Mrot_1:107,((Cteno_1:91,((Etrid_7:36,Erob_4:36)_4:21,(Caust_1:55,(Cjap_2:45,Ccalc_2:45)_2:10)_2:2)_2:34)_1:9,(Hlab_1:87,(Emex_1:81,((Mqua_1:68,(Bimp_2:13,Bter_1:13)_1:55)_1:10,(Amel_1:22,Aflo_1:22)_1:56)_1:3)_1:6)_1:13)_1:7)_1	0	0.0906439	0.703415	0.572657	0.521089	0.700146	0.518526	0.678844	0.0525594	0.0138429	0.769159	0.0111224	0.513707	0.355282	0.602779	0.708042	0.782355	0.52363
OG5_127172	1	1	1	1	1	1	1	1	1	1	1	1	1	1	1	1	0	1	1	1	1	1	1	1	1	1	1	1	1	1	((Dnov_1:85,Lalb_1:85)_1:30,(Mrot_1:107,((Cteno_1:91,((Etrid_1:36,Erob_1:36)_1:21,(Caust_1:55,(Cjap_1:45,Ccalc_0:45)_1:10)_1:2)_1:34)_1:9,(Hlab_1:87,(Emex_1:81,((Mqua_1:68,(Bimp_1:13,Bter_1:13)_1:55)_1:10,(Amel_1:22,Aflo_1:22)_1:56)_1:3)_1:6)_1:13)_1:7)_1	1	-	-	-	-	-	-	-	-	-	-	-	-	-	-	-	-	-
OG5_127173	1	1	1	1	1	1	1	2	1	1	2	1	1	1	1	1	1	1	1	1	1	1	1	1	1	1	1	1	1	1	((Dnov_1:85,Lalb_2:85)_1:30,(Mrot_1:107,((Cteno_2:91,((Etrid_1:36,Erob_1:36)_1:21,(Caust_1:55,(Cjap_1:45,Ccalc_1:45)_1:10)_1:2)_1:34)_1:9,(Hlab_1:87,(Emex_1:81,((Mqua_1:68,(Bimp_1:13,Bter_1:13)_1:55)_1:10,(Amel_1:22,Aflo_1:22)_1:56)_1:3)_1:6)_1:13)_1:7)_1	1	-	-	-	-	-	-	-	-	-	-	-	-	-	-	-	-	-
OG5_127174	1	1	2	1	1	1	1	1	1	1	1	1	1	1	1	1	1	1	1	1	1	1	1	1	2	1	1	1	1	1	((Dnov_1:85,Lalb_1:85)_1:30,(Mrot_1:107,((Cteno_1:91,((Etrid_2:36,Erob_1:36)_1:21,(Caust_1:55,(Cjap_1:45,Ccalc_1:45)_1:10)_1:2)_1:34)_1:9,(Hlab_1:87,(Emex_1:81,((Mqua_1:68,(Bimp_2:13,Bter_1:13)_1:55)_1:10,(Amel_1:22,Aflo_1:22)_1:56)_1:3)_1:6)_1:13)_1:7)_1	1	-	-	-	-	-	-	-	-	-	-	-	-	-	-	-	-	-
OG5_127175	2	3	1	1	1	1	1	1	1	1	0	1	1	1	1	1	3	1	1	1	1	1	1	1	2	1	1	1	1	1	((Dnov_1:85,Lalb_1:85)_1:30,(Mrot_1:107,((Cteno_0:91,((Etrid_1:36,Erob_3:36)_1:21,(Caust_1:55,(Cjap_1:45,Ccalc_3:45)_1:10)_1:2)_1:34)_1:9,(Hlab_1:87,(Emex_1:81,((Mqua_1:68,(Bimp_2:13,Bter_1:13)_1:55)_1:10,(Amel_1:22,Aflo_2:22)_1:56)_1:3)_1:6)_1:13)_1:7)_1	0	0.670267	0.703415	0.572657	0.521089	0.700146	0.518526	0.258409	0.600669	0.608277	0.00621553	0.566305	0.506925	0.648367	0.556002	0.627121	0.0222226	0.52363
OG5_127176	1	1	1	1	1	1	1	1	1	1	1	1	2	1	1	1	2	1	1	2	1	1	1	1	1	1	1	1	1	1	((Dnov_1:85,Lalb_1:85)_1:30,(Mrot_1:107,((Cteno_1:91,((Etrid_1:36,Erob_1:36)_1:21,(Caust_1:55,(Cjap_2:45,Ccalc_2:45)_2:10)_1:2)_1:34)_1:9,(Hlab_1:87,(Emex_1:81,((Mqua_1:68,(Bimp_1:13,Bter_1:13)_1:55)_1:10,(Amel_1:22,Aflo_1:22)_1:56)_1:3)_1:6)_1:13)_1:7)_1	1	-	-	-	-	-	-	-	-	-	-	-	-	-	-	-	-	-
OG5_127177	2	1	2	1	1	1	1	1	1	1	0	1	1	1	1	1	1	1	1	1	1	0	1	1	1	1	1	1	1	1	((Dnov_1:85,Lalb_1:85)_1:30,(Mrot_1:107,((Cteno_0:91,((Etrid_2:36,Erob_1:36)_1:21,(Caust_1:55,(Cjap_1:45,Ccalc_1:45)_1:10)_1:2)_1:34)_1:9,(Hlab_1:87,(Emex_0:81,((Mqua_1:68,(Bimp_1:13,Bter_1:13)_1:55)_1:10,(Amel_1:22,Aflo_2:22)_1:56)_1:3)_1:6)_1:13)_1:7)_1	1	-	-	-	-	-	-	-	-	-	-	-	-	-	-	-	-	-
OG5_127178	2	2	2	2	2	2	2	2	3	3	1	2	2	2	3	3	1	2	2	2	2	2	2	2	3	2	3	2	2	2	((Dnov_2:85,Lalb_2:85)_2:30,(Mrot_2:107,((Cteno_1:91,((Etrid_2:36,Erob_2:36)_2:21,(Caust_2:55,(Cjap_2:45,Ccalc_1:45)_2:10)_2:2)_2:34)_2:9,(Hlab_3:87,(Emex_2:81,((Mqua_3:68,(Bimp_3:13,Bter_3:13)_3:55)_2:10,(Amel_3:22,Aflo_2:22)_2:56)_2:3)_2:6)_2:13)_2:7)_2	1	-	-	-	-	-	-	-	-	-	-	-	-	-	-	-	-	-
OG5_127179	1	2	2	1	1	1	1	1	1	1	0	1	1	1	1	1	2	1	1	1	1	1	1	2	1	1	1	1	1	1	((Dnov_1:85,Lalb_1:85)_1:30,(Mrot_1:107,((Cteno_0:91,((Etrid_2:36,Erob_2:36)_2:21,(Caust_1:55,(Cjap_1:45,Ccalc_2:45)_1:10)_1:2)_1:34)_1:9,(Hlab_1:87,(Emex_1:81,((Mqua_1:68,(Bimp_1:13,Bter_1:13)_1:55)_1:10,(Amel_1:22,Aflo_1:22)_1:56)_1:3)_1:6)_1:13)_1:7)_1	1	-	-	-	-	-	-	-	-	-	-	-	-	-	-	-	-	-
OG5_127180	1	1	3	1	1	1	1	1	1	1	0	1	1	1	1	1	2	1	1	1	1	1	1	1	1	1	1	2	1	1	((Dnov_2:85,Lalb_1:85)_1:30,(Mrot_1:107,((Cteno_0:91,((Etrid_3:36,Erob_1:36)_1:21,(Caust_1:55,(Cjap_1:45,Ccalc_2:45)_1:10)_1:2)_1:34)_1:9,(Hlab_1:87,(Emex_1:81,((Mqua_1:68,(Bimp_1:13,Bter_1:13)_1:55)_1:10,(Amel_1:22,Aflo_1:22)_1:56)_1:3)_1:6)_1:13)_1:7)_1	1	-	-	-	-	-	-	-	-	-	-	-	-	-	-	-	-	-
OG5_127181	2	0	2	1	1	1	1	1	1	1	0	1	1	1	1	1	0	1	1	1	1	1	0	1	1	1	1	1	1	1	((Dnov_1:85,Lalb_1:85)_1:30,(Mrot_1:107,((Cteno_0:91,((Etrid_2:36,Erob_0:36)_1:21,(Caust_0:55,(Cjap_1:45,Ccalc_0:45)_1:10)_1:2)_1:34)_1:9,(Hlab_1:87,(Emex_1:81,((Mqua_1:68,(Bimp_1:13,Bter_1:13)_1:55)_1:10,(Amel_1:22,Aflo_2:22)_1:56)_1:3)_1:6)_1:13)_1:7)_1	1	-	-	-	-	-	-	-	-	-	-	-	-	-	-	-	-	-
OG5_127182	1	0	0	1	1	1	1	1	1	3	0	1	2	1	1	1	1	1	1	1	1	1	2	0	2	1	1	1	1	1	((Dnov_1:85,Lalb_1:85)_1:30,(Mrot_1:107,((Cteno_0:91,((Etrid_0:36,Erob_0:36)_0:21,(Caust_2:55,(Cjap_2:45,Ccalc_1:45)_1:10)_1:2)_1:34)_1:9,(Hlab_1:87,(Emex_1:81,((Mqua_1:68,(Bimp_2:13,Bter_1:13)_1:55)_1:10,(Amel_3:22,Aflo_1:22)_1:56)_1:3)_1:6)_1:13)_1:7)_1	0	0.670267	0.703415	0.572657	0.521089	0.700146	0.518526	0.258409	0.600669	0.5	0.5	0.0982784	0.506925	0.0785936	0.556002	0.0669439	0.692604	0.52363
OG5_127183	0	0	0	1	1	1	0	0	1	0	0	0	0	0	0	0	0	0	1	0	0	0	0	0	1	0	0	0	0	1	((Dnov_0:85,Lalb_0:85)_0:30,(Mrot_0:107,((Cteno_0:91,((Etrid_0:36,Erob_0:36)_0:21,(Caust_0:55,(Cjap_0:45,Ccalc_0:45)_0:10)_0:2)_0:34)_0:9,(Hlab_0:87,(Emex_0:81,((Mqua_0:68,(Bimp_1:13,Bter_0:13)_1:55)_1:10,(Amel_0:22,Aflo_0:22)_0:56)_1:3)_1:6)_1:13)_1:7)_1	0	0.5	0.5	0.10756	0.521089	0.287495	0.518526	0.5	0.5	0.5	0.5	0.5	0.5	0.5	0.5	0.5	0.5	0.0353027
OG5_127186	1	1	2	1	1	1	1	1	1	1	2	1	0	1	1	1	1	1	1	1	1	1	2	1	1	1	1	1	1	1	((Dnov_1:85,Lalb_1:85)_1:30,(Mrot_1:107,((Cteno_2:91,((Etrid_2:36,Erob_1:36)_1:21,(Caust_2:55,(Cjap_0:45,Ccalc_1:45)_1:10)_1:2)_1:34)_1:9,(Hlab_1:87,(Emex_1:81,((Mqua_1:68,(Bimp_1:13,Bter_1:13)_1:55)_1:10,(Amel_1:22,Aflo_1:22)_1:56)_1:3)_1:6)_1:13)_1:7)_1	1	-	-	-	-	-	-	-	-	-	-	-	-	-	-	-	-	-
OG5_127187	2	3	7	1	1	1	1	1	1	1	0	1	0	2	1	1	5	2	1	2	1	1	1	3	1	1	1	1	1	1	((Dnov_1:85,Lalb_1:85)_1:30,(Mrot_1:107,((Cteno_0:91,((Etrid_7:36,Erob_3:36)_3:21,(Caust_1:55,(Cjap_0:45,Ccalc_5:45)_2:10)_2:2)_2:34)_1:9,(Hlab_1:87,(Emex_1:81,((Mqua_1:68,(Bimp_1:13,Bter_1:13)_1:55)_1:10,(Amel_1:22,Aflo_2:22)_1:56)_1:3)_1:6)_1:13)_1:7)_1	0	0.670267	0.703415	0.572657	0.521089	0.700146	0.518526	0.258409	0.0525594	0.000883003	0.731527	0.0684018	0.513707	0.355282	0.602779	0.0161874	0.013583	0.52363
OG5_127188	1	2	2	1	1	1	1	1	1	1	1	1	3	1	1	2	1	1	1	1	1	1	0	2	1	1	1	1	1	1	((Dnov_1:85,Lalb_1:85)_1:30,(Mrot_1:107,((Cteno_1:91,((Etrid_2:36,Erob_2:36)_2:21,(Caust_0:55,(Cjap_3:45,Ccalc_1:45)_1:10)_1:2)_1:34)_1:9,(Hlab_1:87,(Emex_1:81,((Mqua_1:68,(Bimp_1:13,Bter_2:13)_1:55)_1:10,(Amel_1:22,Aflo_1:22)_1:56)_1:3)_1:6)_1:13)_1:7)_1	1	-	-	-	-	-	-	-	-	-	-	-	-	-	-	-	-	-
OG5_127189	1	1	1	1	1	1	1	1	1	1	1	1	1	1	1	1	2	1	1	1	1	1	1	1	1	1	1	2	1	1	((Dnov_2:85,Lalb_1:85)_1:30,(Mrot_1:107,((Cteno_1:91,((Etrid_1:36,Erob_1:36)_1:21,(Caust_1:55,(Cjap_1:45,Ccalc_2:45)_1:10)_1:2)_1:34)_1:9,(Hlab_1:87,(Emex_1:81,((Mqua_1:68,(Bimp_1:13,Bter_1:13)_1:55)_1:10,(Amel_1:22,Aflo_1:22)_1:56)_1:3)_1:6)_1:13)_1:7)_1	1	-	-	-	-	-	-	-	-	-	-	-	-	-	-	-	-	-
OG5_127190	1	1	5	1	1	1	1	1	1	1	1	1	1	1	1	1	1	1	1	1	1	1	1	1	1	1	1	1	1	1	((Dnov_1:85,Lalb_1:85)_1:30,(Mrot_1:107,((Cteno_1:91,((Etrid_5:36,Erob_1:36)_1:21,(Caust_1:55,(Cjap_1:45,Ccalc_1:45)_1:10)_1:2)_1:34)_1:9,(Hlab_1:87,(Emex_1:81,((Mqua_1:68,(Bimp_1:13,Bter_1:13)_1:55)_1:10,(Amel_1:22,Aflo_1:22)_1:56)_1:3)_1:6)_1:13)_1:7)_1	1	-	-	-	-	-	-	-	-	-	-	-	-	-	-	-	-	-
OG5_127191	1	1	2	1	1	1	1	1	1	1	0	1	2	1	1	1	1	1	1	1	1	1	1	1	1	1	1	1	1	1	((Dnov_1:85,Lalb_1:85)_1:30,(Mrot_1:107,((Cteno_0:91,((Etrid_2:36,Erob_1:36)_1:21,(Caust_1:55,(Cjap_2:45,Ccalc_1:45)_1:10)_1:2)_1:34)_1:9,(Hlab_1:87,(Emex_1:81,((Mqua_1:68,(Bimp_1:13,Bter_1:13)_1:55)_1:10,(Amel_1:22,Aflo_1:22)_1:56)_1:3)_1:6)_1:13)_1:7)_1	1	-	-	-	-	-	-	-	-	-	-	-	-	-	-	-	-	-
OG5_127195	2	2	3	2	2	2	2	2	2	2	1	2	1	2	2	2	7	2	2	2	2	2	2	2	3	2	2	2	2	2	((Dnov_2:85,Lalb_2:85)_2:30,(Mrot_2:107,((Cteno_1:91,((Etrid_3:36,Erob_2:36)_2:21,(Caust_2:55,(Cjap_1:45,Ccalc_7:45)_2:10)_2:2)_2:34)_2:9,(Hlab_2:87,(Emex_2:81,((Mqua_2:68,(Bimp_3:13,Bter_2:13)_2:55)_2:10,(Amel_2:22,Aflo_2:22)_2:56)_2:3)_2:6)_2:13)_2:7)_2	0	0.759262	0.792744	0.629883	0.540852	0.789655	0.536029	0.409254	0.672041	0.113842	0.679461	0.619727	0.513707	0.734391	0.602779	0.314343	0.000908254	0.545599
OG5_127196	2	8	18	4	4	4	4	5	4	3	4	4	5	5	4	4	3	5	4	5	5	4	5	8	3	4	3	3	3	4	((Dnov_3:85,Lalb_5:85)_4:30,(Mrot_5:107,((Cteno_4:91,((Etrid_18:36,Erob_8:36)_8:21,(Caust_5:55,(Cjap_5:45,Ccalc_3:45)_5:10)_5:2)_5:34)_4:9,(Hlab_4:87,(Emex_4:81,((Mqua_3:68,(Bimp_3:13,Bter_4:13)_4:55)_4:10,(Amel_3:22,Aflo_2:22)_3:56)_4:3)_4:6)_4:13)_4:7)_	0	0.554024	0.391204	0.711622	0.576769	0.385641	0.568212	0.846361	0.202689	9.05033e-07	0.847137	0.00628645	0.533224	0.843018	0.703017	0.822713	0.276768	0.585059
OG5_127197	0	0	0	1	1	1	0	0	1	0	0	0	0	0	0	0	0	0	1	0	0	0	0	0	1	0	0	0	0	1	((Dnov_0:85,Lalb_0:85)_0:30,(Mrot_0:107,((Cteno_0:91,((Etrid_0:36,Erob_0:36)_0:21,(Caust_0:55,(Cjap_0:45,Ccalc_0:45)_0:10)_0:2)_0:34)_0:9,(Hlab_0:87,(Emex_0:81,((Mqua_0:68,(Bimp_1:13,Bter_0:13)_1:55)_1:10,(Amel_0:22,Aflo_0:22)_0:56)_1:3)_1:6)_1:13)_1:7)_1	0	0.5	0.5	0.10756	0.521089	0.287495	0.518526	0.5	0.5	0.5	0.5	0.5	0.5	0.5	0.5	0.5	0.5	0.0353027
OG5_127198	2	1	1	1	1	1	1	1	1	1	1	1	1	1	1	1	2	1	1	1	1	1	1	1	1	1	1	1	1	1	((Dnov_1:85,Lalb_1:85)_1:30,(Mrot_1:107,((Cteno_1:91,((Etrid_1:36,Erob_1:36)_1:21,(Caust_1:55,(Cjap_1:45,Ccalc_2:45)_1:10)_1:2)_1:34)_1:9,(Hlab_1:87,(Emex_1:81,((Mqua_1:68,(Bimp_1:13,Bter_1:13)_1:55)_1:10,(Amel_1:22,Aflo_2:22)_1:56)_1:3)_1:6)_1:13)_1:7)_1	1	-	-	-	-	-	-	-	-	-	-	-	-	-	-	-	-	-
OG5_127199	1	0	0	1	1	1	1	1	1	1	0	1	0	1	0	1	2	1	1	1	1	0	1	0	0	1	1	1	1	1	((Dnov_1:85,Lalb_1:85)_1:30,(Mrot_1:107,((Cteno_0:91,((Etrid_0:36,Erob_0:36)_0:21,(Caust_1:55,(Cjap_0:45,Ccalc_2:45)_1:10)_1:2)_1:34)_1:9,(Hlab_0:87,(Emex_0:81,((Mqua_1:68,(Bimp_0:13,Bter_1:13)_1:55)_1:10,(Amel_1:22,Aflo_1:22)_1:56)_1:3)_1:6)_1:13)_1:7)_1	0	0.670267	0.703415	0.572657	0.521089	0.700146	0.518526	0.258409	0.600669	0.5	0.5	0.0982784	0.506925	0.648367	0.556002	0.186028	0.102924	0.52363
OG5_127200	1	0	0	1	1	1	1	1	1	1	0	1	1	1	1	1	1	1	1	1	1	1	1	0	1	1	1	1	1	1	((Dnov_1:85,Lalb_1:85)_1:30,(Mrot_1:107,((Cteno_0:91,((Etrid_0:36,Erob_0:36)_0:21,(Caust_1:55,(Cjap_1:45,Ccalc_1:45)_1:10)_1:2)_1:34)_1:9,(Hlab_1:87,(Emex_1:81,((Mqua_1:68,(Bimp_1:13,Bter_1:13)_1:55)_1:10,(Amel_1:22,Aflo_1:22)_1:56)_1:3)_1:6)_1:13)_1:7)_1	1	-	-	-	-	-	-	-	-	-	-	-	-	-	-	-	-	-
OG5_127201	1	0	2	1	1	1	1	2	1	2	0	1	1	1	1	1	4	1	1	1	1	1	1	1	1	1	1	1	1	1	((Dnov_1:85,Lalb_2:85)_1:30,(Mrot_1:107,((Cteno_0:91,((Etrid_2:36,Erob_0:36)_1:21,(Caust_1:55,(Cjap_1:45,Ccalc_4:45)_1:10)_1:2)_1:34)_1:9,(Hlab_1:87,(Emex_1:81,((Mqua_1:68,(Bimp_1:13,Bter_1:13)_1:55)_1:10,(Amel_2:22,Aflo_1:22)_1:56)_1:3)_1:6)_1:13)_1:7)_1	0	0.670267	0.108843	0.572657	0.521089	0.700146	0.518526	0.258409	0.600669	0.0566798	0.155715	0.566305	0.506925	0.648367	0.556002	0.627121	0.00479815	0.52363
OG5_127202	2	3	2	2	2	2	2	2	2	2	2	2	2	3	2	2	5	3	2	3	2	2	3	3	2	2	2	2	2	2	((Dnov_2:85,Lalb_2:85)_2:30,(Mrot_2:107,((Cteno_2:91,((Etrid_2:36,Erob_3:36)_3:21,(Caust_3:55,(Cjap_2:45,Ccalc_5:45)_3:10)_3:2)_3:34)_2:9,(Hlab_2:87,(Emex_2:81,((Mqua_2:68,(Bimp_2:13,Bter_2:13)_2:55)_2:10,(Amel_2:22,Aflo_2:22)_2:56)_2:3)_2:6)_2:13)_2:7)_2	1	-	-	-	-	-	-	-	-	-	-	-	-	-	-	-	-	-
OG5_127203	1	1	3	1	1	1	1	1	1	1	0	1	1	1	1	1	1	1	1	1	1	1	1	1	1	1	1	1	1	1	((Dnov_1:85,Lalb_1:85)_1:30,(Mrot_1:107,((Cteno_0:91,((Etrid_3:36,Erob_1:36)_1:21,(Caust_1:55,(Cjap_1:45,Ccalc_1:45)_1:10)_1:2)_1:34)_1:9,(Hlab_1:87,(Emex_1:81,((Mqua_1:68,(Bimp_1:13,Bter_1:13)_1:55)_1:10,(Amel_1:22,Aflo_1:22)_1:56)_1:3)_1:6)_1:13)_1:7)_1	1	-	-	-	-	-	-	-	-	-	-	-	-	-	-	-	-	-
OG5_127204	2	0	1	1	1	1	1	0	1	1	0	1	2	1	1	1	1	1	1	1	1	1	0	1	2	1	1	1	1	1	((Dnov_1:85,Lalb_0:85)_1:30,(Mrot_1:107,((Cteno_0:91,((Etrid_1:36,Erob_0:36)_1:21,(Caust_0:55,(Cjap_2:45,Ccalc_1:45)_1:10)_1:2)_1:34)_1:9,(Hlab_1:87,(Emex_1:81,((Mqua_1:68,(Bimp_2:13,Bter_1:13)_1:55)_1:10,(Amel_1:22,Aflo_2:22)_1:56)_1:3)_1:6)_1:13)_1:7)_1	0	0.670267	0.291918	0.572657	0.521089	0.700146	0.518526	0.258409	0.600669	0.608277	0.155715	0.566305	0.506925	0.216039	0.556002	0.0669439	0.692604	0.52363
OG5_127205	0	2	1	1	1	1	1	1	1	1	0	1	0	1	0	1	0	0	1	0	0	0	0	1	2	1	0	1	1	1	((Dnov_1:85,Lalb_1:85)_1:30,(Mrot_0:107,((Cteno_0:91,((Etrid_1:36,Erob_2:36)_1:21,(Caust_0:55,(Cjap_0:45,Ccalc_0:45)_0:10)_1:2)_1:34)_1:9,(Hlab_0:87,(Emex_0:81,((Mqua_0:68,(Bimp_2:13,Bter_1:13)_1:55)_1:10,(Amel_1:22,Aflo_0:22)_1:56)_1:3)_1:6)_1:13)_1:7)_1	0	0.670267	0.703415	0.572657	0.521089	0.287495	0.518526	0.258409	0.600669	0.608277	0.0553953	0.566305	0.506925	0.216039	0.0831715	0.5	0.5	0.52363
OG5_127206	1	2	1	1	1	1	1	1	1	1	1	1	0	1	0	1	0	0	1	0	1	1	0	1	1	1	2	1	1	1	((Dnov_1:85,Lalb_1:85)_1:30,(Mrot_1:107,((Cteno_1:91,((Etrid_1:36,Erob_2:36)_1:21,(Caust_0:55,(Cjap_0:45,Ccalc_0:45)_0:10)_1:2)_1:34)_1:9,(Hlab_0:87,(Emex_1:81,((Mqua_2:68,(Bimp_1:13,Bter_1:13)_1:55)_1:10,(Amel_1:22,Aflo_1:22)_1:56)_1:3)_1:6)_1:13)_1:7)_1	1	-	-	-	-	-	-	-	-	-	-	-	-	-	-	-	-	-
OG5_127207	2	2	1	2	2	2	2	2	2	2	1	2	3	2	2	2	2	2	2	2	2	2	2	2	2	2	2	1	2	2	((Dnov_1:85,Lalb_2:85)_2:30,(Mrot_2:107,((Cteno_1:91,((Etrid_1:36,Erob_2:36)_2:21,(Caust_2:55,(Cjap_3:45,Ccalc_2:45)_2:10)_2:2)_2:34)_2:9,(Hlab_2:87,(Emex_2:81,((Mqua_2:68,(Bimp_2:13,Bter_2:13)_2:55)_2:10,(Amel_2:22,Aflo_2:22)_2:56)_2:3)_2:6)_2:13)_2:7)_2	1	-	-	-	-	-	-	-	-	-	-	-	-	-	-	-	-	-
OG5_127208	1	2	1	1	1	1	1	1	1	1	0	1	1	1	1	1	1	1	1	1	1	1	1	1	1	1	1	1	1	1	((Dnov_1:85,Lalb_1:85)_1:30,(Mrot_1:107,((Cteno_0:91,((Etrid_1:36,Erob_2:36)_1:21,(Caust_1:55,(Cjap_1:45,Ccalc_1:45)_1:10)_1:2)_1:34)_1:9,(Hlab_1:87,(Emex_1:81,((Mqua_1:68,(Bimp_1:13,Bter_1:13)_1:55)_1:10,(Amel_1:22,Aflo_1:22)_1:56)_1:3)_1:6)_1:13)_1:7)_1	1	-	-	-	-	-	-	-	-	-	-	-	-	-	-	-	-	-
OG5_127209	0	0	0	1	1	1	1	0	1	1	0	0	0	0	0	0	0	0	1	0	0	0	0	0	1	0	0	0	1	1	((Dnov_0:85,Lalb_0:85)_0:30,(Mrot_0:107,((Cteno_0:91,((Etrid_0:36,Erob_0:36)_0:21,(Caust_0:55,(Cjap_0:45,Ccalc_0:45)_0:10)_0:2)_0:34)_0:9,(Hlab_0:87,(Emex_0:81,((Mqua_0:68,(Bimp_1:13,Bter_0:13)_1:55)_1:10,(Amel_1:22,Aflo_0:22)_1:56)_1:3)_1:6)_1:13)_1:7)_1	0	0.5	0.5	0.10756	0.521089	0.287495	0.518526	0.5	0.5	0.5	0.5	0.5	0.5	0.5	0.5	0.5	0.5	0.0353027
OG5_127211	1	3	5	1	1	1	1	1	1	1	1	1	2	2	1	1	1	2	1	2	1	1	1	3	2	1	1	2	1	1	((Dnov_2:85,Lalb_1:85)_1:30,(Mrot_1:107,((Cteno_1:91,((Etrid_5:36,Erob_3:36)_3:21,(Caust_1:55,(Cjap_2:45,Ccalc_1:45)_2:10)_2:2)_2:34)_1:9,(Hlab_1:87,(Emex_1:81,((Mqua_1:68,(Bimp_2:13,Bter_1:13)_1:55)_1:10,(Amel_1:22,Aflo_1:22)_1:56)_1:3)_1:6)_1:13)_1:7)_1	0	0.0906439	0.703415	0.572657	0.521089	0.700146	0.518526	0.678844	0.0525594	0.0612115	0.731527	0.0684018	0.513707	0.355282	0.602779	0.708042	0.431968	0.52363
OG5_127212	1	1	1	1	1	1	1	1	1	1	0	1	1	1	1	1	1	1	1	1	1	1	1	1	1	1	1	1	1	1	((Dnov_1:85,Lalb_1:85)_1:30,(Mrot_1:107,((Cteno_0:91,((Etrid_1:36,Erob_1:36)_1:21,(Caust_1:55,(Cjap_1:45,Ccalc_1:45)_1:10)_1:2)_1:34)_1:9,(Hlab_1:87,(Emex_1:81,((Mqua_1:68,(Bimp_1:13,Bter_1:13)_1:55)_1:10,(Amel_1:22,Aflo_1:22)_1:56)_1:3)_1:6)_1:13)_1:7)_1	1	-	-	-	-	-	-	-	-	-	-	-	-	-	-	-	-	-
OG5_127213	1	2	1	1	1	1	1	2	1	1	0	1	1	1	1	1	3	1	1	1	1	1	1	1	1	1	1	1	1	1	((Dnov_1:85,Lalb_2:85)_1:30,(Mrot_1:107,((Cteno_0:91,((Etrid_1:36,Erob_2:36)_1:21,(Caust_1:55,(Cjap_1:45,Ccalc_3:45)_1:10)_1:2)_1:34)_1:9,(Hlab_1:87,(Emex_1:81,((Mqua_1:68,(Bimp_1:13,Bter_1:13)_1:55)_1:10,(Amel_1:22,Aflo_1:22)_1:56)_1:3)_1:6)_1:13)_1:7)_1	1	-	-	-	-	-	-	-	-	-	-	-	-	-	-	-	-	-
OG5_127214	1	2	2	1	1	1	1	1	1	1	0	1	1	1	1	1	2	1	1	1	1	1	1	2	1	1	1	0	1	1	((Dnov_0:85,Lalb_1:85)_1:30,(Mrot_1:107,((Cteno_0:91,((Etrid_2:36,Erob_2:36)_2:21,(Caust_1:55,(Cjap_1:45,Ccalc_2:45)_1:10)_1:2)_1:34)_1:9,(Hlab_1:87,(Emex_1:81,((Mqua_1:68,(Bimp_1:13,Bter_1:13)_1:55)_1:10,(Amel_1:22,Aflo_1:22)_1:56)_1:3)_1:6)_1:13)_1:7)_1	1	-	-	-	-	-	-	-	-	-	-	-	-	-	-	-	-	-
OG5_127215	1	1	2	1	1	1	1	1	1	1	0	1	0	1	1	1	1	1	1	1	1	1	1	1	1	1	1	1	1	1	((Dnov_1:85,Lalb_1:85)_1:30,(Mrot_1:107,((Cteno_0:91,((Etrid_2:36,Erob_1:36)_1:21,(Caust_1:55,(Cjap_0:45,Ccalc_1:45)_1:10)_1:2)_1:34)_1:9,(Hlab_1:87,(Emex_1:81,((Mqua_1:68,(Bimp_1:13,Bter_1:13)_1:55)_1:10,(Amel_1:22,Aflo_1:22)_1:56)_1:3)_1:6)_1:13)_1:7)_1	1	-	-	-	-	-	-	-	-	-	-	-	-	-	-	-	-	-
OG5_127216	3	7	7	3	3	3	3	2	3	3	3	3	2	4	3	3	7	4	3	4	2	1	4	6	3	3	3	3	3	3	((Dnov_3:85,Lalb_2:85)_3:30,(Mrot_2:107,((Cteno_3:91,((Etrid_7:36,Erob_7:36)_6:21,(Caust_4:55,(Cjap_2:45,Ccalc_7:45)_4:10)_4:2)_4:34)_3:9,(Hlab_3:87,(Emex_1:81,((Mqua_3:68,(Bimp_3:13,Bter_3:13)_3:55)_3:10,(Amel_3:22,Aflo_3:22)_3:56)_3:3)_3:6)_3:13)_3:7)_3	0	0.809291	0.542725	0.675295	0.559384	0.537807	0.552572	0.817209	0.155949	0.302018	0.29636	0.0403642	0.526854	0.820291	0.675056	0.0614477	0.0639573	0.566036
OG5_127217	3	10	12	4	4	4	4	4	5	4	4	4	8	8	3	6	12	8	4	8	3	4	5	10	5	4	3	3	4	4	((Dnov_3:85,Lalb_4:85)_4:30,(Mrot_3:107,((Cteno_4:91,((Etrid_12:36,Erob_10:36)_9:21,(Caust_5:55,(Cjap_8:45,Ccalc_12:45)_8:10)_7:2)_7:34)_4:9,(Hlab_3:87,(Emex_4:81,((Mqua_3:68,(Bimp_5:13,Bter_6:13)_5:55)_4:10,(Amel_4:22,Aflo_3:22)_4:56)_4:3)_4:6)_4:13)_4:7	0	0.554024	0.862949	0.711622	0.576769	0.599061	0.568212	0.846361	0.0113265	0.0766011	0.390859	0.0964585	0.545576	0.275444	0.190115	0.866284	0.0734629	0.585059
OG5_127218	1	1	2	1	1	1	1	1	1	1	1	1	2	2	2	1	3	2	1	2	1	1	1	2	1	1	1	1	1	1	((Dnov_1:85,Lalb_1:85)_1:30,(Mrot_1:107,((Cteno_1:91,((Etrid_2:36,Erob_1:36)_1:21,(Caust_1:55,(Cjap_2:45,Ccalc_3:45)_2:10)_1:2)_1:34)_1:9,(Hlab_2:87,(Emex_1:81,((Mqua_1:68,(Bimp_1:13,Bter_1:13)_1:55)_1:10,(Amel_1:22,Aflo_1:22)_1:56)_1:3)_1:6)_1:13)_1:7)_1	1	-	-	-	-	-	-	-	-	-	-	-	-	-	-	-	-	-
OG5_127219	1	3	3	1	1	1	1	1	1	1	0	1	2	2	1	1	1	2	1	2	1	1	1	3	1	1	1	2	1	1	((Dnov_2:85,Lalb_1:85)_1:30,(Mrot_1:107,((Cteno_0:91,((Etrid_3:36,Erob_3:36)_3:21,(Caust_1:55,(Cjap_2:45,Ccalc_1:45)_2:10)_2:2)_2:34)_1:9,(Hlab_1:87,(Emex_1:81,((Mqua_1:68,(Bimp_1:13,Bter_1:13)_1:55)_1:10,(Amel_1:22,Aflo_1:22)_1:56)_1:3)_1:6)_1:13)_1:7)_1	1	-	-	-	-	-	-	-	-	-	-	-	-	-	-	-	-	-
OG5_127220	1	1	2	1	1	1	1	1	1	1	1	1	1	1	1	1	1	1	1	1	1	1	1	1	1	1	1	1	1	1	((Dnov_1:85,Lalb_1:85)_1:30,(Mrot_1:107,((Cteno_1:91,((Etrid_2:36,Erob_1:36)_1:21,(Caust_1:55,(Cjap_1:45,Ccalc_1:45)_1:10)_1:2)_1:34)_1:9,(Hlab_1:87,(Emex_1:81,((Mqua_1:68,(Bimp_1:13,Bter_1:13)_1:55)_1:10,(Amel_1:22,Aflo_1:22)_1:56)_1:3)_1:6)_1:13)_1:7)_1	1	-	-	-	-	-	-	-	-	-	-	-	-	-	-	-	-	-
OG5_127221	1	1	0	1	1	1	1	1	1	1	1	1	0	1	1	1	1	1	1	1	1	1	1	1	1	1	3	1	1	1	((Dnov_1:85,Lalb_1:85)_1:30,(Mrot_1:107,((Cteno_1:91,((Etrid_0:36,Erob_1:36)_1:21,(Caust_1:55,(Cjap_0:45,Ccalc_1:45)_1:10)_1:2)_1:34)_1:9,(Hlab_1:87,(Emex_1:81,((Mqua_3:68,(Bimp_1:13,Bter_1:13)_1:55)_1:10,(Amel_1:22,Aflo_1:22)_1:56)_1:3)_1:6)_1:13)_1:7)_1	1	-	-	-	-	-	-	-	-	-	-	-	-	-	-	-	-	-
OG5_127222	1	8	2	1	1	1	1	1	1	1	1	1	0	1	1	1	1	1	1	1	0	0	1	2	1	1	1	1	1	1	((Dnov_1:85,Lalb_1:85)_1:30,(Mrot_0:107,((Cteno_1:91,((Etrid_2:36,Erob_8:36)_2:21,(Caust_1:55,(Cjap_0:45,Ccalc_1:45)_1:10)_1:2)_1:34)_1:9,(Hlab_1:87,(Emex_0:81,((Mqua_1:68,(Bimp_1:13,Bter_1:13)_1:55)_1:10,(Amel_1:22,Aflo_1:22)_1:56)_1:3)_1:6)_1:13)_1:7)_1	0	0.670267	0.703415	0.572657	0.521089	0.287495	0.518526	0.678844	0.600669	0.682768	5.63659e-06	0.0341691	0.506925	0.648367	0.556002	0.186028	0.692604	0.52363
OG5_127223	1	2	2	1	1	1	1	1	1	2	0	1	1	1	1	1	1	1	1	1	0	1	1	2	1	1	1	1	1	1	((Dnov_1:85,Lalb_1:85)_1:30,(Mrot_0:107,((Cteno_0:91,((Etrid_2:36,Erob_2:36)_2:21,(Caust_1:55,(Cjap_1:45,Ccalc_1:45)_1:10)_1:2)_1:34)_1:9,(Hlab_1:87,(Emex_1:81,((Mqua_1:68,(Bimp_1:13,Bter_1:13)_1:55)_1:10,(Amel_2:22,Aflo_1:22)_1:56)_1:3)_1:6)_1:13)_1:7)_1	1	-	-	-	-	-	-	-	-	-	-	-	-	-	-	-	-	-
OG5_127224	2	0	4	2	2	2	2	2	2	2	1	2	0	2	2	2	2	2	2	2	2	3	1	2	2	2	3	2	2	2	((Dnov_2:85,Lalb_2:85)_2:30,(Mrot_2:107,((Cteno_1:91,((Etrid_4:36,Erob_0:36)_2:21,(Caust_1:55,(Cjap_0:45,Ccalc_2:45)_2:10)_2:2)_2:34)_2:9,(Hlab_2:87,(Emex_3:81,((Mqua_3:68,(Bimp_2:13,Bter_2:13)_2:55)_2:10,(Amel_2:22,Aflo_2:22)_2:56)_2:3)_2:6)_2:13)_2:7)_2	0	0.759262	0.792744	0.629883	0.540852	0.789655	0.536029	0.409254	0.672041	0.0298593	0.0104051	0.619727	0.513707	0.355282	0.602779	0.0161874	0.782355	0.545599
OG5_127225	1	3	4	1	1	1	1	1	1	1	0	1	2	2	1	1	2	2	1	2	1	1	0	3	1	1	1	1	1	1	((Dnov_1:85,Lalb_1:85)_1:30,(Mrot_1:107,((Cteno_0:91,((Etrid_4:36,Erob_3:36)_3:21,(Caust_0:55,(Cjap_2:45,Ccalc_2:45)_2:10)_2:2)_2:34)_1:9,(Hlab_1:87,(Emex_1:81,((Mqua_1:68,(Bimp_1:13,Bter_1:13)_1:55)_1:10,(Amel_1:22,Aflo_1:22)_1:56)_1:3)_1:6)_1:13)_1:7)_1	1	-	-	-	-	-	-	-	-	-	-	-	-	-	-	-	-	-
OG5_127226	1	2	1	1	1	1	1	1	1	1	1	1	2	2	1	1	6	2	1	2	1	1	1	2	1	1	1	1	1	1	((Dnov_1:85,Lalb_1:85)_1:30,(Mrot_1:107,((Cteno_1:91,((Etrid_1:36,Erob_2:36)_1:21,(Caust_1:55,(Cjap_2:45,Ccalc_6:45)_2:10)_1:2)_1:34)_1:9,(Hlab_1:87,(Emex_1:81,((Mqua_1:68,(Bimp_1:13,Bter_1:13)_1:55)_1:10,(Amel_1:22,Aflo_1:22)_1:56)_1:3)_1:6)_1:13)_1:7)_1	1	-	-	-	-	-	-	-	-	-	-	-	-	-	-	-	-	-
OG5_127227	1	1	2	1	1	1	1	1	1	1	0	1	1	1	1	1	1	1	1	1	1	1	2	1	1	1	1	1	1	1	((Dnov_1:85,Lalb_1:85)_1:30,(Mrot_1:107,((Cteno_0:91,((Etrid_2:36,Erob_1:36)_1:21,(Caust_2:55,(Cjap_1:45,Ccalc_1:45)_1:10)_1:2)_1:34)_1:9,(Hlab_1:87,(Emex_1:81,((Mqua_1:68,(Bimp_1:13,Bter_1:13)_1:55)_1:10,(Amel_1:22,Aflo_1:22)_1:56)_1:3)_1:6)_1:13)_1:7)_1	1	-	-	-	-	-	-	-	-	-	-	-	-	-	-	-	-	-
OG5_127228	3	5	11	3	3	3	3	5	3	3	1	3	3	4	2	2	4	4	3	4	2	3	4	5	3	3	3	3	3	3	((Dnov_3:85,Lalb_5:85)_3:30,(Mrot_2:107,((Cteno_1:91,((Etrid_11:36,Erob_5:36)_5:21,(Caust_4:55,(Cjap_3:45,Ccalc_4:45)_4:10)_4:2)_4:34)_3:9,(Hlab_2:87,(Emex_3:81,((Mqua_3:68,(Bimp_3:13,Bter_2:13)_3:55)_3:10,(Amel_3:22,Aflo_3:22)_3:56)_3:3)_3:6)_3:13)_3:7)_	0	0.809291	0.0940627	0.675295	0.559384	0.537807	0.552572	0.148088	0.155949	0.000127006	0.796968	0.13428	0.526854	0.820291	0.675056	0.472857	0.856055	0.566036
OG5_127229	1	1	0	1	1	1	1	1	1	1	0	1	1	1	1	1	1	1	1	1	1	1	1	1	1	1	1	1	1	1	((Dnov_1:85,Lalb_1:85)_1:30,(Mrot_1:107,((Cteno_0:91,((Etrid_0:36,Erob_1:36)_1:21,(Caust_1:55,(Cjap_1:45,Ccalc_1:45)_1:10)_1:2)_1:34)_1:9,(Hlab_1:87,(Emex_1:81,((Mqua_1:68,(Bimp_1:13,Bter_1:13)_1:55)_1:10,(Amel_1:22,Aflo_1:22)_1:56)_1:3)_1:6)_1:13)_1:7)_1	1	-	-	-	-	-	-	-	-	-	-	-	-	-	-	-	-	-
OG5_127230	1	1	1	1	1	1	1	1	1	1	1	1	3	1	1	1	4	1	1	2	1	1	1	1	1	1	2	1	1	1	((Dnov_1:85,Lalb_1:85)_1:30,(Mrot_1:107,((Cteno_1:91,((Etrid_1:36,Erob_1:36)_1:21,(Caust_1:55,(Cjap_3:45,Ccalc_4:45)_2:10)_1:2)_1:34)_1:9,(Hlab_1:87,(Emex_1:81,((Mqua_2:68,(Bimp_1:13,Bter_1:13)_1:55)_1:10,(Amel_1:22,Aflo_1:22)_1:56)_1:3)_1:6)_1:13)_1:7)_1	1	-	-	-	-	-	-	-	-	-	-	-	-	-	-	-	-	-
OG5_127231	1	2	3	1	1	1	1	1	1	1	1	1	2	1	1	1	0	1	1	1	1	1	1	2	1	1	1	1	1	1	((Dnov_1:85,Lalb_1:85)_1:30,(Mrot_1:107,((Cteno_1:91,((Etrid_3:36,Erob_2:36)_2:21,(Caust_1:55,(Cjap_2:45,Ccalc_0:45)_1:10)_1:2)_1:34)_1:9,(Hlab_1:87,(Emex_1:81,((Mqua_1:68,(Bimp_1:13,Bter_1:13)_1:55)_1:10,(Amel_1:22,Aflo_1:22)_1:56)_1:3)_1:6)_1:13)_1:7)_1	1	-	-	-	-	-	-	-	-	-	-	-	-	-	-	-	-	-
OG5_127232	1	1	3	2	2	2	2	2	2	2	1	2	1	1	2	2	1	1	2	1	2	2	1	1	1	2	2	1	2	2	((Dnov_1:85,Lalb_2:85)_2:30,(Mrot_2:107,((Cteno_1:91,((Etrid_3:36,Erob_1:36)_1:21,(Caust_1:55,(Cjap_1:45,Ccalc_1:45)_1:10)_1:2)_1:34)_2:9,(Hlab_2:87,(Emex_2:81,((Mqua_2:68,(Bimp_1:13,Bter_2:13)_2:55)_2:10,(Amel_2:22,Aflo_1:22)_2:56)_2:3)_2:6)_2:13)_2:7)_2	1	-	-	-	-	-	-	-	-	-	-	-	-	-	-	-	-	-
OG5_127233	1	5	2	1	1	1	1	1	1	1	0	1	2	1	1	1	1	1	1	1	1	1	1	2	1	1	1	1	1	1	((Dnov_1:85,Lalb_1:85)_1:30,(Mrot_1:107,((Cteno_0:91,((Etrid_2:36,Erob_5:36)_2:21,(Caust_1:55,(Cjap_2:45,Ccalc_1:45)_1:10)_1:2)_1:34)_1:9,(Hlab_1:87,(Emex_1:81,((Mqua_1:68,(Bimp_1:13,Bter_1:13)_1:55)_1:10,(Amel_1:22,Aflo_1:22)_1:56)_1:3)_1:6)_1:13)_1:7)_1	1	-	-	-	-	-	-	-	-	-	-	-	-	-	-	-	-	-
OG5_127234	1	1	1	1	1	1	1	1	1	1	0	1	0	1	1	1	1	1	1	1	1	1	1	1	1	1	1	1	1	1	((Dnov_1:85,Lalb_1:85)_1:30,(Mrot_1:107,((Cteno_0:91,((Etrid_1:36,Erob_1:36)_1:21,(Caust_1:55,(Cjap_0:45,Ccalc_1:45)_1:10)_1:2)_1:34)_1:9,(Hlab_1:87,(Emex_1:81,((Mqua_1:68,(Bimp_1:13,Bter_1:13)_1:55)_1:10,(Amel_1:22,Aflo_1:22)_1:56)_1:3)_1:6)_1:13)_1:7)_1	1	-	-	-	-	-	-	-	-	-	-	-	-	-	-	-	-	-
OG5_127235	2	2	2	2	2	2	2	2	2	2	1	2	1	2	2	2	2	2	2	2	2	2	1	2	2	2	2	2	2	2	((Dnov_2:85,Lalb_2:85)_2:30,(Mrot_2:107,((Cteno_1:91,((Etrid_2:36,Erob_2:36)_2:21,(Caust_1:55,(Cjap_1:45,Ccalc_2:45)_2:10)_2:2)_2:34)_2:9,(Hlab_2:87,(Emex_2:81,((Mqua_2:68,(Bimp_2:13,Bter_2:13)_2:55)_2:10,(Amel_2:22,Aflo_2:22)_2:56)_2:3)_2:6)_2:13)_2:7)_2	1	-	-	-	-	-	-	-	-	-	-	-	-	-	-	-	-	-
OG5_127236	0	0	1	1	1	1	1	1	1	1	1	1	1	1	1	1	2	1	1	1	1	1	1	1	2	1	1	1	1	1	((Dnov_1:85,Lalb_1:85)_1:30,(Mrot_1:107,((Cteno_1:91,((Etrid_1:36,Erob_0:36)_1:21,(Caust_1:55,(Cjap_1:45,Ccalc_2:45)_1:10)_1:2)_1:34)_1:9,(Hlab_1:87,(Emex_1:81,((Mqua_1:68,(Bimp_2:13,Bter_1:13)_1:55)_1:10,(Amel_1:22,Aflo_0:22)_1:56)_1:3)_1:6)_1:13)_1:7)_1	1	-	-	-	-	-	-	-	-	-	-	-	-	-	-	-	-	-
OG5_127237	1	2	3	1	1	1	1	1	1	1	0	1	1	2	1	1	4	2	1	2	1	1	1	2	1	1	1	1	1	1	((Dnov_1:85,Lalb_1:85)_1:30,(Mrot_1:107,((Cteno_0:91,((Etrid_3:36,Erob_2:36)_2:21,(Caust_1:55,(Cjap_1:45,Ccalc_4:45)_1:10)_1:2)_1:34)_1:9,(Hlab_1:87,(Emex_1:81,((Mqua_1:68,(Bimp_1:13,Bter_1:13)_1:55)_1:10,(Amel_1:22,Aflo_1:22)_1:56)_1:3)_1:6)_1:13)_1:7)_1	1	-	-	-	-	-	-	-	-	-	-	-	-	-	-	-	-	-
OG5_127238	1	1	2	1	1	1	1	1	1	1	1	1	1	1	1	1	2	1	1	1	1	1	1	1	2	1	1	2	1	1	((Dnov_2:85,Lalb_1:85)_1:30,(Mrot_1:107,((Cteno_1:91,((Etrid_2:36,Erob_1:36)_1:21,(Caust_1:55,(Cjap_1:45,Ccalc_2:45)_1:10)_1:2)_1:34)_1:9,(Hlab_1:87,(Emex_1:81,((Mqua_1:68,(Bimp_2:13,Bter_1:13)_1:55)_1:10,(Amel_1:22,Aflo_1:22)_1:56)_1:3)_1:6)_1:13)_1:7)_1	1	-	-	-	-	-	-	-	-	-	-	-	-	-	-	-	-	-
OG5_127239	3	3	2	2	2	2	2	2	2	2	2	2	3	2	2	2	2	2	2	2	2	2	2	2	2	2	2	2	2	2	((Dnov_2:85,Lalb_2:85)_2:30,(Mrot_2:107,((Cteno_2:91,((Etrid_2:36,Erob_3:36)_2:21,(Caust_2:55,(Cjap_3:45,Ccalc_2:45)_2:10)_2:2)_2:34)_2:9,(Hlab_2:87,(Emex_2:81,((Mqua_2:68,(Bimp_2:13,Bter_2:13)_2:55)_2:10,(Amel_2:22,Aflo_3:22)_2:56)_2:3)_2:6)_2:13)_2:7)_2	1	-	-	-	-	-	-	-	-	-	-	-	-	-	-	-	-	-
OG5_127240	1	1	6	1	1	1	1	1	1	1	0	1	1	1	2	1	2	1	1	1	1	1	1	1	1	1	1	1	1	1	((Dnov_1:85,Lalb_1:85)_1:30,(Mrot_1:107,((Cteno_0:91,((Etrid_6:36,Erob_1:36)_1:21,(Caust_1:55,(Cjap_1:45,Ccalc_2:45)_1:10)_1:2)_1:34)_1:9,(Hlab_2:87,(Emex_1:81,((Mqua_1:68,(Bimp_1:13,Bter_1:13)_1:55)_1:10,(Amel_1:22,Aflo_1:22)_1:56)_1:3)_1:6)_1:13)_1:7)_1	0	0.670267	0.703415	0.572657	0.521089	0.700146	0.518526	0.258409	0.600669	9.87053e-06	0.605908	0.566305	0.506925	0.648367	0.556002	0.627121	0.102924	0.52363
OG5_127242	1	2	1	1	1	1	1	1	1	1	1	1	3	2	1	1	4	2	1	3	1	1	1	2	1	1	1	1	1	1	((Dnov_1:85,Lalb_1:85)_1:30,(Mrot_1:107,((Cteno_1:91,((Etrid_1:36,Erob_2:36)_1:21,(Caust_1:55,(Cjap_3:45,Ccalc_4:45)_2:10)_1:2)_1:34)_1:9,(Hlab_1:87,(Emex_1:81,((Mqua_1:68,(Bimp_1:13,Bter_1:13)_1:55)_1:10,(Amel_1:22,Aflo_1:22)_1:56)_1:3)_1:6)_1:13)_1:7)_1	1	-	-	-	-	-	-	-	-	-	-	-	-	-	-	-	-	-
OG5_127245	1	1	1	1	1	1	1	1	1	1	0	1	2	1	1	1	1	1	1	1	1	1	1	1	1	1	1	1	1	1	((Dnov_1:85,Lalb_1:85)_1:30,(Mrot_1:107,((Cteno_0:91,((Etrid_1:36,Erob_1:36)_1:21,(Caust_1:55,(Cjap_2:45,Ccalc_1:45)_1:10)_1:2)_1:34)_1:9,(Hlab_1:87,(Emex_1:81,((Mqua_1:68,(Bimp_1:13,Bter_1:13)_1:55)_1:10,(Amel_1:22,Aflo_1:22)_1:56)_1:3)_1:6)_1:13)_1:7)_1	1	-	-	-	-	-	-	-	-	-	-	-	-	-	-	-	-	-
OG5_127246	2	2	4	2	2	2	2	2	2	2	1	2	2	2	2	2	2	2	2	2	2	2	2	2	2	2	2	2	2	2	((Dnov_2:85,Lalb_2:85)_2:30,(Mrot_2:107,((Cteno_1:91,((Etrid_4:36,Erob_2:36)_2:21,(Caust_2:55,(Cjap_2:45,Ccalc_2:45)_2:10)_2:2)_2:34)_2:9,(Hlab_2:87,(Emex_2:81,((Mqua_2:68,(Bimp_2:13,Bter_2:13)_2:55)_2:10,(Amel_2:22,Aflo_2:22)_2:56)_2:3)_2:6)_2:13)_2:7)_2	1	-	-	-	-	-	-	-	-	-	-	-	-	-	-	-	-	-
OG5_127248	2	2	1	2	2	2	2	2	2	3	1	2	2	2	2	2	6	2	2	2	2	2	3	2	2	2	2	2	2	2	((Dnov_2:85,Lalb_2:85)_2:30,(Mrot_2:107,((Cteno_1:91,((Etrid_1:36,Erob_2:36)_2:21,(Caust_3:55,(Cjap_2:45,Ccalc_6:45)_2:10)_2:2)_2:34)_2:9,(Hlab_2:87,(Emex_2:81,((Mqua_2:68,(Bimp_2:13,Bter_2:13)_2:55)_2:10,(Amel_3:22,Aflo_2:22)_2:56)_2:3)_2:6)_2:13)_2:7)_2	1	-	-	-	-	-	-	-	-	-	-	-	-	-	-	-	-	-
OG5_127249	1	2	1	1	1	1	1	1	1	1	0	1	1	1	1	1	2	1	1	1	0	1	1	1	1	1	0	0	1	1	((Dnov_0:85,Lalb_1:85)_1:30,(Mrot_0:107,((Cteno_0:91,((Etrid_1:36,Erob_2:36)_1:21,(Caust_1:55,(Cjap_1:45,Ccalc_2:45)_1:10)_1:2)_1:34)_1:9,(Hlab_1:87,(Emex_1:81,((Mqua_0:68,(Bimp_1:13,Bter_1:13)_1:55)_1:10,(Amel_1:22,Aflo_1:22)_1:56)_1:3)_1:6)_1:13)_1:7)_1	1	-	-	-	-	-	-	-	-	-	-	-	-	-	-	-	-	-
OG5_127250	2	2	2	2	2	2	2	1	2	2	0	2	1	2	2	2	1	2	2	2	2	2	3	2	2	1	2	1	2	2	((Dnov_1:85,Lalb_1:85)_1:30,(Mrot_2:107,((Cteno_0:91,((Etrid_2:36,Erob_2:36)_2:21,(Caust_3:55,(Cjap_1:45,Ccalc_1:45)_1:10)_2:2)_2:34)_2:9,(Hlab_2:87,(Emex_2:81,((Mqua_2:68,(Bimp_2:13,Bter_2:13)_2:55)_2:10,(Amel_2:22,Aflo_2:22)_2:56)_2:3)_2:6)_2:13)_2:7)_2	1	-	-	-	-	-	-	-	-	-	-	-	-	-	-	-	-	-
OG5_127251	1	5	1	1	1	1	1	1	1	1	1	1	3	1	1	1	1	1	1	1	1	1	0	1	1	1	1	1	1	1	((Dnov_1:85,Lalb_1:85)_1:30,(Mrot_1:107,((Cteno_1:91,((Etrid_1:36,Erob_5:36)_1:21,(Caust_0:55,(Cjap_3:45,Ccalc_1:45)_1:10)_1:2)_1:34)_1:9,(Hlab_1:87,(Emex_1:81,((Mqua_1:68,(Bimp_1:13,Bter_1:13)_1:55)_1:10,(Amel_1:22,Aflo_1:22)_1:56)_1:3)_1:6)_1:13)_1:7)_1	0	0.670267	0.703415	0.572657	0.521089	0.700146	0.518526	0.678844	0.600669	0.608277	7.82508e-05	0.566305	0.506925	0.216039	0.556002	0.00913297	0.692604	0.52363
OG5_127252	1	1	1	1	1	1	1	1	1	1	1	1	4	1	1	1	5	1	1	3	1	1	1	1	1	1	1	1	1	1	((Dnov_1:85,Lalb_1:85)_1:30,(Mrot_1:107,((Cteno_1:91,((Etrid_1:36,Erob_1:36)_1:21,(Caust_1:55,(Cjap_4:45,Ccalc_5:45)_3:10)_1:2)_1:34)_1:9,(Hlab_1:87,(Emex_1:81,((Mqua_1:68,(Bimp_1:13,Bter_1:13)_1:55)_1:10,(Amel_1:22,Aflo_1:22)_1:56)_1:3)_1:6)_1:13)_1:7)_1	1	-	-	-	-	-	-	-	-	-	-	-	-	-	-	-	-	-
OG5_127253	1	0	0	1	1	0	1	0	0	0	0	0	0	0	0	0	0	0	1	0	0	0	0	0	0	0	0	0	1	1	((Dnov_0:85,Lalb_0:85)_0:30,(Mrot_0:107,((Cteno_0:91,((Etrid_0:36,Erob_0:36)_0:21,(Caust_0:55,(Cjap_0:45,Ccalc_0:45)_0:10)_0:2)_0:34)_0:9,(Hlab_0:87,(Emex_0:81,((Mqua_0:68,(Bimp_0:13,Bter_0:13)_0:55)_0:10,(Amel_0:22,Aflo_1:22)_1:56)_1:3)_1:6)_1:13)_1:7)_1	0	0.5	0.5	0.10756	0.521089	0.287495	0.518526	0.5	0.5	0.5	0.5	0.5	0.5	0.5	0.5	0.5	0.5	0.0353027
OG5_127254	2	2	1	1	1	1	1	1	1	1	1	1	0	1	1	1	1	1	1	1	1	1	1	1	1	1	1	1	1	1	((Dnov_1:85,Lalb_1:85)_1:30,(Mrot_1:107,((Cteno_1:91,((Etrid_1:36,Erob_2:36)_1:21,(Caust_1:55,(Cjap_0:45,Ccalc_1:45)_1:10)_1:2)_1:34)_1:9,(Hlab_1:87,(Emex_1:81,((Mqua_1:68,(Bimp_1:13,Bter_1:13)_1:55)_1:10,(Amel_1:22,Aflo_2:22)_1:56)_1:3)_1:6)_1:13)_1:7)_1	1	-	-	-	-	-	-	-	-	-	-	-	-	-	-	-	-	-
OG5_127255	2	1	3	1	1	1	1	1	1	1	1	1	1	1	1	1	3	1	1	1	1	2	0	1	2	1	1	1	1	1	((Dnov_1:85,Lalb_1:85)_1:30,(Mrot_1:107,((Cteno_1:91,((Etrid_3:36,Erob_1:36)_1:21,(Caust_0:55,(Cjap_1:45,Ccalc_3:45)_1:10)_1:2)_1:34)_1:9,(Hlab_1:87,(Emex_2:81,((Mqua_1:68,(Bimp_2:13,Bter_1:13)_1:55)_1:10,(Amel_1:22,Aflo_2:22)_1:56)_1:3)_1:6)_1:13)_1:7)_1	0	0.670267	0.703415	0.572657	0.521089	0.700146	0.518526	0.678844	0.600669	0.00651113	0.605908	0.566305	0.506925	0.216039	0.556002	0.627121	0.0222226	0.52363
OG5_127256	1	1	1	1	1	1	1	1	1	1	0	1	2	1	1	1	1	1	1	1	0	0	0	1	1	1	1	1	1	1	((Dnov_1:85,Lalb_1:85)_1:30,(Mrot_0:107,((Cteno_0:91,((Etrid_1:36,Erob_1:36)_1:21,(Caust_0:55,(Cjap_2:45,Ccalc_1:45)_1:10)_1:2)_1:34)_1:9,(Hlab_1:87,(Emex_0:81,((Mqua_1:68,(Bimp_1:13,Bter_1:13)_1:55)_1:10,(Amel_1:22,Aflo_1:22)_1:56)_1:3)_1:6)_1:13)_1:7)_1	1	-	-	-	-	-	-	-	-	-	-	-	-	-	-	-	-	-
OG5_127257	1	3	5	1	1	1	1	1	1	1	1	1	0	1	1	1	1	1	1	1	1	1	0	3	1	1	1	1	1	1	((Dnov_1:85,Lalb_1:85)_1:30,(Mrot_1:107,((Cteno_1:91,((Etrid_5:36,Erob_3:36)_3:21,(Caust_0:55,(Cjap_0:45,Ccalc_1:45)_1:10)_1:2)_1:34)_1:9,(Hlab_1:87,(Emex_1:81,((Mqua_1:68,(Bimp_1:13,Bter_1:13)_1:55)_1:10,(Amel_1:22,Aflo_1:22)_1:56)_1:3)_1:6)_1:13)_1:7)_1	0	0.670267	0.703415	0.572657	0.521089	0.700146	0.518526	0.678844	0.600669	0.0612115	0.731527	0.00234612	0.506925	0.216039	0.556002	0.186028	0.692604	0.52363
OG5_127258	1	1	1	1	1	1	1	1	1	1	1	1	1	1	1	1	1	1	1	1	1	0	2	1	1	1	1	2	1	1	((Dnov_2:85,Lalb_1:85)_1:30,(Mrot_1:107,((Cteno_1:91,((Etrid_1:36,Erob_1:36)_1:21,(Caust_2:55,(Cjap_1:45,Ccalc_1:45)_1:10)_1:2)_1:34)_1:9,(Hlab_1:87,(Emex_0:81,((Mqua_1:68,(Bimp_1:13,Bter_1:13)_1:55)_1:10,(Amel_1:22,Aflo_1:22)_1:56)_1:3)_1:6)_1:13)_1:7)_1	1	-	-	-	-	-	-	-	-	-	-	-	-	-	-	-	-	-
OG5_127259	1	4	1	1	1	1	1	1	1	1	0	1	1	1	1	1	1	1	1	1	1	1	1	1	1	1	1	1	1	1	((Dnov_1:85,Lalb_1:85)_1:30,(Mrot_1:107,((Cteno_0:91,((Etrid_1:36,Erob_4:36)_1:21,(Caust_1:55,(Cjap_1:45,Ccalc_1:45)_1:10)_1:2)_1:34)_1:9,(Hlab_1:87,(Emex_1:81,((Mqua_1:68,(Bimp_1:13,Bter_1:13)_1:55)_1:10,(Amel_1:22,Aflo_1:22)_1:56)_1:3)_1:6)_1:13)_1:7)_1	1	-	-	-	-	-	-	-	-	-	-	-	-	-	-	-	-	-
OG5_127260	1	1	2	1	1	1	1	1	1	1	1	1	2	2	1	1	3	2	1	2	1	1	1	2	1	1	1	1	1	1	((Dnov_1:85,Lalb_1:85)_1:30,(Mrot_1:107,((Cteno_1:91,((Etrid_2:36,Erob_1:36)_1:21,(Caust_1:55,(Cjap_2:45,Ccalc_3:45)_2:10)_1:2)_1:34)_1:9,(Hlab_1:87,(Emex_1:81,((Mqua_1:68,(Bimp_1:13,Bter_1:13)_1:55)_1:10,(Amel_1:22,Aflo_1:22)_1:56)_1:3)_1:6)_1:13)_1:7)_1	1	-	-	-	-	-	-	-	-	-	-	-	-	-	-	-	-	-
OG5_127261	1	4	1	1	1	1	1	1	1	1	1	1	1	1	1	1	3	1	1	1	1	1	1	1	1	1	1	1	1	1	((Dnov_1:85,Lalb_1:85)_1:30,(Mrot_1:107,((Cteno_1:91,((Etrid_1:36,Erob_4:36)_1:21,(Caust_1:55,(Cjap_1:45,Ccalc_3:45)_1:10)_1:2)_1:34)_1:9,(Hlab_1:87,(Emex_1:81,((Mqua_1:68,(Bimp_1:13,Bter_1:13)_1:55)_1:10,(Amel_1:22,Aflo_1:22)_1:56)_1:3)_1:6)_1:13)_1:7)_1	1	-	-	-	-	-	-	-	-	-	-	-	-	-	-	-	-	-
OG5_127262	1	1	1	1	1	1	1	1	1	1	1	1	1	1	1	1	4	1	1	1	1	1	1	1	1	1	1	1	1	1	((Dnov_1:85,Lalb_1:85)_1:30,(Mrot_1:107,((Cteno_1:91,((Etrid_1:36,Erob_1:36)_1:21,(Caust_1:55,(Cjap_1:45,Ccalc_4:45)_1:10)_1:2)_1:34)_1:9,(Hlab_1:87,(Emex_1:81,((Mqua_1:68,(Bimp_1:13,Bter_1:13)_1:55)_1:10,(Amel_1:22,Aflo_1:22)_1:56)_1:3)_1:6)_1:13)_1:7)_1	1	-	-	-	-	-	-	-	-	-	-	-	-	-	-	-	-	-
OG5_127263	1	4	2	3	3	3	3	3	2	4	4	3	2	3	2	2	5	3	3	3	2	2	3	3	2	3	3	3	3	3	((Dnov_3:85,Lalb_3:85)_3:30,(Mrot_2:107,((Cteno_4:91,((Etrid_2:36,Erob_4:36)_3:21,(Caust_3:55,(Cjap_2:45,Ccalc_5:45)_3:10)_3:2)_3:34)_3:9,(Hlab_2:87,(Emex_2:81,((Mqua_3:68,(Bimp_2:13,Bter_2:13)_2:55)_3:10,(Amel_4:22,Aflo_1:22)_3:56)_3:3)_3:6)_3:13)_3:7)_3	0	0.809291	0.837411	0.675295	0.559384	0.537807	0.552572	0.279827	0.723497	0.362579	0.164221	0.663032	0.520349	0.786726	0.64201	0.405707	0.0853812	0.566036
OG5_127264	0	0	0	1	1	1	0	0	1	0	0	0	0	0	0	0	0	0	1	0	0	0	0	0	1	0	0	0	0	1	((Dnov_0:85,Lalb_0:85)_0:30,(Mrot_0:107,((Cteno_0:91,((Etrid_0:36,Erob_0:36)_0:21,(Caust_0:55,(Cjap_0:45,Ccalc_0:45)_0:10)_0:2)_0:34)_0:9,(Hlab_0:87,(Emex_0:81,((Mqua_0:68,(Bimp_1:13,Bter_0:13)_1:55)_1:10,(Amel_0:22,Aflo_0:22)_0:56)_1:3)_1:6)_1:13)_1:7)_1	0	0.5	0.5	0.10756	0.521089	0.287495	0.518526	0.5	0.5	0.5	0.5	0.5	0.5	0.5	0.5	0.5	0.5	0.0353027
OG5_127265	1	1	4	1	1	1	1	1	1	1	0	1	1	1	1	1	1	1	1	1	1	1	1	1	1	1	1	1	1	1	((Dnov_1:85,Lalb_1:85)_1:30,(Mrot_1:107,((Cteno_0:91,((Etrid_4:36,Erob_1:36)_1:21,(Caust_1:55,(Cjap_1:45,Ccalc_1:45)_1:10)_1:2)_1:34)_1:9,(Hlab_1:87,(Emex_1:81,((Mqua_1:68,(Bimp_1:13,Bter_1:13)_1:55)_1:10,(Amel_1:22,Aflo_1:22)_1:56)_1:3)_1:6)_1:13)_1:7)_1	1	-	-	-	-	-	-	-	-	-	-	-	-	-	-	-	-	-
OG5_127266	1	1	2	1	1	1	1	1	1	3	0	1	1	1	1	1	2	1	1	1	1	1	1	1	1	1	1	1	1	1	((Dnov_1:85,Lalb_1:85)_1:30,(Mrot_1:107,((Cteno_0:91,((Etrid_2:36,Erob_1:36)_1:21,(Caust_1:55,(Cjap_1:45,Ccalc_2:45)_1:10)_1:2)_1:34)_1:9,(Hlab_1:87,(Emex_1:81,((Mqua_1:68,(Bimp_1:13,Bter_1:13)_1:55)_1:10,(Amel_3:22,Aflo_1:22)_1:56)_1:3)_1:6)_1:13)_1:7)_1	1	-	-	-	-	-	-	-	-	-	-	-	-	-	-	-	-	-
OG5_127267	2	5	8	3	3	3	3	4	4	3	4	4	6	6	3	3	7	6	4	6	5	3	10	6	5	4	2	3	3	4	((Dnov_3:85,Lalb_4:85)_4:30,(Mrot_5:107,((Cteno_4:91,((Etrid_8:36,Erob_5:36)_6:21,(Caust_10:55,(Cjap_6:45,Ccalc_7:45)_6:10)_6:2)_6:34)_4:9,(Hlab_3:87,(Emex_3:81,((Mqua_2:68,(Bimp_5:13,Bter_3:13)_4:55)_4:10,(Amel_3:22,Aflo_2:22)_3:56)_4:3)_4:6)_4:13)_4:7)_	0	0.554024	0.862949	0.711622	0.576769	0.385641	0.568212	0.846361	0.0844089	0.0837156	0.516717	0.751388	0.539464	0.0175416	0.726789	0.841282	0.472515	0.585059
OG5_127268	1	0	1	1	1	1	1	2	1	1	1	1	2	1	1	1	1	1	1	1	1	1	1	1	2	1	0	2	1	1	((Dnov_2:85,Lalb_2:85)_1:30,(Mrot_1:107,((Cteno_1:91,((Etrid_1:36,Erob_0:36)_1:21,(Caust_1:55,(Cjap_2:45,Ccalc_1:45)_1:10)_1:2)_1:34)_1:9,(Hlab_1:87,(Emex_1:81,((Mqua_0:68,(Bimp_2:13,Bter_1:13)_1:55)_1:10,(Amel_1:22,Aflo_1:22)_1:56)_1:3)_1:6)_1:13)_1:7)_1	1	-	-	-	-	-	-	-	-	-	-	-	-	-	-	-	-	-
OG5_127269	1	1	1	1	1	1	1	1	1	1	1	1	1	1	1	1	0	1	1	1	1	1	0	1	1	1	1	1	1	1	((Dnov_1:85,Lalb_1:85)_1:30,(Mrot_1:107,((Cteno_1:91,((Etrid_1:36,Erob_1:36)_1:21,(Caust_0:55,(Cjap_1:45,Ccalc_0:45)_1:10)_1:2)_1:34)_1:9,(Hlab_1:87,(Emex_1:81,((Mqua_1:68,(Bimp_1:13,Bter_1:13)_1:55)_1:10,(Amel_1:22,Aflo_1:22)_1:56)_1:3)_1:6)_1:13)_1:7)_1	1	-	-	-	-	-	-	-	-	-	-	-	-	-	-	-	-	-
OG5_127270	3	3	4	3	3	3	3	3	3	3	2	3	4	3	3	3	3	3	3	3	3	3	3	3	3	3	3	3	3	3	((Dnov_3:85,Lalb_3:85)_3:30,(Mrot_3:107,((Cteno_2:91,((Etrid_4:36,Erob_3:36)_3:21,(Caust_3:55,(Cjap_4:45,Ccalc_3:45)_3:10)_3:2)_3:34)_3:9,(Hlab_3:87,(Emex_3:81,((Mqua_3:68,(Bimp_3:13,Bter_3:13)_3:55)_3:10,(Amel_3:22,Aflo_3:22)_3:56)_3:3)_3:6)_3:13)_3:7)_3	1	-	-	-	-	-	-	-	-	-	-	-	-	-	-	-	-	-
OG5_127271	2	1	1	2	2	2	2	4	2	3	3	2	3	2	2	2	2	2	2	2	2	2	3	1	2	2	2	2	2	2	((Dnov_2:85,Lalb_4:85)_2:30,(Mrot_2:107,((Cteno_3:91,((Etrid_1:36,Erob_1:36)_1:21,(Caust_3:55,(Cjap_3:45,Ccalc_2:45)_2:10)_2:2)_2:34)_2:9,(Hlab_2:87,(Emex_2:81,((Mqua_2:68,(Bimp_2:13,Bter_2:13)_2:55)_2:10,(Amel_3:22,Aflo_2:22)_2:56)_2:3)_2:6)_2:13)_2:7)_2	1	-	-	-	-	-	-	-	-	-	-	-	-	-	-	-	-	-
OG5_127272	2	1	2	1	1	1	1	1	1	1	0	1	1	1	1	1	1	1	1	1	1	1	1	1	1	1	1	1	1	1	((Dnov_1:85,Lalb_1:85)_1:30,(Mrot_1:107,((Cteno_0:91,((Etrid_2:36,Erob_1:36)_1:21,(Caust_1:55,(Cjap_1:45,Ccalc_1:45)_1:10)_1:2)_1:34)_1:9,(Hlab_1:87,(Emex_1:81,((Mqua_1:68,(Bimp_1:13,Bter_1:13)_1:55)_1:10,(Amel_1:22,Aflo_2:22)_1:56)_1:3)_1:6)_1:13)_1:7)_1	1	-	-	-	-	-	-	-	-	-	-	-	-	-	-	-	-	-
OG5_127273	1	2	1	1	1	1	1	1	1	1	0	1	2	1	1	1	1	1	1	1	1	1	1	1	1	1	1	1	1	1	((Dnov_1:85,Lalb_1:85)_1:30,(Mrot_1:107,((Cteno_0:91,((Etrid_1:36,Erob_2:36)_1:21,(Caust_1:55,(Cjap_2:45,Ccalc_1:45)_1:10)_1:2)_1:34)_1:9,(Hlab_1:87,(Emex_1:81,((Mqua_1:68,(Bimp_1:13,Bter_1:13)_1:55)_1:10,(Amel_1:22,Aflo_1:22)_1:56)_1:3)_1:6)_1:13)_1:7)_1	1	-	-	-	-	-	-	-	-	-	-	-	-	-	-	-	-	-
OG5_127274	1	1	2	1	1	1	1	1	1	1	1	1	1	1	1	1	1	1	1	1	1	1	1	1	1	1	1	1	1	1	((Dnov_1:85,Lalb_1:85)_1:30,(Mrot_1:107,((Cteno_1:91,((Etrid_2:36,Erob_1:36)_1:21,(Caust_1:55,(Cjap_1:45,Ccalc_1:45)_1:10)_1:2)_1:34)_1:9,(Hlab_1:87,(Emex_1:81,((Mqua_1:68,(Bimp_1:13,Bter_1:13)_1:55)_1:10,(Amel_1:22,Aflo_1:22)_1:56)_1:3)_1:6)_1:13)_1:7)_1	1	-	-	-	-	-	-	-	-	-	-	-	-	-	-	-	-	-
OG5_127275	1	0	0	1	1	1	1	0	1	0	0	0	0	0	0	0	0	0	1	0	0	0	0	0	1	0	0	0	1	1	((Dnov_0:85,Lalb_0:85)_0:30,(Mrot_0:107,((Cteno_0:91,((Etrid_0:36,Erob_0:36)_0:21,(Caust_0:55,(Cjap_0:45,Ccalc_0:45)_0:10)_0:2)_0:34)_0:9,(Hlab_0:87,(Emex_0:81,((Mqua_0:68,(Bimp_1:13,Bter_0:13)_1:55)_1:10,(Amel_0:22,Aflo_1:22)_1:56)_1:3)_1:6)_1:13)_1:7)_1	0	0.5	0.5	0.10756	0.521089	0.287495	0.518526	0.5	0.5	0.5	0.5	0.5	0.5	0.5	0.5	0.5	0.5	0.0353027
OG5_127277	2	2	3	3	3	3	3	2	3	2	1	3	2	3	3	3	5	3	3	3	3	3	2	3	3	3	3	3	2	3	((Dnov_3:85,Lalb_2:85)_3:30,(Mrot_3:107,((Cteno_1:91,((Etrid_3:36,Erob_2:36)_3:21,(Caust_2:55,(Cjap_2:45,Ccalc_5:45)_3:10)_3:2)_3:34)_3:9,(Hlab_3:87,(Emex_3:81,((Mqua_3:68,(Bimp_3:13,Bter_3:13)_3:55)_3:10,(Amel_2:22,Aflo_2:22)_2:56)_3:3)_3:6)_3:13)_3:7)_3	1	-	-	-	-	-	-	-	-	-	-	-	-	-	-	-	-	-
OG5_127278	1	1	3	1	1	1	1	1	1	1	1	1	1	1	1	1	1	1	1	1	1	1	1	1	1	1	1	1	1	1	((Dnov_1:85,Lalb_1:85)_1:30,(Mrot_1:107,((Cteno_1:91,((Etrid_3:36,Erob_1:36)_1:21,(Caust_1:55,(Cjap_1:45,Ccalc_1:45)_1:10)_1:2)_1:34)_1:9,(Hlab_1:87,(Emex_1:81,((Mqua_1:68,(Bimp_1:13,Bter_1:13)_1:55)_1:10,(Amel_1:22,Aflo_1:22)_1:56)_1:3)_1:6)_1:13)_1:7)_1	1	-	-	-	-	-	-	-	-	-	-	-	-	-	-	-	-	-
OG5_127279	1	1	0	1	1	1	1	1	1	0	0	1	1	1	1	1	2	1	1	1	1	1	1	1	1	1	1	1	1	1	((Dnov_1:85,Lalb_1:85)_1:30,(Mrot_1:107,((Cteno_0:91,((Etrid_0:36,Erob_1:36)_1:21,(Caust_1:55,(Cjap_1:45,Ccalc_2:45)_1:10)_1:2)_1:34)_1:9,(Hlab_1:87,(Emex_1:81,((Mqua_1:68,(Bimp_1:13,Bter_1:13)_1:55)_1:10,(Amel_0:22,Aflo_1:22)_1:56)_1:3)_1:6)_1:13)_1:7)_1	1	-	-	-	-	-	-	-	-	-	-	-	-	-	-	-	-	-
OG5_127280	1	1	1	1	1	1	1	1	1	1	1	1	2	1	1	1	1	1	1	1	1	1	1	1	1	1	1	2	1	1	((Dnov_2:85,Lalb_1:85)_1:30,(Mrot_1:107,((Cteno_1:91,((Etrid_1:36,Erob_1:36)_1:21,(Caust_1:55,(Cjap_2:45,Ccalc_1:45)_1:10)_1:2)_1:34)_1:9,(Hlab_1:87,(Emex_1:81,((Mqua_1:68,(Bimp_1:13,Bter_1:13)_1:55)_1:10,(Amel_1:22,Aflo_1:22)_1:56)_1:3)_1:6)_1:13)_1:7)_1	1	-	-	-	-	-	-	-	-	-	-	-	-	-	-	-	-	-
OG5_127281	2	1	0	2	2	2	2	2	2	2	1	2	1	2	2	2	2	2	2	2	2	1	2	1	2	2	2	2	2	2	((Dnov_2:85,Lalb_2:85)_2:30,(Mrot_2:107,((Cteno_1:91,((Etrid_0:36,Erob_1:36)_1:21,(Caust_2:55,(Cjap_1:45,Ccalc_2:45)_2:10)_2:2)_2:34)_2:9,(Hlab_2:87,(Emex_1:81,((Mqua_2:68,(Bimp_2:13,Bter_2:13)_2:55)_2:10,(Amel_2:22,Aflo_2:22)_2:56)_2:3)_2:6)_2:13)_2:7)_2	1	-	-	-	-	-	-	-	-	-	-	-	-	-	-	-	-	-
OG5_127282	1	1	2	1	1	1	1	1	1	1	1	1	1	1	1	1	1	1	1	1	1	1	1	1	1	1	1	1	1	1	((Dnov_1:85,Lalb_1:85)_1:30,(Mrot_1:107,((Cteno_1:91,((Etrid_2:36,Erob_1:36)_1:21,(Caust_1:55,(Cjap_1:45,Ccalc_1:45)_1:10)_1:2)_1:34)_1:9,(Hlab_1:87,(Emex_1:81,((Mqua_1:68,(Bimp_1:13,Bter_1:13)_1:55)_1:10,(Amel_1:22,Aflo_1:22)_1:56)_1:3)_1:6)_1:13)_1:7)_1	1	-	-	-	-	-	-	-	-	-	-	-	-	-	-	-	-	-
OG5_127283	1	2	2	1	1	1	1	1	1	1	1	1	1	1	1	1	3	1	1	1	1	1	0	2	1	1	1	1	1	1	((Dnov_1:85,Lalb_1:85)_1:30,(Mrot_1:107,((Cteno_1:91,((Etrid_2:36,Erob_2:36)_2:21,(Caust_0:55,(Cjap_1:45,Ccalc_3:45)_1:10)_1:2)_1:34)_1:9,(Hlab_1:87,(Emex_1:81,((Mqua_1:68,(Bimp_1:13,Bter_1:13)_1:55)_1:10,(Amel_1:22,Aflo_1:22)_1:56)_1:3)_1:6)_1:13)_1:7)_1	1	-	-	-	-	-	-	-	-	-	-	-	-	-	-	-	-	-
OG5_127284	3	4	7	1	1	1	1	1	1	2	1	1	2	2	1	1	1	2	1	2	1	1	1	4	2	1	1	2	2	1	((Dnov_2:85,Lalb_1:85)_1:30,(Mrot_1:107,((Cteno_1:91,((Etrid_7:36,Erob_4:36)_4:21,(Caust_1:55,(Cjap_2:45,Ccalc_1:45)_2:10)_2:2)_2:34)_1:9,(Hlab_1:87,(Emex_1:81,((Mqua_1:68,(Bimp_2:13,Bter_1:13)_1:55)_1:10,(Amel_2:22,Aflo_3:22)_2:56)_1:3)_1:6)_1:13)_1:7)_1	0	0.0906439	0.703415	0.572657	0.521089	0.700146	0.518526	0.678844	0.0525594	0.0138429	0.769159	0.0111224	0.513707	0.355282	0.602779	0.708042	0.431968	0.52363
OG5_127285	1	3	3	1	1	1	1	1	1	1	1	1	1	1	1	1	1	1	1	1	1	1	2	3	1	1	1	1	1	1	((Dnov_1:85,Lalb_1:85)_1:30,(Mrot_1:107,((Cteno_1:91,((Etrid_3:36,Erob_3:36)_3:21,(Caust_2:55,(Cjap_1:45,Ccalc_1:45)_1:10)_2:2)_2:34)_1:9,(Hlab_1:87,(Emex_1:81,((Mqua_1:68,(Bimp_1:13,Bter_1:13)_1:55)_1:10,(Amel_1:22,Aflo_1:22)_1:56)_1:3)_1:6)_1:13)_1:7)_1	1	-	-	-	-	-	-	-	-	-	-	-	-	-	-	-	-	-
OG5_127286	2	2	3	2	2	2	2	2	2	2	1	2	3	2	2	2	3	2	2	2	2	2	2	2	2	2	2	2	2	2	((Dnov_2:85,Lalb_2:85)_2:30,(Mrot_2:107,((Cteno_1:91,((Etrid_3:36,Erob_2:36)_2:21,(Caust_2:55,(Cjap_3:45,Ccalc_3:45)_2:10)_2:2)_2:34)_2:9,(Hlab_2:87,(Emex_2:81,((Mqua_2:68,(Bimp_2:13,Bter_2:13)_2:55)_2:10,(Amel_2:22,Aflo_2:22)_2:56)_2:3)_2:6)_2:13)_2:7)_2	1	-	-	-	-	-	-	-	-	-	-	-	-	-	-	-	-	-
OG5_127287	1	1	1	1	1	1	1	1	1	1	0	1	1	1	1	1	2	1	1	1	1	1	1	1	1	1	1	1	1	1	((Dnov_1:85,Lalb_1:85)_1:30,(Mrot_1:107,((Cteno_0:91,((Etrid_1:36,Erob_1:36)_1:21,(Caust_1:55,(Cjap_1:45,Ccalc_2:45)_1:10)_1:2)_1:34)_1:9,(Hlab_1:87,(Emex_1:81,((Mqua_1:68,(Bimp_1:13,Bter_1:13)_1:55)_1:10,(Amel_1:22,Aflo_1:22)_1:56)_1:3)_1:6)_1:13)_1:7)_1	1	-	-	-	-	-	-	-	-	-	-	-	-	-	-	-	-	-
OG5_127288	1	2	2	1	1	1	1	1	1	1	1	1	1	1	1	0	1	1	1	1	1	1	1	2	1	1	1	1	1	1	((Dnov_1:85,Lalb_1:85)_1:30,(Mrot_1:107,((Cteno_1:91,((Etrid_2:36,Erob_2:36)_2:21,(Caust_1:55,(Cjap_1:45,Ccalc_1:45)_1:10)_1:2)_1:34)_1:9,(Hlab_1:87,(Emex_1:81,((Mqua_1:68,(Bimp_1:13,Bter_0:13)_1:55)_1:10,(Amel_1:22,Aflo_1:22)_1:56)_1:3)_1:6)_1:13)_1:7)_1	1	-	-	-	-	-	-	-	-	-	-	-	-	-	-	-	-	-
OG5_127289	4	2	1	3	3	3	3	13	11	7	0	3	2	3	2	12	3	3	3	3	3	1	5	2	12	5	2	5	4	3	((Dnov_5:85,Lalb_13:85)_5:30,(Mrot_3:107,((Cteno_0:91,((Etrid_1:36,Erob_2:36)_2:21,(Caust_5:55,(Cjap_2:45,Ccalc_3:45)_3:10)_3:2)_3:34)_3:9,(Hlab_2:87,(Emex_1:81,((Mqua_2:68,(Bimp_12:13,Bter_12:13)_11:55)_3:10,(Amel_7:22,Aflo_4:22)_5:56)_3:3)_3:6)_3:13)_3:	0	0.859725	0.000333432	0.0289285	0.559384	0.834918	0.552572	0.0130153	0.723497	0.275538	0.679461	0.248155	0.520349	0.10856	0.64201	0.405707	0.828948	0.566036
OG5_127290	1	1	4	1	1	1	1	1	1	1	1	1	1	1	1	1	3	1	1	1	1	1	1	1	1	1	1	1	1	1	((Dnov_1:85,Lalb_1:85)_1:30,(Mrot_1:107,((Cteno_1:91,((Etrid_4:36,Erob_1:36)_1:21,(Caust_1:55,(Cjap_1:45,Ccalc_3:45)_1:10)_1:2)_1:34)_1:9,(Hlab_1:87,(Emex_1:81,((Mqua_1:68,(Bimp_1:13,Bter_1:13)_1:55)_1:10,(Amel_1:22,Aflo_1:22)_1:56)_1:3)_1:6)_1:13)_1:7)_1	1	-	-	-	-	-	-	-	-	-	-	-	-	-	-	-	-	-
OG5_127291	1	2	3	1	1	1	1	1	1	1	0	1	1	1	1	1	1	1	1	1	1	1	2	2	2	1	1	1	1	1	((Dnov_1:85,Lalb_1:85)_1:30,(Mrot_1:107,((Cteno_0:91,((Etrid_3:36,Erob_2:36)_2:21,(Caust_2:55,(Cjap_1:45,Ccalc_1:45)_1:10)_1:2)_1:34)_1:9,(Hlab_1:87,(Emex_1:81,((Mqua_1:68,(Bimp_2:13,Bter_1:13)_1:55)_1:10,(Amel_1:22,Aflo_1:22)_1:56)_1:3)_1:6)_1:13)_1:7)_1	1	-	-	-	-	-	-	-	-	-	-	-	-	-	-	-	-	-
OG5_127292	0	0	0	1	1	0	1	0	0	1	0	0	0	0	0	0	0	0	1	0	0	0	0	0	0	0	0	0	1	1	((Dnov_0:85,Lalb_0:85)_0:30,(Mrot_0:107,((Cteno_0:91,((Etrid_0:36,Erob_0:36)_0:21,(Caust_0:55,(Cjap_0:45,Ccalc_0:45)_0:10)_0:2)_0:34)_0:9,(Hlab_0:87,(Emex_0:81,((Mqua_0:68,(Bimp_0:13,Bter_0:13)_0:55)_0:10,(Amel_1:22,Aflo_0:22)_1:56)_1:3)_1:6)_1:13)_1:7)_1	0	0.5	0.5	0.10756	0.521089	0.287495	0.518526	0.5	0.5	0.5	0.5	0.5	0.5	0.5	0.5	0.5	0.5	0.0353027
OG5_127293	1	1	1	1	1	1	1	1	1	3	0	1	0	1	1	1	3	1	1	1	1	1	1	1	2	1	1	1	1	1	((Dnov_1:85,Lalb_1:85)_1:30,(Mrot_1:107,((Cteno_0:91,((Etrid_1:36,Erob_1:36)_1:21,(Caust_1:55,(Cjap_0:45,Ccalc_3:45)_1:10)_1:2)_1:34)_1:9,(Hlab_1:87,(Emex_1:81,((Mqua_1:68,(Bimp_2:13,Bter_1:13)_1:55)_1:10,(Amel_3:22,Aflo_1:22)_1:56)_1:3)_1:6)_1:13)_1:7)_1	0	0.670267	0.703415	0.572657	0.521089	0.700146	0.518526	0.258409	0.600669	0.608277	0.605908	0.566305	0.506925	0.648367	0.556002	0.186028	0.0222226	0.52363
OG5_127294	2	1	2	2	2	2	2	3	2	2	0	2	0	2	2	2	6	2	2	2	2	3	3	2	2	2	2	3	2	2	((Dnov_3:85,Lalb_3:85)_2:30,(Mrot_2:107,((Cteno_0:91,((Etrid_2:36,Erob_1:36)_2:21,(Caust_3:55,(Cjap_0:45,Ccalc_6:45)_2:10)_2:2)_2:34)_2:9,(Hlab_2:87,(Emex_3:81,((Mqua_2:68,(Bimp_2:13,Bter_2:13)_2:55)_2:10,(Amel_2:22,Aflo_2:22)_2:56)_2:3)_2:6)_2:13)_2:7)_2	0	0.184561	0.224773	0.629883	0.540852	0.789655	0.536029	0.0373239	0.672041	0.682768	0.270485	0.619727	0.513707	0.159004	0.602779	0.0161874	0.00356965	0.545599
OG5_127295	1	1	1	1	1	1	1	1	1	1	1	1	0	1	1	1	1	1	1	1	1	1	2	1	2	1	1	2	1	1	((Dnov_2:85,Lalb_1:85)_1:30,(Mrot_1:107,((Cteno_1:91,((Etrid_1:36,Erob_1:36)_1:21,(Caust_2:55,(Cjap_0:45,Ccalc_1:45)_1:10)_1:2)_1:34)_1:9,(Hlab_1:87,(Emex_1:81,((Mqua_1:68,(Bimp_2:13,Bter_1:13)_1:55)_1:10,(Amel_1:22,Aflo_1:22)_1:56)_1:3)_1:6)_1:13)_1:7)_1	1	-	-	-	-	-	-	-	-	-	-	-	-	-	-	-	-	-
OG5_127296	3	2	3	2	2	2	2	2	2	2	1	2	3	3	2	2	9	3	2	3	1	2	2	3	2	2	2	2	2	2	((Dnov_2:85,Lalb_2:85)_2:30,(Mrot_1:107,((Cteno_1:91,((Etrid_3:36,Erob_2:36)_2:21,(Caust_2:55,(Cjap_3:45,Ccalc_9:45)_3:10)_2:2)_2:34)_2:9,(Hlab_2:87,(Emex_2:81,((Mqua_2:68,(Bimp_2:13,Bter_2:13)_2:55)_2:10,(Amel_2:22,Aflo_3:22)_2:56)_2:3)_2:6)_2:13)_2:7)_2	0	0.759262	0.792744	0.629883	0.540852	0.44402	0.536029	0.409254	0.672041	0.113842	0.679461	0.619727	0.513707	0.734391	0.0575046	0.76118	0.000614963	0.545599
OG5_127297	1	1	1	1	1	1	1	1	1	1	2	1	4	1	1	1	1	1	1	1	1	1	1	1	1	1	1	1	1	1	((Dnov_1:85,Lalb_1:85)_1:30,(Mrot_1:107,((Cteno_2:91,((Etrid_1:36,Erob_1:36)_1:21,(Caust_1:55,(Cjap_4:45,Ccalc_1:45)_1:10)_1:2)_1:34)_1:9,(Hlab_1:87,(Emex_1:81,((Mqua_1:68,(Bimp_1:13,Bter_1:13)_1:55)_1:10,(Amel_1:22,Aflo_1:22)_1:56)_1:3)_1:6)_1:13)_1:7)_1	1	-	-	-	-	-	-	-	-	-	-	-	-	-	-	-	-	-
OG5_127298	2	1	1	2	2	2	2	2	2	2	2	2	1	2	2	2	2	2	2	2	2	2	3	1	2	2	2	2	2	2	((Dnov_2:85,Lalb_2:85)_2:30,(Mrot_2:107,((Cteno_2:91,((Etrid_1:36,Erob_1:36)_1:21,(Caust_3:55,(Cjap_1:45,Ccalc_2:45)_2:10)_2:2)_2:34)_2:9,(Hlab_2:87,(Emex_2:81,((Mqua_2:68,(Bimp_2:13,Bter_2:13)_2:55)_2:10,(Amel_2:22,Aflo_2:22)_2:56)_2:3)_2:6)_2:13)_2:7)_2	1	-	-	-	-	-	-	-	-	-	-	-	-	-	-	-	-	-
OG5_127299	1	0	0	1	1	1	1	1	1	1	1	1	0	1	1	1	2	1	1	1	1	1	1	0	1	1	1	1	1	1	((Dnov_1:85,Lalb_1:85)_1:30,(Mrot_1:107,((Cteno_1:91,((Etrid_0:36,Erob_0:36)_0:21,(Caust_1:55,(Cjap_0:45,Ccalc_2:45)_1:10)_1:2)_1:34)_1:9,(Hlab_1:87,(Emex_1:81,((Mqua_1:68,(Bimp_1:13,Bter_1:13)_1:55)_1:10,(Amel_1:22,Aflo_1:22)_1:56)_1:3)_1:6)_1:13)_1:7)_1	1	-	-	-	-	-	-	-	-	-	-	-	-	-	-	-	-	-
OG5_127300	1	1	2	1	1	1	1	1	1	1	1	1	0	1	1	1	1	1	1	1	1	1	1	1	1	1	1	1	1	1	((Dnov_1:85,Lalb_1:85)_1:30,(Mrot_1:107,((Cteno_1:91,((Etrid_2:36,Erob_1:36)_1:21,(Caust_1:55,(Cjap_0:45,Ccalc_1:45)_1:10)_1:2)_1:34)_1:9,(Hlab_1:87,(Emex_1:81,((Mqua_1:68,(Bimp_1:13,Bter_1:13)_1:55)_1:10,(Amel_1:22,Aflo_1:22)_1:56)_1:3)_1:6)_1:13)_1:7)_1	1	-	-	-	-	-	-	-	-	-	-	-	-	-	-	-	-	-
OG5_127301	1	1	2	1	1	1	1	1	1	1	0	1	0	1	1	1	1	1	1	1	1	1	1	1	1	1	1	1	1	1	((Dnov_1:85,Lalb_1:85)_1:30,(Mrot_1:107,((Cteno_0:91,((Etrid_2:36,Erob_1:36)_1:21,(Caust_1:55,(Cjap_0:45,Ccalc_1:45)_1:10)_1:2)_1:34)_1:9,(Hlab_1:87,(Emex_1:81,((Mqua_1:68,(Bimp_1:13,Bter_1:13)_1:55)_1:10,(Amel_1:22,Aflo_1:22)_1:56)_1:3)_1:6)_1:13)_1:7)_1	1	-	-	-	-	-	-	-	-	-	-	-	-	-	-	-	-	-
OG5_127302	1	1	2	1	1	1	1	1	1	1	1	1	0	1	1	1	1	1	1	1	1	2	1	1	1	1	1	1	1	1	((Dnov_1:85,Lalb_1:85)_1:30,(Mrot_1:107,((Cteno_1:91,((Etrid_2:36,Erob_1:36)_1:21,(Caust_1:55,(Cjap_0:45,Ccalc_1:45)_1:10)_1:2)_1:34)_1:9,(Hlab_1:87,(Emex_2:81,((Mqua_1:68,(Bimp_1:13,Bter_1:13)_1:55)_1:10,(Amel_1:22,Aflo_1:22)_1:56)_1:3)_1:6)_1:13)_1:7)_1	1	-	-	-	-	-	-	-	-	-	-	-	-	-	-	-	-	-
OG5_127303	1	2	2	1	1	1	1	1	1	1	1	1	2	2	1	1	2	2	1	2	1	1	1	2	1	1	1	2	1	1	((Dnov_2:85,Lalb_1:85)_1:30,(Mrot_1:107,((Cteno_1:91,((Etrid_2:36,Erob_2:36)_2:21,(Caust_1:55,(Cjap_2:45,Ccalc_2:45)_2:10)_2:2)_2:34)_1:9,(Hlab_1:87,(Emex_1:81,((Mqua_1:68,(Bimp_1:13,Bter_1:13)_1:55)_1:10,(Amel_1:22,Aflo_1:22)_1:56)_1:3)_1:6)_1:13)_1:7)_1	1	-	-	-	-	-	-	-	-	-	-	-	-	-	-	-	-	-
OG5_127304	1	1	1	1	1	1	1	1	1	1	1	1	0	1	1	1	1	1	1	1	1	1	1	1	1	1	2	1	1	1	((Dnov_1:85,Lalb_1:85)_1:30,(Mrot_1:107,((Cteno_1:91,((Etrid_1:36,Erob_1:36)_1:21,(Caust_1:55,(Cjap_0:45,Ccalc_1:45)_1:10)_1:2)_1:34)_1:9,(Hlab_1:87,(Emex_1:81,((Mqua_2:68,(Bimp_1:13,Bter_1:13)_1:55)_1:10,(Amel_1:22,Aflo_1:22)_1:56)_1:3)_1:6)_1:13)_1:7)_1	1	-	-	-	-	-	-	-	-	-	-	-	-	-	-	-	-	-
OG5_127307	1	0	3	1	1	1	1	1	2	1	0	1	2	1	1	6	1	1	1	1	1	1	1	1	2	1	1	1	1	1	((Dnov_1:85,Lalb_1:85)_1:30,(Mrot_1:107,((Cteno_0:91,((Etrid_3:36,Erob_0:36)_1:21,(Caust_1:55,(Cjap_2:45,Ccalc_1:45)_1:10)_1:2)_1:34)_1:9,(Hlab_1:87,(Emex_1:81,((Mqua_1:68,(Bimp_2:13,Bter_6:13)_2:55)_1:10,(Amel_1:22,Aflo_1:22)_1:56)_1:3)_1:6)_1:13)_1:7)_1	0	0.670267	0.703415	0.572657	0.521089	0.700146	0.518526	0.258409	0.600669	0.00651113	0.155715	0.566305	0.506925	0.648367	0.556002	0.0669439	0.692604	0.52363
OG5_127308	1	2	1	1	1	1	1	1	1	1	1	1	1	1	1	1	5	1	1	1	1	1	1	1	1	1	1	1	1	1	((Dnov_1:85,Lalb_1:85)_1:30,(Mrot_1:107,((Cteno_1:91,((Etrid_1:36,Erob_2:36)_1:21,(Caust_1:55,(Cjap_1:45,Ccalc_5:45)_1:10)_1:2)_1:34)_1:9,(Hlab_1:87,(Emex_1:81,((Mqua_1:68,(Bimp_1:13,Bter_1:13)_1:55)_1:10,(Amel_1:22,Aflo_1:22)_1:56)_1:3)_1:6)_1:13)_1:7)_1	1	-	-	-	-	-	-	-	-	-	-	-	-	-	-	-	-	-
OG5_127309	1	2	1	1	1	1	1	1	1	1	1	1	0	1	1	1	1	1	1	1	1	1	1	1	1	1	1	2	1	1	((Dnov_2:85,Lalb_1:85)_1:30,(Mrot_1:107,((Cteno_1:91,((Etrid_1:36,Erob_2:36)_1:21,(Caust_1:55,(Cjap_0:45,Ccalc_1:45)_1:10)_1:2)_1:34)_1:9,(Hlab_1:87,(Emex_1:81,((Mqua_1:68,(Bimp_1:13,Bter_1:13)_1:55)_1:10,(Amel_1:22,Aflo_1:22)_1:56)_1:3)_1:6)_1:13)_1:7)_1	1	-	-	-	-	-	-	-	-	-	-	-	-	-	-	-	-	-
OG5_127310	1	2	1	1	1	1	1	1	1	1	0	1	0	1	1	1	0	0	1	0	1	0	0	1	0	1	1	1	1	1	((Dnov_1:85,Lalb_1:85)_1:30,(Mrot_1:107,((Cteno_0:91,((Etrid_1:36,Erob_2:36)_1:21,(Caust_0:55,(Cjap_0:45,Ccalc_0:45)_0:10)_1:2)_1:34)_1:9,(Hlab_1:87,(Emex_0:81,((Mqua_1:68,(Bimp_0:13,Bter_1:13)_1:55)_1:10,(Amel_1:22,Aflo_1:22)_1:56)_1:3)_1:6)_1:13)_1:7)_1	1	-	-	-	-	-	-	-	-	-	-	-	-	-	-	-	-	-
OG5_127311	1	1	2	1	1	1	1	1	1	1	0	1	1	1	1	1	1	1	1	1	1	1	1	1	1	1	1	1	1	1	((Dnov_1:85,Lalb_1:85)_1:30,(Mrot_1:107,((Cteno_0:91,((Etrid_2:36,Erob_1:36)_1:21,(Caust_1:55,(Cjap_1:45,Ccalc_1:45)_1:10)_1:2)_1:34)_1:9,(Hlab_1:87,(Emex_1:81,((Mqua_1:68,(Bimp_1:13,Bter_1:13)_1:55)_1:10,(Amel_1:22,Aflo_1:22)_1:56)_1:3)_1:6)_1:13)_1:7)_1	1	-	-	-	-	-	-	-	-	-	-	-	-	-	-	-	-	-
OG5_127312	2	3	1	1	1	1	1	2	1	1	0	1	3	2	1	1	3	2	1	2	1	1	1	2	1	1	2	1	1	1	((Dnov_1:85,Lalb_2:85)_1:30,(Mrot_1:107,((Cteno_0:91,((Etrid_1:36,Erob_3:36)_2:21,(Caust_1:55,(Cjap_3:45,Ccalc_3:45)_2:10)_2:2)_2:34)_1:9,(Hlab_1:87,(Emex_1:81,((Mqua_2:68,(Bimp_1:13,Bter_1:13)_1:55)_1:10,(Amel_1:22,Aflo_2:22)_1:56)_1:3)_1:6)_1:13)_1:7)_1	0	0.670267	0.108843	0.572657	0.521089	0.700146	0.518526	0.258409	0.0525594	0.275538	0.111231	0.619727	0.513707	0.355282	0.602779	0.134833	0.211429	0.52363
OG5_127313	1	2	1	1	1	1	1	1	1	1	1	1	1	1	1	1	1	1	1	1	1	2	1	1	1	1	1	1	1	1	((Dnov_1:85,Lalb_1:85)_1:30,(Mrot_1:107,((Cteno_1:91,((Etrid_1:36,Erob_2:36)_1:21,(Caust_1:55,(Cjap_1:45,Ccalc_1:45)_1:10)_1:2)_1:34)_1:9,(Hlab_1:87,(Emex_2:81,((Mqua_1:68,(Bimp_1:13,Bter_1:13)_1:55)_1:10,(Amel_1:22,Aflo_1:22)_1:56)_1:3)_1:6)_1:13)_1:7)_1	1	-	-	-	-	-	-	-	-	-	-	-	-	-	-	-	-	-
OG5_127316	1	1	5	1	1	1	1	1	1	1	0	1	0	1	1	1	1	1	1	1	1	1	1	1	2	1	1	1	1	1	((Dnov_1:85,Lalb_1:85)_1:30,(Mrot_1:107,((Cteno_0:91,((Etrid_5:36,Erob_1:36)_1:21,(Caust_1:55,(Cjap_0:45,Ccalc_1:45)_1:10)_1:2)_1:34)_1:9,(Hlab_1:87,(Emex_1:81,((Mqua_1:68,(Bimp_2:13,Bter_1:13)_1:55)_1:10,(Amel_1:22,Aflo_1:22)_1:56)_1:3)_1:6)_1:13)_1:7)_1	0	0.670267	0.703415	0.572657	0.521089	0.700146	0.518526	0.258409	0.600669	8.59236e-05	0.605908	0.566305	0.506925	0.648367	0.556002	0.186028	0.692604	0.52363
OG5_127317	1	1	1	1	1	1	1	1	1	1	0	1	0	1	1	1	1	1	1	1	1	1	0	1	1	1	1	1	1	1	((Dnov_1:85,Lalb_1:85)_1:30,(Mrot_1:107,((Cteno_0:91,((Etrid_1:36,Erob_1:36)_1:21,(Caust_0:55,(Cjap_0:45,Ccalc_1:45)_1:10)_1:2)_1:34)_1:9,(Hlab_1:87,(Emex_1:81,((Mqua_1:68,(Bimp_1:13,Bter_1:13)_1:55)_1:10,(Amel_1:22,Aflo_1:22)_1:56)_1:3)_1:6)_1:13)_1:7)_1	1	-	-	-	-	-	-	-	-	-	-	-	-	-	-	-	-	-
OG5_127318	2	0	4	2	2	2	2	2	2	2	3	2	2	2	2	2	12	2	2	2	2	2	2	2	2	2	2	2	2	2	((Dnov_2:85,Lalb_2:85)_2:30,(Mrot_2:107,((Cteno_3:91,((Etrid_4:36,Erob_0:36)_2:21,(Caust_2:55,(Cjap_2:45,Ccalc_12:45)_2:10)_2:2)_2:34)_2:9,(Hlab_2:87,(Emex_2:81,((Mqua_2:68,(Bimp_2:13,Bter_2:13)_2:55)_2:10,(Amel_2:22,Aflo_2:22)_2:56)_2:3)_2:6)_2:13)_2:7)_	0	0.759262	0.792744	0.629883	0.540852	0.789655	0.536029	0.194774	0.672041	0.0298593	0.0104051	0.619727	0.513707	0.734391	0.602779	0.708042	7.48836e-07	0.545599
OG5_127319	1	2	1	1	1	1	1	1	1	1	1	1	1	1	1	1	1	1	1	1	1	1	1	1	1	1	1	1	1	1	((Dnov_1:85,Lalb_1:85)_1:30,(Mrot_1:107,((Cteno_1:91,((Etrid_1:36,Erob_2:36)_1:21,(Caust_1:55,(Cjap_1:45,Ccalc_1:45)_1:10)_1:2)_1:34)_1:9,(Hlab_1:87,(Emex_1:81,((Mqua_1:68,(Bimp_1:13,Bter_1:13)_1:55)_1:10,(Amel_1:22,Aflo_1:22)_1:56)_1:3)_1:6)_1:13)_1:7)_1	1	-	-	-	-	-	-	-	-	-	-	-	-	-	-	-	-	-
OG5_127320	1	1	1	1	1	1	1	1	1	1	1	1	1	1	1	1	1	1	1	1	1	1	1	1	1	1	1	1	1	1	((Dnov_1:85,Lalb_1:85)_1:30,(Mrot_1:107,((Cteno_1:91,((Etrid_1:36,Erob_1:36)_1:21,(Caust_1:55,(Cjap_1:45,Ccalc_1:45)_1:10)_1:2)_1:34)_1:9,(Hlab_1:87,(Emex_1:81,((Mqua_1:68,(Bimp_1:13,Bter_1:13)_1:55)_1:10,(Amel_1:22,Aflo_1:22)_1:56)_1:3)_1:6)_1:13)_1:7)_1	1	-	-	-	-	-	-	-	-	-	-	-	-	-	-	-	-	-
OG5_127321	2	5	3	2	2	2	2	2	2	2	2	2	3	2	2	2	2	2	2	2	2	2	2	3	2	2	2	2	2	2	((Dnov_2:85,Lalb_2:85)_2:30,(Mrot_2:107,((Cteno_2:91,((Etrid_3:36,Erob_5:36)_3:21,(Caust_2:55,(Cjap_3:45,Ccalc_2:45)_3:10)_3:2)_3:34)_2:9,(Hlab_2:87,(Emex_2:81,((Mqua_2:68,(Bimp_2:13,Bter_2:13)_2:55)_2:10,(Amel_2:22,Aflo_2:22)_2:56)_2:3)_2:6)_2:13)_2:7)_2	1	-	-	-	-	-	-	-	-	-	-	-	-	-	-	-	-	-
OG5_127322	0	1	0	1	1	0	1	1	0	1	1	1	1	1	2	0	1	1	1	1	0	1	1	1	0	1	0	1	1	1	((Dnov_1:85,Lalb_1:85)_1:30,(Mrot_0:107,((Cteno_1:91,((Etrid_0:36,Erob_1:36)_1:21,(Caust_1:55,(Cjap_1:45,Ccalc_1:45)_1:10)_1:2)_1:34)_1:9,(Hlab_2:87,(Emex_1:81,((Mqua_0:68,(Bimp_0:13,Bter_0:13)_0:55)_0:10,(Amel_1:22,Aflo_0:22)_1:56)_1:3)_1:6)_1:13)_1:7)_1	1	-	-	-	-	-	-	-	-	-	-	-	-	-	-	-	-	-
OG5_127323	1	1	3	1	1	1	1	1	1	1	1	1	1	1	1	1	0	1	1	1	1	1	1	1	1	1	1	1	1	1	((Dnov_1:85,Lalb_1:85)_1:30,(Mrot_1:107,((Cteno_1:91,((Etrid_3:36,Erob_1:36)_1:21,(Caust_1:55,(Cjap_1:45,Ccalc_0:45)_1:10)_1:2)_1:34)_1:9,(Hlab_1:87,(Emex_1:81,((Mqua_1:68,(Bimp_1:13,Bter_1:13)_1:55)_1:10,(Amel_1:22,Aflo_1:22)_1:56)_1:3)_1:6)_1:13)_1:7)_1	1	-	-	-	-	-	-	-	-	-	-	-	-	-	-	-	-	-
OG5_127324	1	1	1	1	1	1	1	1	1	1	1	1	0	1	1	1	1	1	1	1	1	1	0	1	1	1	1	1	1	1	((Dnov_1:85,Lalb_1:85)_1:30,(Mrot_1:107,((Cteno_1:91,((Etrid_1:36,Erob_1:36)_1:21,(Caust_0:55,(Cjap_0:45,Ccalc_1:45)_1:10)_1:2)_1:34)_1:9,(Hlab_1:87,(Emex_1:81,((Mqua_1:68,(Bimp_1:13,Bter_1:13)_1:55)_1:10,(Amel_1:22,Aflo_1:22)_1:56)_1:3)_1:6)_1:13)_1:7)_1	1	-	-	-	-	-	-	-	-	-	-	-	-	-	-	-	-	-
OG5_127325	1	1	1	1	1	1	1	1	1	1	0	1	1	1	1	1	1	1	1	1	1	1	1	1	1	1	1	1	1	1	((Dnov_1:85,Lalb_1:85)_1:30,(Mrot_1:107,((Cteno_0:91,((Etrid_1:36,Erob_1:36)_1:21,(Caust_1:55,(Cjap_1:45,Ccalc_1:45)_1:10)_1:2)_1:34)_1:9,(Hlab_1:87,(Emex_1:81,((Mqua_1:68,(Bimp_1:13,Bter_1:13)_1:55)_1:10,(Amel_1:22,Aflo_1:22)_1:56)_1:3)_1:6)_1:13)_1:7)_1	1	-	-	-	-	-	-	-	-	-	-	-	-	-	-	-	-	-
OG5_127327	1	1	3	1	1	1	1	1	1	1	1	1	1	1	1	1	2	1	1	1	1	1	1	1	1	1	1	2	1	1	((Dnov_2:85,Lalb_1:85)_1:30,(Mrot_1:107,((Cteno_1:91,((Etrid_3:36,Erob_1:36)_1:21,(Caust_1:55,(Cjap_1:45,Ccalc_2:45)_1:10)_1:2)_1:34)_1:9,(Hlab_1:87,(Emex_1:81,((Mqua_1:68,(Bimp_1:13,Bter_1:13)_1:55)_1:10,(Amel_1:22,Aflo_1:22)_1:56)_1:3)_1:6)_1:13)_1:7)_1	1	-	-	-	-	-	-	-	-	-	-	-	-	-	-	-	-	-
OG5_127328	2	3	3	2	2	2	2	2	2	2	0	2	3	2	2	1	2	2	2	2	2	2	1	3	2	2	2	2	2	2	((Dnov_2:85,Lalb_2:85)_2:30,(Mrot_2:107,((Cteno_0:91,((Etrid_3:36,Erob_3:36)_3:21,(Caust_1:55,(Cjap_3:45,Ccalc_2:45)_2:10)_2:2)_2:34)_2:9,(Hlab_2:87,(Emex_2:81,((Mqua_2:68,(Bimp_2:13,Bter_1:13)_2:55)_2:10,(Amel_2:22,Aflo_2:22)_2:56)_2:3)_2:6)_2:13)_2:7)_2	1	-	-	-	-	-	-	-	-	-	-	-	-	-	-	-	-	-
OG5_127329	1	1	1	1	1	1	1	2	1	1	1	1	1	1	1	1	1	1	1	1	1	1	1	1	1	1	1	1	1	1	((Dnov_1:85,Lalb_2:85)_1:30,(Mrot_1:107,((Cteno_1:91,((Etrid_1:36,Erob_1:36)_1:21,(Caust_1:55,(Cjap_1:45,Ccalc_1:45)_1:10)_1:2)_1:34)_1:9,(Hlab_1:87,(Emex_1:81,((Mqua_1:68,(Bimp_1:13,Bter_1:13)_1:55)_1:10,(Amel_1:22,Aflo_1:22)_1:56)_1:3)_1:6)_1:13)_1:7)_1	1	-	-	-	-	-	-	-	-	-	-	-	-	-	-	-	-	-
OG5_127330	1	3	3	1	1	1	1	1	1	1	1	1	1	2	1	1	2	2	1	2	1	1	1	3	1	1	1	2	1	1	((Dnov_2:85,Lalb_1:85)_1:30,(Mrot_1:107,((Cteno_1:91,((Etrid_3:36,Erob_3:36)_2:21,(Caust_1:55,(Cjap_1:45,Ccalc_2:45)_1:10)_1:2)_1:34)_1:9,(Hlab_1:87,(Emex_1:81,((Mqua_1:68,(Bimp_1:13,Bter_1:13)_1:55)_1:10,(Amel_1:22,Aflo_1:22)_1:56)_1:3)_1:6)_1:13)_1:7)_1	1	-	-	-	-	-	-	-	-	-	-	-	-	-	-	-	-	-
OG5_127331	1	2	2	1	1	1	1	1	1	1	1	1	1	1	1	1	2	1	1	1	1	1	1	2	1	1	1	1	1	1	((Dnov_1:85,Lalb_1:85)_1:30,(Mrot_1:107,((Cteno_1:91,((Etrid_2:36,Erob_2:36)_2:21,(Caust_1:55,(Cjap_1:45,Ccalc_2:45)_1:10)_1:2)_1:34)_1:9,(Hlab_1:87,(Emex_1:81,((Mqua_1:68,(Bimp_1:13,Bter_1:13)_1:55)_1:10,(Amel_1:22,Aflo_1:22)_1:56)_1:3)_1:6)_1:13)_1:7)_1	1	-	-	-	-	-	-	-	-	-	-	-	-	-	-	-	-	-
OG5_127332	1	2	4	1	1	1	1	1	1	1	1	1	1	2	1	1	2	2	1	2	1	1	2	2	2	1	1	2	1	1	((Dnov_2:85,Lalb_1:85)_1:30,(Mrot_1:107,((Cteno_1:91,((Etrid_4:36,Erob_2:36)_2:21,(Caust_2:55,(Cjap_1:45,Ccalc_2:45)_2:10)_2:2)_2:34)_1:9,(Hlab_1:87,(Emex_1:81,((Mqua_1:68,(Bimp_2:13,Bter_1:13)_1:55)_1:10,(Amel_1:22,Aflo_1:22)_1:56)_1:3)_1:6)_1:13)_1:7)_1	1	-	-	-	-	-	-	-	-	-	-	-	-	-	-	-	-	-
OG5_127333	1	1	2	1	1	1	1	1	1	1	1	1	0	1	1	1	1	1	1	1	1	0	0	1	0	1	1	1	1	1	((Dnov_1:85,Lalb_1:85)_1:30,(Mrot_1:107,((Cteno_1:91,((Etrid_2:36,Erob_1:36)_1:21,(Caust_0:55,(Cjap_0:45,Ccalc_1:45)_1:10)_1:2)_1:34)_1:9,(Hlab_1:87,(Emex_0:81,((Mqua_1:68,(Bimp_0:13,Bter_1:13)_1:55)_1:10,(Amel_1:22,Aflo_1:22)_1:56)_1:3)_1:6)_1:13)_1:7)_1	1	-	-	-	-	-	-	-	-	-	-	-	-	-	-	-	-	-
OG5_127334	1	1	1	1	1	1	1	2	1	2	0	1	1	1	1	1	1	1	1	1	1	1	1	1	1	1	1	1	1	1	((Dnov_1:85,Lalb_2:85)_1:30,(Mrot_1:107,((Cteno_0:91,((Etrid_1:36,Erob_1:36)_1:21,(Caust_1:55,(Cjap_1:45,Ccalc_1:45)_1:10)_1:2)_1:34)_1:9,(Hlab_1:87,(Emex_1:81,((Mqua_1:68,(Bimp_1:13,Bter_1:13)_1:55)_1:10,(Amel_2:22,Aflo_1:22)_1:56)_1:3)_1:6)_1:13)_1:7)_1	1	-	-	-	-	-	-	-	-	-	-	-	-	-	-	-	-	-
OG5_127335	0	0	0	0	0	0	0	4	0	0	0	1	0	1	0	0	0	1	1	0	0	0	5	0	0	1	0	0	0	1	((Dnov_0:85,Lalb_4:85)_1:30,(Mrot_0:107,((Cteno_0:91,((Etrid_0:36,Erob_0:36)_0:21,(Caust_5:55,(Cjap_0:45,Ccalc_0:45)_0:10)_1:2)_1:34)_1:9,(Hlab_0:87,(Emex_0:81,((Mqua_0:68,(Bimp_0:13,Bter_0:13)_0:55)_0:10,(Amel_0:22,Aflo_0:22)_0:56)_0:3)_0:6)_0:13)_1:7)_1	0	0.246571	0.00574904	0.572657	0.521089	0.287495	0.518526	0.258409	0.600669	0.5	0.5	0.0982784	0.506925	0.000330388	0.0831715	0.5	0.5	0.52363
OG5_127339	1	1	8	1	1	1	1	1	1	1	1	1	1	1	1	1	1	1	1	1	1	1	1	1	1	1	1	2	1	1	((Dnov_2:85,Lalb_1:85)_1:30,(Mrot_1:107,((Cteno_1:91,((Etrid_8:36,Erob_1:36)_1:21,(Caust_1:55,(Cjap_1:45,Ccalc_1:45)_1:10)_1:2)_1:34)_1:9,(Hlab_1:87,(Emex_1:81,((Mqua_1:68,(Bimp_1:13,Bter_1:13)_1:55)_1:10,(Amel_1:22,Aflo_1:22)_1:56)_1:3)_1:6)_1:13)_1:7)_1	0	0.0906439	0.703415	0.572657	0.521089	0.700146	0.518526	0.678844	0.600669	1.30256e-07	0.605908	0.566305	0.506925	0.648367	0.556002	0.627121	0.692604	0.52363
OG5_127340	4	3	6	4	4	4	4	3	3	5	9	4	4	4	3	3	3	4	4	4	3	2	5	4	3	3	5	2	4	4	((Dnov_2:85,Lalb_3:85)_3:30,(Mrot_3:107,((Cteno_9:91,((Etrid_6:36,Erob_3:36)_4:21,(Caust_5:55,(Cjap_4:45,Ccalc_3:45)_4:10)_4:2)_4:34)_4:9,(Hlab_3:87,(Emex_2:81,((Mqua_5:68,(Bimp_3:13,Bter_3:13)_3:55)_4:10,(Amel_5:22,Aflo_4:22)_4:56)_4:3)_4:6)_4:13)_4:7)_4	0	0.489425	0.837411	0.327069	0.576769	0.599061	0.568212	0.00455213	0.761278	0.0955436	0.423146	0.698362	0.526854	0.293628	0.675056	0.797284	0.588361	0.585059
OG5_127341	1	0	1	1	1	1	1	1	1	1	1	1	1	1	1	1	1	1	1	1	1	1	1	1	1	1	1	1	1	1	((Dnov_1:85,Lalb_1:85)_1:30,(Mrot_1:107,((Cteno_1:91,((Etrid_1:36,Erob_0:36)_1:21,(Caust_1:55,(Cjap_1:45,Ccalc_1:45)_1:10)_1:2)_1:34)_1:9,(Hlab_1:87,(Emex_1:81,((Mqua_1:68,(Bimp_1:13,Bter_1:13)_1:55)_1:10,(Amel_1:22,Aflo_1:22)_1:56)_1:3)_1:6)_1:13)_1:7)_1	1	-	-	-	-	-	-	-	-	-	-	-	-	-	-	-	-	-
OG5_127342	1	2	1	1	1	1	1	1	1	1	1	1	0	2	1	1	4	2	1	2	1	1	2	2	1	1	1	1	1	1	((Dnov_1:85,Lalb_1:85)_1:30,(Mrot_1:107,((Cteno_1:91,((Etrid_1:36,Erob_2:36)_1:21,(Caust_2:55,(Cjap_0:45,Ccalc_4:45)_1:10)_1:2)_1:34)_1:9,(Hlab_1:87,(Emex_1:81,((Mqua_1:68,(Bimp_1:13,Bter_1:13)_1:55)_1:10,(Amel_1:22,Aflo_1:22)_1:56)_1:3)_1:6)_1:13)_1:7)_1	1	-	-	-	-	-	-	-	-	-	-	-	-	-	-	-	-	-
OG5_127343	1	2	1	1	1	1	1	1	1	1	0	1	1	1	1	1	1	1	1	1	1	1	1	1	1	1	1	1	1	1	((Dnov_1:85,Lalb_1:85)_1:30,(Mrot_1:107,((Cteno_0:91,((Etrid_1:36,Erob_2:36)_1:21,(Caust_1:55,(Cjap_1:45,Ccalc_1:45)_1:10)_1:2)_1:34)_1:9,(Hlab_1:87,(Emex_1:81,((Mqua_1:68,(Bimp_1:13,Bter_1:13)_1:55)_1:10,(Amel_1:22,Aflo_1:22)_1:56)_1:3)_1:6)_1:13)_1:7)_1	1	-	-	-	-	-	-	-	-	-	-	-	-	-	-	-	-	-
OG5_127344	5	8	6	4	4	4	4	4	4	3	2	4	4	5	3	4	6	5	4	5	3	3	4	6	4	4	3	4	4	4	((Dnov_4:85,Lalb_4:85)_4:30,(Mrot_3:107,((Cteno_2:91,((Etrid_6:36,Erob_8:36)_6:21,(Caust_4:55,(Cjap_4:45,Ccalc_6:45)_5:10)_5:2)_5:34)_4:9,(Hlab_3:87,(Emex_3:81,((Mqua_3:68,(Bimp_4:13,Bter_4:13)_4:55)_4:10,(Amel_3:22,Aflo_5:22)_4:56)_4:3)_4:6)_4:13)_4:7)_4	1	-	-	-	-	-	-	-	-	-	-	-	-	-	-	-	-	-
OG5_127345	1	1	1	1	1	1	1	0	1	1	0	1	0	1	1	1	1	1	1	1	1	1	1	1	1	1	1	1	1	1	((Dnov_1:85,Lalb_0:85)_1:30,(Mrot_1:107,((Cteno_0:91,((Etrid_1:36,Erob_1:36)_1:21,(Caust_1:55,(Cjap_0:45,Ccalc_1:45)_1:10)_1:2)_1:34)_1:9,(Hlab_1:87,(Emex_1:81,((Mqua_1:68,(Bimp_1:13,Bter_1:13)_1:55)_1:10,(Amel_1:22,Aflo_1:22)_1:56)_1:3)_1:6)_1:13)_1:7)_1	1	-	-	-	-	-	-	-	-	-	-	-	-	-	-	-	-	-
OG5_127347	1	2	4	1	1	1	1	1	1	1	1	1	1	2	1	1	4	2	1	2	1	1	1	2	2	1	1	2	1	1	((Dnov_2:85,Lalb_1:85)_1:30,(Mrot_1:107,((Cteno_1:91,((Etrid_4:36,Erob_2:36)_2:21,(Caust_1:55,(Cjap_1:45,Ccalc_4:45)_1:10)_1:2)_1:34)_1:9,(Hlab_1:87,(Emex_1:81,((Mqua_1:68,(Bimp_2:13,Bter_1:13)_1:55)_1:10,(Amel_1:22,Aflo_1:22)_1:56)_1:3)_1:6)_1:13)_1:7)_1	0	0.0906439	0.703415	0.572657	0.521089	0.700146	0.518526	0.678844	0.600669	0.0298593	0.679461	0.0341691	0.506925	0.648367	0.556002	0.627121	0.00479815	0.52363
OG5_127348	1	4	3	1	1	1	1	1	1	1	1	1	1	1	1	1	1	1	1	1	1	1	1	3	2	1	1	2	1	1	((Dnov_2:85,Lalb_1:85)_1:30,(Mrot_1:107,((Cteno_1:91,((Etrid_3:36,Erob_4:36)_3:21,(Caust_1:55,(Cjap_1:45,Ccalc_1:45)_1:10)_1:2)_1:34)_1:9,(Hlab_1:87,(Emex_1:81,((Mqua_1:68,(Bimp_2:13,Bter_1:13)_1:55)_1:10,(Amel_1:22,Aflo_1:22)_1:56)_1:3)_1:6)_1:13)_1:7)_1	1	-	-	-	-	-	-	-	-	-	-	-	-	-	-	-	-	-
OG5_127349	1	1	1	1	1	1	1	1	1	1	0	1	1	1	1	1	1	1	1	1	1	1	1	1	1	1	1	1	1	1	((Dnov_1:85,Lalb_1:85)_1:30,(Mrot_1:107,((Cteno_0:91,((Etrid_1:36,Erob_1:36)_1:21,(Caust_1:55,(Cjap_1:45,Ccalc_1:45)_1:10)_1:2)_1:34)_1:9,(Hlab_1:87,(Emex_1:81,((Mqua_1:68,(Bimp_1:13,Bter_1:13)_1:55)_1:10,(Amel_1:22,Aflo_1:22)_1:56)_1:3)_1:6)_1:13)_1:7)_1	1	-	-	-	-	-	-	-	-	-	-	-	-	-	-	-	-	-
OG5_127350	1	3	1	1	1	1	1	2	1	1	1	1	1	1	1	1	1	1	1	1	1	1	1	1	1	1	1	1	1	1	((Dnov_1:85,Lalb_2:85)_1:30,(Mrot_1:107,((Cteno_1:91,((Etrid_1:36,Erob_3:36)_1:21,(Caust_1:55,(Cjap_1:45,Ccalc_1:45)_1:10)_1:2)_1:34)_1:9,(Hlab_1:87,(Emex_1:81,((Mqua_1:68,(Bimp_1:13,Bter_1:13)_1:55)_1:10,(Amel_1:22,Aflo_1:22)_1:56)_1:3)_1:6)_1:13)_1:7)_1	1	-	-	-	-	-	-	-	-	-	-	-	-	-	-	-	-	-
OG5_127351	1	1	0	1	1	1	1	1	1	1	1	1	1	1	1	2	4	1	1	1	1	1	1	1	1	1	1	1	1	1	((Dnov_1:85,Lalb_1:85)_1:30,(Mrot_1:107,((Cteno_1:91,((Etrid_0:36,Erob_1:36)_1:21,(Caust_1:55,(Cjap_1:45,Ccalc_4:45)_1:10)_1:2)_1:34)_1:9,(Hlab_1:87,(Emex_1:81,((Mqua_1:68,(Bimp_1:13,Bter_2:13)_1:55)_1:10,(Amel_1:22,Aflo_1:22)_1:56)_1:3)_1:6)_1:13)_1:7)_1	1	-	-	-	-	-	-	-	-	-	-	-	-	-	-	-	-	-
OG5_127352	1	2	6	1	1	1	1	1	1	1	1	1	4	2	1	1	2	2	1	2	1	1	1	2	1	1	1	1	1	1	((Dnov_1:85,Lalb_1:85)_1:30,(Mrot_1:107,((Cteno_1:91,((Etrid_6:36,Erob_2:36)_2:21,(Caust_1:55,(Cjap_4:45,Ccalc_2:45)_2:10)_2:2)_2:34)_1:9,(Hlab_1:87,(Emex_1:81,((Mqua_1:68,(Bimp_1:13,Bter_1:13)_1:55)_1:10,(Amel_1:22,Aflo_1:22)_1:56)_1:3)_1:6)_1:13)_1:7)_1	0	0.670267	0.703415	0.572657	0.521089	0.700146	0.518526	0.678844	0.0525594	0.000354523	0.679461	0.619727	0.513707	0.355282	0.602779	0.0412789	0.782355	0.52363
OG5_127353	1	2	1	1	1	1	1	1	1	1	0	1	1	1	1	1	1	1	1	1	1	1	1	1	1	1	1	1	1	1	((Dnov_1:85,Lalb_1:85)_1:30,(Mrot_1:107,((Cteno_0:91,((Etrid_1:36,Erob_2:36)_1:21,(Caust_1:55,(Cjap_1:45,Ccalc_1:45)_1:10)_1:2)_1:34)_1:9,(Hlab_1:87,(Emex_1:81,((Mqua_1:68,(Bimp_1:13,Bter_1:13)_1:55)_1:10,(Amel_1:22,Aflo_1:22)_1:56)_1:3)_1:6)_1:13)_1:7)_1	1	-	-	-	-	-	-	-	-	-	-	-	-	-	-	-	-	-
OG5_127354	1	1	2	1	1	1	1	1	1	1	1	1	0	1	1	1	1	1	1	1	1	1	1	1	1	1	1	1	1	1	((Dnov_1:85,Lalb_1:85)_1:30,(Mrot_1:107,((Cteno_1:91,((Etrid_2:36,Erob_1:36)_1:21,(Caust_1:55,(Cjap_0:45,Ccalc_1:45)_1:10)_1:2)_1:34)_1:9,(Hlab_1:87,(Emex_1:81,((Mqua_1:68,(Bimp_1:13,Bter_1:13)_1:55)_1:10,(Amel_1:22,Aflo_1:22)_1:56)_1:3)_1:6)_1:13)_1:7)_1	1	-	-	-	-	-	-	-	-	-	-	-	-	-	-	-	-	-
OG5_127355	1	1	2	1	1	1	1	1	1	2	0	1	0	1	1	1	1	1	1	1	0	1	1	1	1	1	1	1	1	1	((Dnov_1:85,Lalb_1:85)_1:30,(Mrot_0:107,((Cteno_0:91,((Etrid_2:36,Erob_1:36)_1:21,(Caust_1:55,(Cjap_0:45,Ccalc_1:45)_1:10)_1:2)_1:34)_1:9,(Hlab_1:87,(Emex_1:81,((Mqua_1:68,(Bimp_1:13,Bter_1:13)_1:55)_1:10,(Amel_2:22,Aflo_1:22)_1:56)_1:3)_1:6)_1:13)_1:7)_1	1	-	-	-	-	-	-	-	-	-	-	-	-	-	-	-	-	-
OG5_127356	1	2	2	1	1	1	1	1	1	1	1	1	1	1	1	1	1	1	1	1	1	1	1	2	1	1	1	1	1	1	((Dnov_1:85,Lalb_1:85)_1:30,(Mrot_1:107,((Cteno_1:91,((Etrid_2:36,Erob_2:36)_2:21,(Caust_1:55,(Cjap_1:45,Ccalc_1:45)_1:10)_1:2)_1:34)_1:9,(Hlab_1:87,(Emex_1:81,((Mqua_1:68,(Bimp_1:13,Bter_1:13)_1:55)_1:10,(Amel_1:22,Aflo_1:22)_1:56)_1:3)_1:6)_1:13)_1:7)_1	1	-	-	-	-	-	-	-	-	-	-	-	-	-	-	-	-	-
OG5_127357	0	1	0	0	1	0	0	1	0	0	1	1	0	1	4	0	3	1	1	1	0	0	0	1	0	1	0	0	0	1	((Dnov_0:85,Lalb_1:85)_1:30,(Mrot_0:107,((Cteno_1:91,((Etrid_0:36,Erob_1:36)_1:21,(Caust_0:55,(Cjap_0:45,Ccalc_3:45)_1:10)_1:2)_1:34)_1:9,(Hlab_4:87,(Emex_0:81,((Mqua_0:68,(Bimp_0:13,Bter_0:13)_0:55)_0:10,(Amel_0:22,Aflo_0:22)_0:56)_0:3)_0:6)_1:13)_1:7)_1	0	0.246571	0.703415	0.572657	0.521089	0.287495	0.518526	0.678844	0.600669	0.159117	0.605908	0.566305	0.506925	0.216039	0.556002	0.186028	0.0222226	0.52363
OG5_127358	1	1	1	1	1	1	1	1	1	1	1	1	3	1	0	1	1	1	1	1	1	1	1	1	1	1	1	1	1	1	((Dnov_1:85,Lalb_1:85)_1:30,(Mrot_1:107,((Cteno_1:91,((Etrid_1:36,Erob_1:36)_1:21,(Caust_1:55,(Cjap_3:45,Ccalc_1:45)_1:10)_1:2)_1:34)_1:9,(Hlab_0:87,(Emex_1:81,((Mqua_1:68,(Bimp_1:13,Bter_1:13)_1:55)_1:10,(Amel_1:22,Aflo_1:22)_1:56)_1:3)_1:6)_1:13)_1:7)_1	1	-	-	-	-	-	-	-	-	-	-	-	-	-	-	-	-	-
OG5_127359	1	1	0	1	1	1	1	1	1	1	0	1	1	1	1	1	1	1	1	1	1	1	1	1	1	1	1	1	1	1	((Dnov_1:85,Lalb_1:85)_1:30,(Mrot_1:107,((Cteno_0:91,((Etrid_0:36,Erob_1:36)_1:21,(Caust_1:55,(Cjap_1:45,Ccalc_1:45)_1:10)_1:2)_1:34)_1:9,(Hlab_1:87,(Emex_1:81,((Mqua_1:68,(Bimp_1:13,Bter_1:13)_1:55)_1:10,(Amel_1:22,Aflo_1:22)_1:56)_1:3)_1:6)_1:13)_1:7)_1	1	-	-	-	-	-	-	-	-	-	-	-	-	-	-	-	-	-
OG5_127360	2	3	1	1	1	1	1	1	1	1	2	1	2	1	1	1	1	1	1	1	1	1	1	1	1	1	1	1	1	1	((Dnov_1:85,Lalb_1:85)_1:30,(Mrot_1:107,((Cteno_2:91,((Etrid_1:36,Erob_3:36)_1:21,(Caust_1:55,(Cjap_2:45,Ccalc_1:45)_1:10)_1:2)_1:34)_1:9,(Hlab_1:87,(Emex_1:81,((Mqua_1:68,(Bimp_1:13,Bter_1:13)_1:55)_1:10,(Amel_1:22,Aflo_2:22)_1:56)_1:3)_1:6)_1:13)_1:7)_1	1	-	-	-	-	-	-	-	-	-	-	-	-	-	-	-	-	-
OG5_127361	1	2	5	1	1	1	1	1	1	1	1	1	1	1	1	1	2	1	1	1	1	1	0	2	2	1	1	1	1	1	((Dnov_1:85,Lalb_1:85)_1:30,(Mrot_1:107,((Cteno_1:91,((Etrid_5:36,Erob_2:36)_2:21,(Caust_0:55,(Cjap_1:45,Ccalc_2:45)_1:10)_1:2)_1:34)_1:9,(Hlab_1:87,(Emex_1:81,((Mqua_1:68,(Bimp_2:13,Bter_1:13)_1:55)_1:10,(Amel_1:22,Aflo_1:22)_1:56)_1:3)_1:6)_1:13)_1:7)_1	0	0.670267	0.703415	0.572657	0.521089	0.700146	0.518526	0.678844	0.600669	0.00250015	0.679461	0.0341691	0.506925	0.216039	0.556002	0.627121	0.102924	0.52363
OG5_127362	1	1	1	1	1	1	1	1	1	1	0	1	1	1	1	1	1	1	1	1	1	1	1	1	1	1	1	2	1	1	((Dnov_2:85,Lalb_1:85)_1:30,(Mrot_1:107,((Cteno_0:91,((Etrid_1:36,Erob_1:36)_1:21,(Caust_1:55,(Cjap_1:45,Ccalc_1:45)_1:10)_1:2)_1:34)_1:9,(Hlab_1:87,(Emex_1:81,((Mqua_1:68,(Bimp_1:13,Bter_1:13)_1:55)_1:10,(Amel_1:22,Aflo_1:22)_1:56)_1:3)_1:6)_1:13)_1:7)_1	1	-	-	-	-	-	-	-	-	-	-	-	-	-	-	-	-	-
OG5_127363	0	1	1	1	1	1	1	1	1	1	1	1	1	1	1	1	1	1	1	1	0	1	0	1	1	1	0	0	1	1	((Dnov_0:85,Lalb_1:85)_1:30,(Mrot_0:107,((Cteno_1:91,((Etrid_1:36,Erob_1:36)_1:21,(Caust_0:55,(Cjap_1:45,Ccalc_1:45)_1:10)_1:2)_1:34)_1:9,(Hlab_1:87,(Emex_1:81,((Mqua_0:68,(Bimp_1:13,Bter_1:13)_1:55)_1:10,(Amel_1:22,Aflo_0:22)_1:56)_1:3)_1:6)_1:13)_1:7)_1	1	-	-	-	-	-	-	-	-	-	-	-	-	-	-	-	-	-
OG5_127364	1	1	6	1	1	1	1	1	1	1	1	1	1	1	1	1	2	1	1	1	1	1	1	1	1	1	1	1	1	1	((Dnov_1:85,Lalb_1:85)_1:30,(Mrot_1:107,((Cteno_1:91,((Etrid_6:36,Erob_1:36)_1:21,(Caust_1:55,(Cjap_1:45,Ccalc_2:45)_1:10)_1:2)_1:34)_1:9,(Hlab_1:87,(Emex_1:81,((Mqua_1:68,(Bimp_1:13,Bter_1:13)_1:55)_1:10,(Amel_1:22,Aflo_1:22)_1:56)_1:3)_1:6)_1:13)_1:7)_1	0	0.670267	0.703415	0.572657	0.521089	0.700146	0.518526	0.678844	0.600669	9.87053e-06	0.605908	0.566305	0.506925	0.648367	0.556002	0.627121	0.102924	0.52363
OG5_127365	1	1	2	1	1	1	1	1	1	1	1	1	1	1	1	1	4	1	1	1	1	1	1	1	0	1	1	1	1	1	((Dnov_1:85,Lalb_1:85)_1:30,(Mrot_1:107,((Cteno_1:91,((Etrid_2:36,Erob_1:36)_1:21,(Caust_1:55,(Cjap_1:45,Ccalc_4:45)_1:10)_1:2)_1:34)_1:9,(Hlab_1:87,(Emex_1:81,((Mqua_1:68,(Bimp_0:13,Bter_1:13)_1:55)_1:10,(Amel_1:22,Aflo_1:22)_1:56)_1:3)_1:6)_1:13)_1:7)_1	1	-	-	-	-	-	-	-	-	-	-	-	-	-	-	-	-	-
OG5_127366	1	2	2	2	2	2	1	2	2	1	0	2	0	2	1	2	1	2	2	1	2	1	3	2	1	2	2	2	1	2	((Dnov_2:85,Lalb_2:85)_2:30,(Mrot_2:107,((Cteno_0:91,((Etrid_2:36,Erob_2:36)_2:21,(Caust_3:55,(Cjap_0:45,Ccalc_1:45)_1:10)_2:2)_2:34)_2:9,(Hlab_1:87,(Emex_1:81,((Mqua_2:68,(Bimp_1:13,Bter_2:13)_2:55)_2:10,(Amel_1:22,Aflo_1:22)_1:56)_2:3)_2:6)_2:13)_2:7)_2	1	-	-	-	-	-	-	-	-	-	-	-	-	-	-	-	-	-
OG5_127367	1	1	0	1	1	1	1	1	1	1	1	1	1	1	1	1	1	1	1	1	1	1	1	1	1	1	1	1	1	1	((Dnov_1:85,Lalb_1:85)_1:30,(Mrot_1:107,((Cteno_1:91,((Etrid_0:36,Erob_1:36)_1:21,(Caust_1:55,(Cjap_1:45,Ccalc_1:45)_1:10)_1:2)_1:34)_1:9,(Hlab_1:87,(Emex_1:81,((Mqua_1:68,(Bimp_1:13,Bter_1:13)_1:55)_1:10,(Amel_1:22,Aflo_1:22)_1:56)_1:3)_1:6)_1:13)_1:7)_1	1	-	-	-	-	-	-	-	-	-	-	-	-	-	-	-	-	-
OG5_127368	1	2	3	1	1	1	1	1	1	1	0	1	2	1	2	1	1	1	1	1	1	1	1	2	1	1	1	1	1	1	((Dnov_1:85,Lalb_1:85)_1:30,(Mrot_1:107,((Cteno_0:91,((Etrid_3:36,Erob_2:36)_2:21,(Caust_1:55,(Cjap_2:45,Ccalc_1:45)_1:10)_1:2)_1:34)_1:9,(Hlab_2:87,(Emex_1:81,((Mqua_1:68,(Bimp_1:13,Bter_1:13)_1:55)_1:10,(Amel_1:22,Aflo_1:22)_1:56)_1:3)_1:6)_1:13)_1:7)_1	1	-	-	-	-	-	-	-	-	-	-	-	-	-	-	-	-	-
OG5_127369	1	1	0	1	1	1	1	1	1	1	1	1	0	1	1	1	1	1	1	1	1	1	1	1	1	1	1	1	1	1	((Dnov_1:85,Lalb_1:85)_1:30,(Mrot_1:107,((Cteno_1:91,((Etrid_0:36,Erob_1:36)_1:21,(Caust_1:55,(Cjap_0:45,Ccalc_1:45)_1:10)_1:2)_1:34)_1:9,(Hlab_1:87,(Emex_1:81,((Mqua_1:68,(Bimp_1:13,Bter_1:13)_1:55)_1:10,(Amel_1:22,Aflo_1:22)_1:56)_1:3)_1:6)_1:13)_1:7)_1	1	-	-	-	-	-	-	-	-	-	-	-	-	-	-	-	-	-
OG5_127370	1	2	3	1	1	1	1	1	1	1	1	1	2	2	1	1	2	2	1	2	1	1	1	2	1	1	1	1	1	1	((Dnov_1:85,Lalb_1:85)_1:30,(Mrot_1:107,((Cteno_1:91,((Etrid_3:36,Erob_2:36)_2:21,(Caust_1:55,(Cjap_2:45,Ccalc_2:45)_2:10)_2:2)_2:34)_1:9,(Hlab_1:87,(Emex_1:81,((Mqua_1:68,(Bimp_1:13,Bter_1:13)_1:55)_1:10,(Amel_1:22,Aflo_1:22)_1:56)_1:3)_1:6)_1:13)_1:7)_1	1	-	-	-	-	-	-	-	-	-	-	-	-	-	-	-	-	-
OG5_127371	2	2	0	1	1	1	1	0	1	1	1	1	0	1	1	1	0	1	1	0	1	2	1	1	1	1	2	1	1	1	((Dnov_1:85,Lalb_0:85)_1:30,(Mrot_1:107,((Cteno_1:91,((Etrid_0:36,Erob_2:36)_1:21,(Caust_1:55,(Cjap_0:45,Ccalc_0:45)_0:10)_1:2)_1:34)_1:9,(Hlab_1:87,(Emex_2:81,((Mqua_2:68,(Bimp_1:13,Bter_1:13)_1:55)_1:10,(Amel_1:22,Aflo_2:22)_1:56)_1:3)_1:6)_1:13)_1:7)_1	0	0.670267	0.291918	0.572657	0.521089	0.700146	0.518526	0.678844	0.600669	0.159117	0.0553953	0.566305	0.506925	0.648367	0.0831715	0.5	0.5	0.52363
OG5_127372	1	1	2	1	1	1	1	1	1	1	0	1	1	1	1	1	1	1	1	1	1	0	1	1	1	1	1	1	1	1	((Dnov_1:85,Lalb_1:85)_1:30,(Mrot_1:107,((Cteno_0:91,((Etrid_2:36,Erob_1:36)_1:21,(Caust_1:55,(Cjap_1:45,Ccalc_1:45)_1:10)_1:2)_1:34)_1:9,(Hlab_1:87,(Emex_0:81,((Mqua_1:68,(Bimp_1:13,Bter_1:13)_1:55)_1:10,(Amel_1:22,Aflo_1:22)_1:56)_1:3)_1:6)_1:13)_1:7)_1	1	-	-	-	-	-	-	-	-	-	-	-	-	-	-	-	-	-
OG5_127373	1	2	1	1	1	1	1	1	1	1	0	1	1	1	1	1	2	1	1	1	1	1	1	1	1	1	1	2	1	1	((Dnov_2:85,Lalb_1:85)_1:30,(Mrot_1:107,((Cteno_0:91,((Etrid_1:36,Erob_2:36)_1:21,(Caust_1:55,(Cjap_1:45,Ccalc_2:45)_1:10)_1:2)_1:34)_1:9,(Hlab_1:87,(Emex_1:81,((Mqua_1:68,(Bimp_1:13,Bter_1:13)_1:55)_1:10,(Amel_1:22,Aflo_1:22)_1:56)_1:3)_1:6)_1:13)_1:7)_1	1	-	-	-	-	-	-	-	-	-	-	-	-	-	-	-	-	-
OG5_127374	1	0	0	1	1	0	1	0	0	0	0	0	0	0	0	0	0	0	1	0	0	0	0	0	0	0	0	0	1	1	((Dnov_0:85,Lalb_0:85)_0:30,(Mrot_0:107,((Cteno_0:91,((Etrid_0:36,Erob_0:36)_0:21,(Caust_0:55,(Cjap_0:45,Ccalc_0:45)_0:10)_0:2)_0:34)_0:9,(Hlab_0:87,(Emex_0:81,((Mqua_0:68,(Bimp_0:13,Bter_0:13)_0:55)_0:10,(Amel_0:22,Aflo_1:22)_1:56)_1:3)_1:6)_1:13)_1:7)_1	0	0.5	0.5	0.10756	0.521089	0.287495	0.518526	0.5	0.5	0.5	0.5	0.5	0.5	0.5	0.5	0.5	0.5	0.0353027
OG5_127375	0	1	1	1	1	1	1	1	1	1	0	1	1	1	0	1	1	1	1	1	0	1	0	1	1	1	1	0	1	1	((Dnov_0:85,Lalb_1:85)_1:30,(Mrot_0:107,((Cteno_0:91,((Etrid_1:36,Erob_1:36)_1:21,(Caust_0:55,(Cjap_1:45,Ccalc_1:45)_1:10)_1:2)_1:34)_1:9,(Hlab_0:87,(Emex_1:81,((Mqua_1:68,(Bimp_1:13,Bter_1:13)_1:55)_1:10,(Amel_1:22,Aflo_0:22)_1:56)_1:3)_1:6)_1:13)_1:7)_1	0	0.246571	0.703415	0.572657	0.521089	0.287495	0.518526	0.258409	0.600669	0.608277	0.605908	0.566305	0.506925	0.216039	0.556002	0.627121	0.692604	0.52363
OG5_127376	1	0	0	1	1	1	1	1	1	1	0	1	0	1	0	1	0	1	1	0	1	1	1	0	1	1	1	1	1	1	((Dnov_1:85,Lalb_1:85)_1:30,(Mrot_1:107,((Cteno_0:91,((Etrid_0:36,Erob_0:36)_0:21,(Caust_1:55,(Cjap_0:45,Ccalc_0:45)_0:10)_1:2)_1:34)_1:9,(Hlab_0:87,(Emex_1:81,((Mqua_1:68,(Bimp_1:13,Bter_1:13)_1:55)_1:10,(Amel_1:22,Aflo_1:22)_1:56)_1:3)_1:6)_1:13)_1:7)_1	1	-	-	-	-	-	-	-	-	-	-	-	-	-	-	-	-	-
OG5_127377	0	1	0	0	0	0	0	1	0	0	0	1	0	1	0	0	0	0	1	0	0	0	0	1	0	1	0	0	0	1	((Dnov_0:85,Lalb_1:85)_1:30,(Mrot_0:107,((Cteno_0:91,((Etrid_0:36,Erob_1:36)_1:21,(Caust_0:55,(Cjap_0:45,Ccalc_0:45)_0:10)_1:2)_1:34)_1:9,(Hlab_0:87,(Emex_0:81,((Mqua_0:68,(Bimp_0:13,Bter_0:13)_0:55)_0:10,(Amel_0:22,Aflo_0:22)_0:56)_0:3)_0:6)_0:13)_1:7)_1	0	0.246571	0.703415	0.572657	0.521089	0.287495	0.518526	0.258409	0.600669	0.159117	0.605908	0.566305	0.506925	0.216039	0.0831715	0.5	0.5	0.52363
OG5_127378	2	1	3	2	2	2	2	2	2	2	2	2	2	3	2	2	7	3	2	3	2	2	3	3	2	2	2	2	2	2	((Dnov_2:85,Lalb_2:85)_2:30,(Mrot_2:107,((Cteno_2:91,((Etrid_3:36,Erob_1:36)_2:21,(Caust_3:55,(Cjap_2:45,Ccalc_7:45)_2:10)_2:2)_2:34)_2:9,(Hlab_2:87,(Emex_2:81,((Mqua_2:68,(Bimp_2:13,Bter_2:13)_2:55)_2:10,(Amel_2:22,Aflo_2:22)_2:56)_2:3)_2:6)_2:13)_2:7)_2	1	-	-	-	-	-	-	-	-	-	-	-	-	-	-	-	-	-
OG5_127379	1	3	4	1	1	1	1	1	1	1	0	1	1	1	1	1	1	1	1	1	1	1	1	3	1	1	1	1	1	1	((Dnov_1:85,Lalb_1:85)_1:30,(Mrot_1:107,((Cteno_0:91,((Etrid_4:36,Erob_3:36)_3:21,(Caust_1:55,(Cjap_1:45,Ccalc_1:45)_1:10)_1:2)_1:34)_1:9,(Hlab_1:87,(Emex_1:81,((Mqua_1:68,(Bimp_1:13,Bter_1:13)_1:55)_1:10,(Amel_1:22,Aflo_1:22)_1:56)_1:3)_1:6)_1:13)_1:7)_1	1	-	-	-	-	-	-	-	-	-	-	-	-	-	-	-	-	-
OG5_127380	1	2	1	1	1	1	1	1	1	1	1	1	2	1	1	1	1	1	1	1	1	2	1	1	2	1	1	1	1	1	((Dnov_1:85,Lalb_1:85)_1:30,(Mrot_1:107,((Cteno_1:91,((Etrid_1:36,Erob_2:36)_1:21,(Caust_1:55,(Cjap_2:45,Ccalc_1:45)_1:10)_1:2)_1:34)_1:9,(Hlab_1:87,(Emex_2:81,((Mqua_1:68,(Bimp_2:13,Bter_1:13)_1:55)_1:10,(Amel_1:22,Aflo_1:22)_1:56)_1:3)_1:6)_1:13)_1:7)_1	1	-	-	-	-	-	-	-	-	-	-	-	-	-	-	-	-	-
OG5_127381	1	1	1	1	1	1	1	1	1	2	0	1	0	1	1	1	1	1	1	1	0	1	1	1	1	1	1	1	1	1	((Dnov_1:85,Lalb_1:85)_1:30,(Mrot_0:107,((Cteno_0:91,((Etrid_1:36,Erob_1:36)_1:21,(Caust_1:55,(Cjap_0:45,Ccalc_1:45)_1:10)_1:2)_1:34)_1:9,(Hlab_1:87,(Emex_1:81,((Mqua_1:68,(Bimp_1:13,Bter_1:13)_1:55)_1:10,(Amel_2:22,Aflo_1:22)_1:56)_1:3)_1:6)_1:13)_1:7)_1	1	-	-	-	-	-	-	-	-	-	-	-	-	-	-	-	-	-
OG5_127382	1	1	1	1	1	1	1	1	1	1	1	1	1	1	1	1	1	1	1	1	1	1	1	1	1	1	1	1	1	1	((Dnov_1:85,Lalb_1:85)_1:30,(Mrot_1:107,((Cteno_1:91,((Etrid_1:36,Erob_1:36)_1:21,(Caust_1:55,(Cjap_1:45,Ccalc_1:45)_1:10)_1:2)_1:34)_1:9,(Hlab_1:87,(Emex_1:81,((Mqua_1:68,(Bimp_1:13,Bter_1:13)_1:55)_1:10,(Amel_1:22,Aflo_1:22)_1:56)_1:3)_1:6)_1:13)_1:7)_1	1	-	-	-	-	-	-	-	-	-	-	-	-	-	-	-	-	-
OG5_127383	1	3	3	1	1	1	1	1	1	2	0	1	1	2	1	1	2	2	1	2	1	1	1	3	2	1	1	1	1	1	((Dnov_1:85,Lalb_1:85)_1:30,(Mrot_1:107,((Cteno_0:91,((Etrid_3:36,Erob_3:36)_2:21,(Caust_1:55,(Cjap_1:45,Ccalc_2:45)_1:10)_1:2)_1:34)_1:9,(Hlab_1:87,(Emex_1:81,((Mqua_1:68,(Bimp_2:13,Bter_1:13)_1:55)_1:10,(Amel_2:22,Aflo_1:22)_1:56)_1:3)_1:6)_1:13)_1:7)_1	0	0.670267	0.703415	0.572657	0.521089	0.700146	0.518526	0.258409	0.600669	0.113842	0.111231	0.0341691	0.506925	0.648367	0.556002	0.627121	0.102924	0.52363
OG5_127384	1	0	0	1	1	1	1	1	1	1	1	1	0	0	1	1	0	0	1	0	1	1	0	0	1	1	1	1	1	1	((Dnov_1:85,Lalb_1:85)_1:30,(Mrot_1:107,((Cteno_1:91,((Etrid_0:36,Erob_0:36)_0:21,(Caust_0:55,(Cjap_0:45,Ccalc_0:45)_0:10)_0:2)_0:34)_1:9,(Hlab_1:87,(Emex_1:81,((Mqua_1:68,(Bimp_1:13,Bter_1:13)_1:55)_1:10,(Amel_1:22,Aflo_1:22)_1:56)_1:3)_1:6)_1:13)_1:7)_1	1	-	-	-	-	-	-	-	-	-	-	-	-	-	-	-	-	-
OG5_127385	1	2	1	1	1	1	1	1	1	1	1	1	1	1	2	1	1	1	1	1	1	1	1	1	2	1	1	1	1	1	((Dnov_1:85,Lalb_1:85)_1:30,(Mrot_1:107,((Cteno_1:91,((Etrid_1:36,Erob_2:36)_1:21,(Caust_1:55,(Cjap_1:45,Ccalc_1:45)_1:10)_1:2)_1:34)_1:9,(Hlab_2:87,(Emex_1:81,((Mqua_1:68,(Bimp_2:13,Bter_1:13)_1:55)_1:10,(Amel_1:22,Aflo_1:22)_1:56)_1:3)_1:6)_1:13)_1:7)_1	1	-	-	-	-	-	-	-	-	-	-	-	-	-	-	-	-	-
OG5_127386	1	3	0	1	1	1	1	1	1	1	1	1	1	1	1	1	1	1	1	1	1	1	1	1	1	1	2	1	1	1	((Dnov_1:85,Lalb_1:85)_1:30,(Mrot_1:107,((Cteno_1:91,((Etrid_0:36,Erob_3:36)_1:21,(Caust_1:55,(Cjap_1:45,Ccalc_1:45)_1:10)_1:2)_1:34)_1:9,(Hlab_1:87,(Emex_1:81,((Mqua_2:68,(Bimp_1:13,Bter_1:13)_1:55)_1:10,(Amel_1:22,Aflo_1:22)_1:56)_1:3)_1:6)_1:13)_1:7)_1	1	-	-	-	-	-	-	-	-	-	-	-	-	-	-	-	-	-
OG5_127387	1	1	1	1	1	1	1	1	1	1	0	1	3	1	1	1	2	1	1	2	1	1	1	1	1	1	1	1	1	1	((Dnov_1:85,Lalb_1:85)_1:30,(Mrot_1:107,((Cteno_0:91,((Etrid_1:36,Erob_1:36)_1:21,(Caust_1:55,(Cjap_3:45,Ccalc_2:45)_2:10)_1:2)_1:34)_1:9,(Hlab_1:87,(Emex_1:81,((Mqua_1:68,(Bimp_1:13,Bter_1:13)_1:55)_1:10,(Amel_1:22,Aflo_1:22)_1:56)_1:3)_1:6)_1:13)_1:7)_1	1	-	-	-	-	-	-	-	-	-	-	-	-	-	-	-	-	-
OG5_127389	1	1	2	1	1	1	1	1	1	2	0	1	1	1	1	1	0	1	1	1	1	0	0	1	2	1	0	1	1	1	((Dnov_1:85,Lalb_1:85)_1:30,(Mrot_1:107,((Cteno_0:91,((Etrid_2:36,Erob_1:36)_1:21,(Caust_0:55,(Cjap_1:45,Ccalc_0:45)_1:10)_1:2)_1:34)_1:9,(Hlab_1:87,(Emex_0:81,((Mqua_0:68,(Bimp_2:13,Bter_1:13)_1:55)_1:10,(Amel_2:22,Aflo_1:22)_1:56)_1:3)_1:6)_1:13)_1:7)_1	0	0.670267	0.703415	0.572657	0.521089	0.700146	0.518526	0.258409	0.600669	0.0566798	0.605908	0.566305	0.506925	0.216039	0.556002	0.627121	0.277251	0.52363
OG5_127390	1	2	0	1	1	1	1	1	1	1	0	1	1	1	1	1	1	1	1	1	1	1	1	1	1	1	1	1	1	1	((Dnov_1:85,Lalb_1:85)_1:30,(Mrot_1:107,((Cteno_0:91,((Etrid_0:36,Erob_2:36)_1:21,(Caust_1:55,(Cjap_1:45,Ccalc_1:45)_1:10)_1:2)_1:34)_1:9,(Hlab_1:87,(Emex_1:81,((Mqua_1:68,(Bimp_1:13,Bter_1:13)_1:55)_1:10,(Amel_1:22,Aflo_1:22)_1:56)_1:3)_1:6)_1:13)_1:7)_1	1	-	-	-	-	-	-	-	-	-	-	-	-	-	-	-	-	-
OG5_127391	1	0	2	1	1	1	1	1	1	1	1	1	1	1	1	1	1	1	1	1	1	1	1	1	1	1	1	1	1	1	((Dnov_1:85,Lalb_1:85)_1:30,(Mrot_1:107,((Cteno_1:91,((Etrid_2:36,Erob_0:36)_1:21,(Caust_1:55,(Cjap_1:45,Ccalc_1:45)_1:10)_1:2)_1:34)_1:9,(Hlab_1:87,(Emex_1:81,((Mqua_1:68,(Bimp_1:13,Bter_1:13)_1:55)_1:10,(Amel_1:22,Aflo_1:22)_1:56)_1:3)_1:6)_1:13)_1:7)_1	1	-	-	-	-	-	-	-	-	-	-	-	-	-	-	-	-	-
OG5_127392	2	5	2	2	2	2	2	3	2	2	2	2	2	2	2	2	5	2	2	2	2	2	1	2	2	2	2	2	2	2	((Dnov_2:85,Lalb_3:85)_2:30,(Mrot_2:107,((Cteno_2:91,((Etrid_2:36,Erob_5:36)_2:21,(Caust_1:55,(Cjap_2:45,Ccalc_5:45)_2:10)_2:2)_2:34)_2:9,(Hlab_2:87,(Emex_2:81,((Mqua_2:68,(Bimp_2:13,Bter_2:13)_2:55)_2:10,(Amel_2:22,Aflo_2:22)_2:56)_2:3)_2:6)_2:13)_2:7)_2	1	-	-	-	-	-	-	-	-	-	-	-	-	-	-	-	-	-
OG5_127393	0	0	0	1	1	1	0	0	1	0	0	0	0	0	0	0	0	0	1	0	0	0	0	0	1	0	0	0	0	1	((Dnov_0:85,Lalb_0:85)_0:30,(Mrot_0:107,((Cteno_0:91,((Etrid_0:36,Erob_0:36)_0:21,(Caust_0:55,(Cjap_0:45,Ccalc_0:45)_0:10)_0:2)_0:34)_0:9,(Hlab_0:87,(Emex_0:81,((Mqua_0:68,(Bimp_1:13,Bter_0:13)_1:55)_1:10,(Amel_0:22,Aflo_0:22)_0:56)_1:3)_1:6)_1:13)_1:7)_1	0	0.5	0.5	0.10756	0.521089	0.287495	0.518526	0.5	0.5	0.5	0.5	0.5	0.5	0.5	0.5	0.5	0.5	0.0353027
OG5_127394	1	2	2	1	1	1	1	1	1	1	1	1	1	1	2	1	3	1	1	1	3	1	0	2	2	1	1	1	1	1	((Dnov_1:85,Lalb_1:85)_1:30,(Mrot_3:107,((Cteno_1:91,((Etrid_2:36,Erob_2:36)_2:21,(Caust_0:55,(Cjap_1:45,Ccalc_3:45)_1:10)_1:2)_1:34)_1:9,(Hlab_2:87,(Emex_1:81,((Mqua_1:68,(Bimp_2:13,Bter_1:13)_1:55)_1:10,(Amel_1:22,Aflo_1:22)_1:56)_1:3)_1:6)_1:13)_1:7)_1	1	-	-	-	-	-	-	-	-	-	-	-	-	-	-	-	-	-
OG5_127395	1	0	3	1	1	1	1	1	1	1	0	1	1	1	1	1	1	1	1	1	1	1	1	1	2	1	1	2	1	1	((Dnov_2:85,Lalb_1:85)_1:30,(Mrot_1:107,((Cteno_0:91,((Etrid_3:36,Erob_0:36)_1:21,(Caust_1:55,(Cjap_1:45,Ccalc_1:45)_1:10)_1:2)_1:34)_1:9,(Hlab_1:87,(Emex_1:81,((Mqua_1:68,(Bimp_2:13,Bter_1:13)_1:55)_1:10,(Amel_1:22,Aflo_1:22)_1:56)_1:3)_1:6)_1:13)_1:7)_1	1	-	-	-	-	-	-	-	-	-	-	-	-	-	-	-	-	-
OG5_127396	1	2	1	1	1	1	1	0	1	1	0	1	1	1	1	1	2	1	1	1	1	1	0	1	1	1	1	1	1	1	((Dnov_1:85,Lalb_0:85)_1:30,(Mrot_1:107,((Cteno_0:91,((Etrid_1:36,Erob_2:36)_1:21,(Caust_0:55,(Cjap_1:45,Ccalc_2:45)_1:10)_1:2)_1:34)_1:9,(Hlab_1:87,(Emex_1:81,((Mqua_1:68,(Bimp_1:13,Bter_1:13)_1:55)_1:10,(Amel_1:22,Aflo_1:22)_1:56)_1:3)_1:6)_1:13)_1:7)_1	1	-	-	-	-	-	-	-	-	-	-	-	-	-	-	-	-	-
OG5_127397	1	1	1	1	1	1	1	1	1	1	1	1	1	1	1	1	1	1	1	1	1	1	1	1	1	1	1	1	1	1	((Dnov_1:85,Lalb_1:85)_1:30,(Mrot_1:107,((Cteno_1:91,((Etrid_1:36,Erob_1:36)_1:21,(Caust_1:55,(Cjap_1:45,Ccalc_1:45)_1:10)_1:2)_1:34)_1:9,(Hlab_1:87,(Emex_1:81,((Mqua_1:68,(Bimp_1:13,Bter_1:13)_1:55)_1:10,(Amel_1:22,Aflo_1:22)_1:56)_1:3)_1:6)_1:13)_1:7)_1	1	-	-	-	-	-	-	-	-	-	-	-	-	-	-	-	-	-
OG5_127399	3	2	2	3	3	3	3	3	3	4	2	3	1	3	3	3	7	3	3	3	3	2	3	2	3	3	3	3	3	3	((Dnov_3:85,Lalb_3:85)_3:30,(Mrot_3:107,((Cteno_2:91,((Etrid_2:36,Erob_2:36)_2:21,(Caust_3:55,(Cjap_1:45,Ccalc_7:45)_3:10)_3:2)_3:34)_3:9,(Hlab_3:87,(Emex_2:81,((Mqua_3:68,(Bimp_3:13,Bter_3:13)_3:55)_3:10,(Amel_4:22,Aflo_3:22)_3:56)_3:3)_3:6)_3:13)_3:7)_3	1	-	-	-	-	-	-	-	-	-	-	-	-	-	-	-	-	-
OG5_127400	1	1	1	1	1	1	1	1	1	1	0	1	1	1	1	1	1	1	1	1	1	1	1	1	1	1	1	1	1	1	((Dnov_1:85,Lalb_1:85)_1:30,(Mrot_1:107,((Cteno_0:91,((Etrid_1:36,Erob_1:36)_1:21,(Caust_1:55,(Cjap_1:45,Ccalc_1:45)_1:10)_1:2)_1:34)_1:9,(Hlab_1:87,(Emex_1:81,((Mqua_1:68,(Bimp_1:13,Bter_1:13)_1:55)_1:10,(Amel_1:22,Aflo_1:22)_1:56)_1:3)_1:6)_1:13)_1:7)_1	1	-	-	-	-	-	-	-	-	-	-	-	-	-	-	-	-	-
OG5_127401	1	1	0	1	1	1	1	1	1	1	0	1	0	1	1	1	1	1	1	1	1	1	1	1	1	1	1	1	1	1	((Dnov_1:85,Lalb_1:85)_1:30,(Mrot_1:107,((Cteno_0:91,((Etrid_0:36,Erob_1:36)_1:21,(Caust_1:55,(Cjap_0:45,Ccalc_1:45)_1:10)_1:2)_1:34)_1:9,(Hlab_1:87,(Emex_1:81,((Mqua_1:68,(Bimp_1:13,Bter_1:13)_1:55)_1:10,(Amel_1:22,Aflo_1:22)_1:56)_1:3)_1:6)_1:13)_1:7)_1	1	-	-	-	-	-	-	-	-	-	-	-	-	-	-	-	-	-
OG5_127402	1	1	1	1	1	1	1	1	1	1	0	1	0	1	1	1	2	1	1	1	1	1	0	1	1	1	1	1	1	1	((Dnov_1:85,Lalb_1:85)_1:30,(Mrot_1:107,((Cteno_0:91,((Etrid_1:36,Erob_1:36)_1:21,(Caust_0:55,(Cjap_0:45,Ccalc_2:45)_1:10)_1:2)_1:34)_1:9,(Hlab_1:87,(Emex_1:81,((Mqua_1:68,(Bimp_1:13,Bter_1:13)_1:55)_1:10,(Amel_1:22,Aflo_1:22)_1:56)_1:3)_1:6)_1:13)_1:7)_1	1	-	-	-	-	-	-	-	-	-	-	-	-	-	-	-	-	-
OG5_127403	2	3	3	2	2	2	2	2	2	2	1	2	4	3	2	2	3	3	2	3	1	2	2	3	2	2	2	2	2	2	((Dnov_2:85,Lalb_2:85)_2:30,(Mrot_1:107,((Cteno_1:91,((Etrid_3:36,Erob_3:36)_3:21,(Caust_2:55,(Cjap_4:45,Ccalc_3:45)_3:10)_3:2)_3:34)_2:9,(Hlab_2:87,(Emex_2:81,((Mqua_2:68,(Bimp_2:13,Bter_2:13)_2:55)_2:10,(Amel_2:22,Aflo_2:22)_2:56)_2:3)_2:6)_2:13)_2:7)_2	1	-	-	-	-	-	-	-	-	-	-	-	-	-	-	-	-	-
OG5_127404	1	1	1	1	1	1	1	1	1	1	1	1	1	1	1	1	2	1	1	1	1	1	1	1	1	1	1	1	1	1	((Dnov_1:85,Lalb_1:85)_1:30,(Mrot_1:107,((Cteno_1:91,((Etrid_1:36,Erob_1:36)_1:21,(Caust_1:55,(Cjap_1:45,Ccalc_2:45)_1:10)_1:2)_1:34)_1:9,(Hlab_1:87,(Emex_1:81,((Mqua_1:68,(Bimp_1:13,Bter_1:13)_1:55)_1:10,(Amel_1:22,Aflo_1:22)_1:56)_1:3)_1:6)_1:13)_1:7)_1	1	-	-	-	-	-	-	-	-	-	-	-	-	-	-	-	-	-
OG5_127405	1	1	1	1	1	1	1	1	1	1	0	1	0	1	1	1	1	1	1	1	1	1	3	1	1	1	1	1	1	1	((Dnov_1:85,Lalb_1:85)_1:30,(Mrot_1:107,((Cteno_0:91,((Etrid_1:36,Erob_1:36)_1:21,(Caust_3:55,(Cjap_0:45,Ccalc_1:45)_1:10)_1:2)_1:34)_1:9,(Hlab_1:87,(Emex_1:81,((Mqua_1:68,(Bimp_1:13,Bter_1:13)_1:55)_1:10,(Amel_1:22,Aflo_1:22)_1:56)_1:3)_1:6)_1:13)_1:7)_1	1	-	-	-	-	-	-	-	-	-	-	-	-	-	-	-	-	-
OG5_127406	1	1	3	1	1	1	1	1	1	2	0	1	2	2	1	1	3	2	1	2	1	1	1	2	1	1	0	1	1	1	((Dnov_1:85,Lalb_1:85)_1:30,(Mrot_1:107,((Cteno_0:91,((Etrid_3:36,Erob_1:36)_2:21,(Caust_1:55,(Cjap_2:45,Ccalc_3:45)_2:10)_2:2)_2:34)_1:9,(Hlab_1:87,(Emex_1:81,((Mqua_0:68,(Bimp_1:13,Bter_1:13)_1:55)_1:10,(Amel_2:22,Aflo_1:22)_1:56)_1:3)_1:6)_1:13)_1:7)_1	0	0.670267	0.703415	0.572657	0.521089	0.700146	0.518526	0.258409	0.0525594	0.113842	0.270485	0.619727	0.513707	0.355282	0.602779	0.708042	0.211429	0.52363
OG5_127407	1	2	2	1	1	1	1	1	1	1	1	1	1	1	1	1	1	1	1	1	1	1	2	2	1	1	1	1	1	1	((Dnov_1:85,Lalb_1:85)_1:30,(Mrot_1:107,((Cteno_1:91,((Etrid_2:36,Erob_2:36)_2:21,(Caust_2:55,(Cjap_1:45,Ccalc_1:45)_1:10)_1:2)_1:34)_1:9,(Hlab_1:87,(Emex_1:81,((Mqua_1:68,(Bimp_1:13,Bter_1:13)_1:55)_1:10,(Amel_1:22,Aflo_1:22)_1:56)_1:3)_1:6)_1:13)_1:7)_1	1	-	-	-	-	-	-	-	-	-	-	-	-	-	-	-	-	-
OG5_127408	2	3	2	2	2	2	2	2	2	2	1	2	1	2	2	1	1	2	2	2	2	2	1	2	2	2	2	2	2	2	((Dnov_2:85,Lalb_2:85)_2:30,(Mrot_2:107,((Cteno_1:91,((Etrid_2:36,Erob_3:36)_2:21,(Caust_1:55,(Cjap_1:45,Ccalc_1:45)_1:10)_2:2)_2:34)_2:9,(Hlab_2:87,(Emex_2:81,((Mqua_2:68,(Bimp_2:13,Bter_1:13)_2:55)_2:10,(Amel_2:22,Aflo_2:22)_2:56)_2:3)_2:6)_2:13)_2:7)_2	1	-	-	-	-	-	-	-	-	-	-	-	-	-	-	-	-	-
OG5_127409	1	3	1	1	1	1	1	1	1	1	1	1	1	1	1	1	1	1	1	1	1	1	2	1	1	1	1	1	1	1	((Dnov_1:85,Lalb_1:85)_1:30,(Mrot_1:107,((Cteno_1:91,((Etrid_1:36,Erob_3:36)_1:21,(Caust_2:55,(Cjap_1:45,Ccalc_1:45)_1:10)_1:2)_1:34)_1:9,(Hlab_1:87,(Emex_1:81,((Mqua_1:68,(Bimp_1:13,Bter_1:13)_1:55)_1:10,(Amel_1:22,Aflo_1:22)_1:56)_1:3)_1:6)_1:13)_1:7)_1	1	-	-	-	-	-	-	-	-	-	-	-	-	-	-	-	-	-
OG5_127410	1	1	6	1	1	1	1	1	1	2	1	1	0	1	1	1	0	1	1	0	1	1	1	1	1	1	1	1	1	1	((Dnov_1:85,Lalb_1:85)_1:30,(Mrot_1:107,((Cteno_1:91,((Etrid_6:36,Erob_1:36)_1:21,(Caust_1:55,(Cjap_0:45,Ccalc_0:45)_0:10)_1:2)_1:34)_1:9,(Hlab_1:87,(Emex_1:81,((Mqua_1:68,(Bimp_1:13,Bter_1:13)_1:55)_1:10,(Amel_2:22,Aflo_1:22)_1:56)_1:3)_1:6)_1:13)_1:7)_1	0	0.670267	0.703415	0.572657	0.521089	0.700146	0.518526	0.678844	0.600669	9.87053e-06	0.605908	0.566305	0.506925	0.648367	0.0831715	0.5	0.5	0.52363
OG5_127411	1	1	7	1	1	1	1	4	1	1	1	1	1	1	1	1	3	1	1	1	1	1	1	1	1	1	1	1	1	1	((Dnov_1:85,Lalb_4:85)_1:30,(Mrot_1:107,((Cteno_1:91,((Etrid_7:36,Erob_1:36)_1:21,(Caust_1:55,(Cjap_1:45,Ccalc_3:45)_1:10)_1:2)_1:34)_1:9,(Hlab_1:87,(Emex_1:81,((Mqua_1:68,(Bimp_1:13,Bter_1:13)_1:55)_1:10,(Amel_1:22,Aflo_1:22)_1:56)_1:3)_1:6)_1:13)_1:7)_1	0	0.670267	0.00574904	0.572657	0.521089	0.700146	0.518526	0.678844	0.600669	1.13388e-06	0.605908	0.566305	0.506925	0.648367	0.556002	0.627121	0.0222226	0.52363
OG5_127412	1	1	1	1	1	1	1	1	1	1	0	1	1	1	1	1	1	1	1	1	1	1	1	1	1	1	1	1	1	1	((Dnov_1:85,Lalb_1:85)_1:30,(Mrot_1:107,((Cteno_0:91,((Etrid_1:36,Erob_1:36)_1:21,(Caust_1:55,(Cjap_1:45,Ccalc_1:45)_1:10)_1:2)_1:34)_1:9,(Hlab_1:87,(Emex_1:81,((Mqua_1:68,(Bimp_1:13,Bter_1:13)_1:55)_1:10,(Amel_1:22,Aflo_1:22)_1:56)_1:3)_1:6)_1:13)_1:7)_1	1	-	-	-	-	-	-	-	-	-	-	-	-	-	-	-	-	-
OG5_127413	1	1	2	1	1	1	1	2	1	1	2	1	0	1	1	1	4	1	1	1	1	1	0	1	2	1	0	2	1	1	((Dnov_2:85,Lalb_2:85)_1:30,(Mrot_1:107,((Cteno_2:91,((Etrid_2:36,Erob_1:36)_1:21,(Caust_0:55,(Cjap_0:45,Ccalc_4:45)_1:10)_1:2)_1:34)_1:9,(Hlab_1:87,(Emex_1:81,((Mqua_0:68,(Bimp_2:13,Bter_1:13)_1:55)_1:10,(Amel_1:22,Aflo_1:22)_1:56)_1:3)_1:6)_1:13)_1:7)_1	0	0.0906439	0.108843	0.572657	0.521089	0.700146	0.518526	0.095364	0.600669	0.0566798	0.605908	0.566305	0.506925	0.216039	0.556002	0.186028	0.00479815	0.52363
OG5_127414	1	5	3	1	1	1	1	1	1	1	0	1	0	1	1	1	1	1	1	1	1	1	1	3	1	1	1	1	1	1	((Dnov_1:85,Lalb_1:85)_1:30,(Mrot_1:107,((Cteno_0:91,((Etrid_3:36,Erob_5:36)_3:21,(Caust_1:55,(Cjap_0:45,Ccalc_1:45)_1:10)_1:2)_1:34)_1:9,(Hlab_1:87,(Emex_1:81,((Mqua_1:68,(Bimp_1:13,Bter_1:13)_1:55)_1:10,(Amel_1:22,Aflo_1:22)_1:56)_1:3)_1:6)_1:13)_1:7)_1	0	0.670267	0.703415	0.572657	0.521089	0.700146	0.518526	0.258409	0.600669	0.735062	0.0587552	0.00234612	0.506925	0.648367	0.556002	0.186028	0.692604	0.52363
OG5_127415	1	1	3	1	1	1	1	1	1	1	0	1	1	1	1	1	1	1	1	1	1	2	1	1	1	1	1	1	1	1	((Dnov_1:85,Lalb_1:85)_1:30,(Mrot_1:107,((Cteno_0:91,((Etrid_3:36,Erob_1:36)_1:21,(Caust_1:55,(Cjap_1:45,Ccalc_1:45)_1:10)_1:2)_1:34)_1:9,(Hlab_1:87,(Emex_2:81,((Mqua_1:68,(Bimp_1:13,Bter_1:13)_1:55)_1:10,(Amel_1:22,Aflo_1:22)_1:56)_1:3)_1:6)_1:13)_1:7)_1	1	-	-	-	-	-	-	-	-	-	-	-	-	-	-	-	-	-
OG5_127416	1	0	1	1	1	1	1	1	1	1	1	1	1	1	1	1	1	1	1	1	1	1	1	1	1	1	1	1	1	1	((Dnov_1:85,Lalb_1:85)_1:30,(Mrot_1:107,((Cteno_1:91,((Etrid_1:36,Erob_0:36)_1:21,(Caust_1:55,(Cjap_1:45,Ccalc_1:45)_1:10)_1:2)_1:34)_1:9,(Hlab_1:87,(Emex_1:81,((Mqua_1:68,(Bimp_1:13,Bter_1:13)_1:55)_1:10,(Amel_1:22,Aflo_1:22)_1:56)_1:3)_1:6)_1:13)_1:7)_1	1	-	-	-	-	-	-	-	-	-	-	-	-	-	-	-	-	-
OG5_127417	1	0	0	1	1	1	1	0	1	0	0	0	0	0	0	0	0	0	1	0	0	0	0	0	1	0	0	0	1	1	((Dnov_0:85,Lalb_0:85)_0:30,(Mrot_0:107,((Cteno_0:91,((Etrid_0:36,Erob_0:36)_0:21,(Caust_0:55,(Cjap_0:45,Ccalc_0:45)_0:10)_0:2)_0:34)_0:9,(Hlab_0:87,(Emex_0:81,((Mqua_0:68,(Bimp_1:13,Bter_0:13)_1:55)_1:10,(Amel_0:22,Aflo_1:22)_1:56)_1:3)_1:6)_1:13)_1:7)_1	0	0.5	0.5	0.10756	0.521089	0.287495	0.518526	0.5	0.5	0.5	0.5	0.5	0.5	0.5	0.5	0.5	0.5	0.0353027
OG5_127418	1	1	1	1	1	1	1	1	1	1	0	1	1	1	1	1	4	1	1	1	1	1	1	1	0	1	1	1	1	1	((Dnov_1:85,Lalb_1:85)_1:30,(Mrot_1:107,((Cteno_0:91,((Etrid_1:36,Erob_1:36)_1:21,(Caust_1:55,(Cjap_1:45,Ccalc_4:45)_1:10)_1:2)_1:34)_1:9,(Hlab_1:87,(Emex_1:81,((Mqua_1:68,(Bimp_0:13,Bter_1:13)_1:55)_1:10,(Amel_1:22,Aflo_1:22)_1:56)_1:3)_1:6)_1:13)_1:7)_1	1	-	-	-	-	-	-	-	-	-	-	-	-	-	-	-	-	-
OG5_127419	1	0	0	1	1	1	1	1	1	0	1	1	0	1	1	1	0	1	1	0	1	2	1	0	0	1	1	0	1	1	((Dnov_0:85,Lalb_1:85)_1:30,(Mrot_1:107,((Cteno_1:91,((Etrid_0:36,Erob_0:36)_0:21,(Caust_1:55,(Cjap_0:45,Ccalc_0:45)_0:10)_1:2)_1:34)_1:9,(Hlab_1:87,(Emex_2:81,((Mqua_1:68,(Bimp_0:13,Bter_1:13)_1:55)_1:10,(Amel_0:22,Aflo_1:22)_1:56)_1:3)_1:6)_1:13)_1:7)_1	0	0.246571	0.703415	0.572657	0.521089	0.700146	0.518526	0.678844	0.600669	0.5	0.5	0.0982784	0.506925	0.648367	0.0831715	0.5	0.5	0.52363
OG5_127420	3	2	4	3	3	3	3	2	3	3	1	3	3	3	3	3	2	3	3	3	3	3	3	3	3	3	3	3	3	3	((Dnov_3:85,Lalb_2:85)_3:30,(Mrot_3:107,((Cteno_1:91,((Etrid_4:36,Erob_2:36)_3:21,(Caust_3:55,(Cjap_3:45,Ccalc_2:45)_3:10)_3:2)_3:34)_3:9,(Hlab_3:87,(Emex_3:81,((Mqua_3:68,(Bimp_3:13,Bter_3:13)_3:55)_3:10,(Amel_3:22,Aflo_3:22)_3:56)_3:3)_3:6)_3:13)_3:7)_3	1	-	-	-	-	-	-	-	-	-	-	-	-	-	-	-	-	-
OG5_127421	1	3	1	1	1	1	1	1	1	1	3	2	1	2	1	1	2	2	1	2	1	1	3	2	1	1	1	1	1	1	((Dnov_1:85,Lalb_1:85)_1:30,(Mrot_1:107,((Cteno_3:91,((Etrid_1:36,Erob_3:36)_2:21,(Caust_3:55,(Cjap_1:45,Ccalc_2:45)_2:10)_2:2)_2:34)_2:9,(Hlab_1:87,(Emex_1:81,((Mqua_1:68,(Bimp_1:13,Bter_1:13)_1:55)_1:10,(Amel_1:22,Aflo_1:22)_1:56)_1:3)_1:6)_1:13)_1:7)_1	1	-	-	-	-	-	-	-	-	-	-	-	-	-	-	-	-	-
OG5_127422	1	1	1	1	1	1	1	1	1	1	0	1	1	1	1	1	1	1	1	1	1	1	1	1	1	1	1	1	1	1	((Dnov_1:85,Lalb_1:85)_1:30,(Mrot_1:107,((Cteno_0:91,((Etrid_1:36,Erob_1:36)_1:21,(Caust_1:55,(Cjap_1:45,Ccalc_1:45)_1:10)_1:2)_1:34)_1:9,(Hlab_1:87,(Emex_1:81,((Mqua_1:68,(Bimp_1:13,Bter_1:13)_1:55)_1:10,(Amel_1:22,Aflo_1:22)_1:56)_1:3)_1:6)_1:13)_1:7)_1	1	-	-	-	-	-	-	-	-	-	-	-	-	-	-	-	-	-
OG5_127423	1	1	1	1	1	1	1	1	1	1	1	1	1	1	1	1	4	1	1	1	1	1	1	1	2	1	1	1	1	1	((Dnov_1:85,Lalb_1:85)_1:30,(Mrot_1:107,((Cteno_1:91,((Etrid_1:36,Erob_1:36)_1:21,(Caust_1:55,(Cjap_1:45,Ccalc_4:45)_1:10)_1:2)_1:34)_1:9,(Hlab_1:87,(Emex_1:81,((Mqua_1:68,(Bimp_2:13,Bter_1:13)_1:55)_1:10,(Amel_1:22,Aflo_1:22)_1:56)_1:3)_1:6)_1:13)_1:7)_1	1	-	-	-	-	-	-	-	-	-	-	-	-	-	-	-	-	-
OG5_127424	1	1	1	1	1	1	1	1	1	1	0	1	2	1	1	1	2	1	1	2	1	1	1	1	1	1	1	1	1	1	((Dnov_1:85,Lalb_1:85)_1:30,(Mrot_1:107,((Cteno_0:91,((Etrid_1:36,Erob_1:36)_1:21,(Caust_1:55,(Cjap_2:45,Ccalc_2:45)_2:10)_1:2)_1:34)_1:9,(Hlab_1:87,(Emex_1:81,((Mqua_1:68,(Bimp_1:13,Bter_1:13)_1:55)_1:10,(Amel_1:22,Aflo_1:22)_1:56)_1:3)_1:6)_1:13)_1:7)_1	1	-	-	-	-	-	-	-	-	-	-	-	-	-	-	-	-	-
OG5_127425	1	1	2	1	1	1	1	1	1	1	0	1	1	1	1	1	2	1	1	1	1	1	0	1	1	1	1	1	1	1	((Dnov_1:85,Lalb_1:85)_1:30,(Mrot_1:107,((Cteno_0:91,((Etrid_2:36,Erob_1:36)_1:21,(Caust_0:55,(Cjap_1:45,Ccalc_2:45)_1:10)_1:2)_1:34)_1:9,(Hlab_1:87,(Emex_1:81,((Mqua_1:68,(Bimp_1:13,Bter_1:13)_1:55)_1:10,(Amel_1:22,Aflo_1:22)_1:56)_1:3)_1:6)_1:13)_1:7)_1	1	-	-	-	-	-	-	-	-	-	-	-	-	-	-	-	-	-
OG5_127426	2	1	3	2	2	2	2	1	2	2	1	2	2	2	2	2	0	2	2	2	2	2	0	2	2	2	2	2	2	2	((Dnov_2:85,Lalb_1:85)_2:30,(Mrot_2:107,((Cteno_1:91,((Etrid_3:36,Erob_1:36)_2:21,(Caust_0:55,(Cjap_2:45,Ccalc_0:45)_2:10)_2:2)_2:34)_2:9,(Hlab_2:87,(Emex_2:81,((Mqua_2:68,(Bimp_2:13,Bter_2:13)_2:55)_2:10,(Amel_2:22,Aflo_2:22)_2:56)_2:3)_2:6)_2:13)_2:7)_2	1	-	-	-	-	-	-	-	-	-	-	-	-	-	-	-	-	-
OG5_127427	2	3	3	2	2	2	2	2	2	2	0	2	4	3	2	2	4	3	2	3	2	2	2	3	2	2	2	2	2	2	((Dnov_2:85,Lalb_2:85)_2:30,(Mrot_2:107,((Cteno_0:91,((Etrid_3:36,Erob_3:36)_3:21,(Caust_2:55,(Cjap_4:45,Ccalc_4:45)_3:10)_3:2)_3:34)_2:9,(Hlab_2:87,(Emex_2:81,((Mqua_2:68,(Bimp_2:13,Bter_2:13)_2:55)_2:10,(Amel_2:22,Aflo_2:22)_2:56)_2:3)_2:6)_2:13)_2:7)_2	1	-	-	-	-	-	-	-	-	-	-	-	-	-	-	-	-	-
OG5_127428	1	0	1	1	1	1	1	1	1	1	1	1	1	1	1	1	1	1	1	1	1	1	1	1	1	1	1	1	1	1	((Dnov_1:85,Lalb_1:85)_1:30,(Mrot_1:107,((Cteno_1:91,((Etrid_1:36,Erob_0:36)_1:21,(Caust_1:55,(Cjap_1:45,Ccalc_1:45)_1:10)_1:2)_1:34)_1:9,(Hlab_1:87,(Emex_1:81,((Mqua_1:68,(Bimp_1:13,Bter_1:13)_1:55)_1:10,(Amel_1:22,Aflo_1:22)_1:56)_1:3)_1:6)_1:13)_1:7)_1	1	-	-	-	-	-	-	-	-	-	-	-	-	-	-	-	-	-
OG5_127429	1	1	4	1	1	1	1	1	1	1	0	1	0	1	1	1	0	1	1	0	1	1	1	1	1	1	1	1	1	1	((Dnov_1:85,Lalb_1:85)_1:30,(Mrot_1:107,((Cteno_0:91,((Etrid_4:36,Erob_1:36)_1:21,(Caust_1:55,(Cjap_0:45,Ccalc_0:45)_0:10)_1:2)_1:34)_1:9,(Hlab_1:87,(Emex_1:81,((Mqua_1:68,(Bimp_1:13,Bter_1:13)_1:55)_1:10,(Amel_1:22,Aflo_1:22)_1:56)_1:3)_1:6)_1:13)_1:7)_1	1	-	-	-	-	-	-	-	-	-	-	-	-	-	-	-	-	-
OG5_127430	1	1	1	1	1	1	1	1	1	1	0	1	0	1	1	1	1	1	1	1	1	1	1	1	1	1	1	1	1	1	((Dnov_1:85,Lalb_1:85)_1:30,(Mrot_1:107,((Cteno_0:91,((Etrid_1:36,Erob_1:36)_1:21,(Caust_1:55,(Cjap_0:45,Ccalc_1:45)_1:10)_1:2)_1:34)_1:9,(Hlab_1:87,(Emex_1:81,((Mqua_1:68,(Bimp_1:13,Bter_1:13)_1:55)_1:10,(Amel_1:22,Aflo_1:22)_1:56)_1:3)_1:6)_1:13)_1:7)_1	1	-	-	-	-	-	-	-	-	-	-	-	-	-	-	-	-	-
OG5_127431	2	3	3	2	2	2	2	2	2	2	1	2	4	3	2	2	2	3	2	3	2	2	3	3	2	2	2	2	2	2	((Dnov_2:85,Lalb_2:85)_2:30,(Mrot_2:107,((Cteno_1:91,((Etrid_3:36,Erob_3:36)_3:21,(Caust_3:55,(Cjap_4:45,Ccalc_2:45)_3:10)_3:2)_3:34)_2:9,(Hlab_2:87,(Emex_2:81,((Mqua_2:68,(Bimp_2:13,Bter_2:13)_2:55)_2:10,(Amel_2:22,Aflo_2:22)_2:56)_2:3)_2:6)_2:13)_2:7)_2	1	-	-	-	-	-	-	-	-	-	-	-	-	-	-	-	-	-
OG5_127432	1	1	0	1	1	1	1	1	1	1	3	1	2	1	1	1	0	1	1	1	1	1	1	1	1	1	1	1	1	1	((Dnov_1:85,Lalb_1:85)_1:30,(Mrot_1:107,((Cteno_3:91,((Etrid_0:36,Erob_1:36)_1:21,(Caust_1:55,(Cjap_2:45,Ccalc_0:45)_1:10)_1:2)_1:34)_1:9,(Hlab_1:87,(Emex_1:81,((Mqua_1:68,(Bimp_1:13,Bter_1:13)_1:55)_1:10,(Amel_1:22,Aflo_1:22)_1:56)_1:3)_1:6)_1:13)_1:7)_1	1	-	-	-	-	-	-	-	-	-	-	-	-	-	-	-	-	-
OG5_127433	2	1	1	2	2	2	2	1	2	1	0	1	1	1	2	2	2	1	2	1	2	2	1	1	2	2	3	2	2	2	((Dnov_2:85,Lalb_1:85)_2:30,(Mrot_2:107,((Cteno_0:91,((Etrid_1:36,Erob_1:36)_1:21,(Caust_1:55,(Cjap_1:45,Ccalc_2:45)_1:10)_1:2)_1:34)_1:9,(Hlab_2:87,(Emex_2:81,((Mqua_3:68,(Bimp_2:13,Bter_2:13)_2:55)_2:10,(Amel_1:22,Aflo_2:22)_2:56)_2:3)_2:6)_2:13)_2:7)_2	1	-	-	-	-	-	-	-	-	-	-	-	-	-	-	-	-	-
OG5_127434	1	1	2	1	1	1	1	1	1	1	1	1	2	1	1	1	0	1	1	1	1	1	1	1	1	1	1	1	1	1	((Dnov_1:85,Lalb_1:85)_1:30,(Mrot_1:107,((Cteno_1:91,((Etrid_2:36,Erob_1:36)_1:21,(Caust_1:55,(Cjap_2:45,Ccalc_0:45)_1:10)_1:2)_1:34)_1:9,(Hlab_1:87,(Emex_1:81,((Mqua_1:68,(Bimp_1:13,Bter_1:13)_1:55)_1:10,(Amel_1:22,Aflo_1:22)_1:56)_1:3)_1:6)_1:13)_1:7)_1	1	-	-	-	-	-	-	-	-	-	-	-	-	-	-	-	-	-
OG5_127435	0	0	0	1	1	1	0	0	1	0	0	0	0	0	0	0	0	0	1	0	0	0	0	0	1	0	0	0	0	1	((Dnov_0:85,Lalb_0:85)_0:30,(Mrot_0:107,((Cteno_0:91,((Etrid_0:36,Erob_0:36)_0:21,(Caust_0:55,(Cjap_0:45,Ccalc_0:45)_0:10)_0:2)_0:34)_0:9,(Hlab_0:87,(Emex_0:81,((Mqua_0:68,(Bimp_1:13,Bter_0:13)_1:55)_1:10,(Amel_0:22,Aflo_0:22)_0:56)_1:3)_1:6)_1:13)_1:7)_1	0	0.5	0.5	0.10756	0.521089	0.287495	0.518526	0.5	0.5	0.5	0.5	0.5	0.5	0.5	0.5	0.5	0.5	0.0353027
OG5_127436	1	0	3	1	1	1	1	2	1	3	1	1	1	1	1	1	2	1	1	1	2	1	1	1	1	1	1	1	1	1	((Dnov_1:85,Lalb_2:85)_1:30,(Mrot_2:107,((Cteno_1:91,((Etrid_3:36,Erob_0:36)_1:21,(Caust_1:55,(Cjap_1:45,Ccalc_2:45)_1:10)_1:2)_1:34)_1:9,(Hlab_1:87,(Emex_1:81,((Mqua_1:68,(Bimp_1:13,Bter_1:13)_1:55)_1:10,(Amel_3:22,Aflo_1:22)_1:56)_1:3)_1:6)_1:13)_1:7)_1	0	0.670267	0.108843	0.572657	0.521089	0.107055	0.518526	0.678844	0.600669	0.00651113	0.155715	0.566305	0.506925	0.648367	0.556002	0.627121	0.102924	0.52363
OG5_127437	2	0	0	2	2	2	2	4	2	4	1	2	0	1	1	1	1	1	2	1	1	2	3	0	2	2	2	2	2	2	((Dnov_2:85,Lalb_4:85)_2:30,(Mrot_1:107,((Cteno_1:91,((Etrid_0:36,Erob_0:36)_0:21,(Caust_3:55,(Cjap_0:45,Ccalc_1:45)_1:10)_1:2)_1:34)_2:9,(Hlab_1:87,(Emex_2:81,((Mqua_2:68,(Bimp_2:13,Bter_1:13)_2:55)_2:10,(Amel_4:22,Aflo_2:22)_2:56)_2:3)_2:6)_2:13)_2:7)_2	0	0.759262	0.107177	0.629883	0.540852	0.44402	0.536029	0.409254	0.259167	0.5	0.5	0.0982784	0.506925	0.0126843	0.556002	0.186028	0.692604	0.545599
OG5_127438	1	3	1	1	1	1	1	1	1	1	1	1	1	1	1	1	0	1	1	1	1	1	1	1	1	1	2	1	1	1	((Dnov_1:85,Lalb_1:85)_1:30,(Mrot_1:107,((Cteno_1:91,((Etrid_1:36,Erob_3:36)_1:21,(Caust_1:55,(Cjap_1:45,Ccalc_0:45)_1:10)_1:2)_1:34)_1:9,(Hlab_1:87,(Emex_1:81,((Mqua_2:68,(Bimp_1:13,Bter_1:13)_1:55)_1:10,(Amel_1:22,Aflo_1:22)_1:56)_1:3)_1:6)_1:13)_1:7)_1	1	-	-	-	-	-	-	-	-	-	-	-	-	-	-	-	-	-
OG5_127439	2	2	10	2	2	2	2	1	2	2	0	2	0	2	2	2	2	2	2	2	2	2	2	3	2	2	1	2	2	2	((Dnov_2:85,Lalb_1:85)_2:30,(Mrot_2:107,((Cteno_0:91,((Etrid_10:36,Erob_2:36)_3:21,(Caust_2:55,(Cjap_0:45,Ccalc_2:45)_2:10)_2:2)_2:34)_2:9,(Hlab_2:87,(Emex_2:81,((Mqua_1:68,(Bimp_2:13,Bter_2:13)_2:55)_2:10,(Amel_2:22,Aflo_2:22)_2:56)_2:3)_2:6)_2:13)_2:7)_	0	0.759262	0.449163	0.629883	0.540852	0.789655	0.536029	0.0373239	0.672041	3.08548e-06	0.356827	0.0684018	0.513707	0.734391	0.602779	0.0161874	0.782355	0.545599
OG5_127440	1	0	3	1	1	1	1	2	1	1	3	1	0	1	1	1	1	1	1	1	1	1	1	1	1	1	1	1	1	1	((Dnov_1:85,Lalb_2:85)_1:30,(Mrot_1:107,((Cteno_3:91,((Etrid_3:36,Erob_0:36)_1:21,(Caust_1:55,(Cjap_0:45,Ccalc_1:45)_1:10)_1:2)_1:34)_1:9,(Hlab_1:87,(Emex_1:81,((Mqua_1:68,(Bimp_1:13,Bter_1:13)_1:55)_1:10,(Amel_1:22,Aflo_1:22)_1:56)_1:3)_1:6)_1:13)_1:7)_1	1	-	-	-	-	-	-	-	-	-	-	-	-	-	-	-	-	-
OG5_127441	1	6	2	1	1	1	1	1	1	0	1	1	2	1	1	1	1	1	1	1	1	1	1	2	1	1	1	1	1	1	((Dnov_1:85,Lalb_1:85)_1:30,(Mrot_1:107,((Cteno_1:91,((Etrid_2:36,Erob_6:36)_2:21,(Caust_1:55,(Cjap_2:45,Ccalc_1:45)_1:10)_1:2)_1:34)_1:9,(Hlab_1:87,(Emex_1:81,((Mqua_1:68,(Bimp_1:13,Bter_1:13)_1:55)_1:10,(Amel_0:22,Aflo_1:22)_1:56)_1:3)_1:6)_1:13)_1:7)_1	0	0.670267	0.703415	0.572657	0.521089	0.700146	0.518526	0.678844	0.600669	0.682768	0.000324367	0.0341691	0.506925	0.648367	0.556002	0.0669439	0.692604	0.52363
OG5_127442	1	1	1	1	1	1	1	1	1	1	1	1	1	1	1	1	1	1	1	1	1	1	1	1	1	1	1	1	1	1	((Dnov_1:85,Lalb_1:85)_1:30,(Mrot_1:107,((Cteno_1:91,((Etrid_1:36,Erob_1:36)_1:21,(Caust_1:55,(Cjap_1:45,Ccalc_1:45)_1:10)_1:2)_1:34)_1:9,(Hlab_1:87,(Emex_1:81,((Mqua_1:68,(Bimp_1:13,Bter_1:13)_1:55)_1:10,(Amel_1:22,Aflo_1:22)_1:56)_1:3)_1:6)_1:13)_1:7)_1	1	-	-	-	-	-	-	-	-	-	-	-	-	-	-	-	-	-
OG5_127443	1	2	1	1	1	1	1	2	1	1	1	1	0	1	1	1	1	1	1	1	1	1	0	1	1	1	1	1	1	1	((Dnov_1:85,Lalb_2:85)_1:30,(Mrot_1:107,((Cteno_1:91,((Etrid_1:36,Erob_2:36)_1:21,(Caust_0:55,(Cjap_0:45,Ccalc_1:45)_1:10)_1:2)_1:34)_1:9,(Hlab_1:87,(Emex_1:81,((Mqua_1:68,(Bimp_1:13,Bter_1:13)_1:55)_1:10,(Amel_1:22,Aflo_1:22)_1:56)_1:3)_1:6)_1:13)_1:7)_1	1	-	-	-	-	-	-	-	-	-	-	-	-	-	-	-	-	-
OG5_127444	1	0	0	1	1	1	1	1	1	1	1	1	1	1	1	1	1	1	1	1	1	1	1	0	1	1	1	1	1	1	((Dnov_1:85,Lalb_1:85)_1:30,(Mrot_1:107,((Cteno_1:91,((Etrid_0:36,Erob_0:36)_0:21,(Caust_1:55,(Cjap_1:45,Ccalc_1:45)_1:10)_1:2)_1:34)_1:9,(Hlab_1:87,(Emex_1:81,((Mqua_1:68,(Bimp_1:13,Bter_1:13)_1:55)_1:10,(Amel_1:22,Aflo_1:22)_1:56)_1:3)_1:6)_1:13)_1:7)_1	1	-	-	-	-	-	-	-	-	-	-	-	-	-	-	-	-	-
OG5_127445	1	1	1	1	1	1	1	1	1	1	1	1	1	1	1	1	2	1	1	1	1	1	1	1	1	1	1	1	1	1	((Dnov_1:85,Lalb_1:85)_1:30,(Mrot_1:107,((Cteno_1:91,((Etrid_1:36,Erob_1:36)_1:21,(Caust_1:55,(Cjap_1:45,Ccalc_2:45)_1:10)_1:2)_1:34)_1:9,(Hlab_1:87,(Emex_1:81,((Mqua_1:68,(Bimp_1:13,Bter_1:13)_1:55)_1:10,(Amel_1:22,Aflo_1:22)_1:56)_1:3)_1:6)_1:13)_1:7)_1	1	-	-	-	-	-	-	-	-	-	-	-	-	-	-	-	-	-
OG5_127446	1	2	3	1	1	1	1	1	1	2	2	1	0	1	2	1	1	1	1	1	2	1	0	2	1	1	1	1	1	1	((Dnov_1:85,Lalb_1:85)_1:30,(Mrot_2:107,((Cteno_2:91,((Etrid_3:36,Erob_2:36)_2:21,(Caust_0:55,(Cjap_0:45,Ccalc_1:45)_1:10)_1:2)_1:34)_1:9,(Hlab_2:87,(Emex_1:81,((Mqua_1:68,(Bimp_1:13,Bter_1:13)_1:55)_1:10,(Amel_2:22,Aflo_1:22)_1:56)_1:3)_1:6)_1:13)_1:7)_1	1	-	-	-	-	-	-	-	-	-	-	-	-	-	-	-	-	-
OG5_127447	0	1	1	0	0	0	0	1	0	0	0	1	1	1	0	0	1	1	1	1	1	0	1	1	0	1	0	0	0	1	((Dnov_0:85,Lalb_1:85)_1:30,(Mrot_1:107,((Cteno_0:91,((Etrid_1:36,Erob_1:36)_1:21,(Caust_1:55,(Cjap_1:45,Ccalc_1:45)_1:10)_1:2)_1:34)_1:9,(Hlab_0:87,(Emex_0:81,((Mqua_0:68,(Bimp_0:13,Bter_0:13)_0:55)_0:10,(Amel_0:22,Aflo_0:22)_0:56)_0:3)_0:6)_0:13)_1:7)_1	1	-	-	-	-	-	-	-	-	-	-	-	-	-	-	-	-	-
OG5_127448	1	1	0	1	1	1	1	1	1	1	0	1	0	1	1	1	1	1	1	1	1	1	0	1	1	1	1	1	1	1	((Dnov_1:85,Lalb_1:85)_1:30,(Mrot_1:107,((Cteno_0:91,((Etrid_0:36,Erob_1:36)_1:21,(Caust_0:55,(Cjap_0:45,Ccalc_1:45)_1:10)_1:2)_1:34)_1:9,(Hlab_1:87,(Emex_1:81,((Mqua_1:68,(Bimp_1:13,Bter_1:13)_1:55)_1:10,(Amel_1:22,Aflo_1:22)_1:56)_1:3)_1:6)_1:13)_1:7)_1	1	-	-	-	-	-	-	-	-	-	-	-	-	-	-	-	-	-
OG5_127449	2	6	7	2	2	2	2	2	1	2	4	2	1	3	2	0	3	3	2	3	1	2	2	5	1	2	3	1	2	2	((Dnov_1:85,Lalb_2:85)_2:30,(Mrot_1:107,((Cteno_4:91,((Etrid_7:36,Erob_6:36)_5:21,(Caust_2:55,(Cjap_1:45,Ccalc_3:45)_2:10)_2:2)_2:34)_2:9,(Hlab_2:87,(Emex_2:81,((Mqua_3:68,(Bimp_1:13,Bter_0:13)_1:55)_2:10,(Amel_2:22,Aflo_2:22)_2:56)_2:3)_2:6)_2:13)_2:7)_2	0	0.394595	0.792744	0.629883	0.540852	0.44402	0.536029	0.0824322	0.672041	0.0644792	0.256947	0.000579705	0.513707	0.734391	0.602779	0.314343	0.211429	0.545599
OG5_127450	1	1	1	1	1	1	1	1	1	1	0	1	0	1	1	1	1	1	1	1	1	1	1	1	1	1	1	1	1	1	((Dnov_1:85,Lalb_1:85)_1:30,(Mrot_1:107,((Cteno_0:91,((Etrid_1:36,Erob_1:36)_1:21,(Caust_1:55,(Cjap_0:45,Ccalc_1:45)_1:10)_1:2)_1:34)_1:9,(Hlab_1:87,(Emex_1:81,((Mqua_1:68,(Bimp_1:13,Bter_1:13)_1:55)_1:10,(Amel_1:22,Aflo_1:22)_1:56)_1:3)_1:6)_1:13)_1:7)_1	1	-	-	-	-	-	-	-	-	-	-	-	-	-	-	-	-	-
OG5_127451	1	1	2	1	1	1	1	1	1	1	0	1	0	1	1	1	2	1	1	1	1	1	0	1	1	1	1	1	1	1	((Dnov_1:85,Lalb_1:85)_1:30,(Mrot_1:107,((Cteno_0:91,((Etrid_2:36,Erob_1:36)_1:21,(Caust_0:55,(Cjap_0:45,Ccalc_2:45)_1:10)_1:2)_1:34)_1:9,(Hlab_1:87,(Emex_1:81,((Mqua_1:68,(Bimp_1:13,Bter_1:13)_1:55)_1:10,(Amel_1:22,Aflo_1:22)_1:56)_1:3)_1:6)_1:13)_1:7)_1	1	-	-	-	-	-	-	-	-	-	-	-	-	-	-	-	-	-
OG5_127452	1	2	2	1	1	1	1	1	0	1	1	1	2	1	0	0	1	1	1	1	1	0	1	2	0	1	1	1	1	1	((Dnov_1:85,Lalb_1:85)_1:30,(Mrot_1:107,((Cteno_1:91,((Etrid_2:36,Erob_2:36)_2:21,(Caust_1:55,(Cjap_2:45,Ccalc_1:45)_1:10)_1:2)_1:34)_1:9,(Hlab_0:87,(Emex_0:81,((Mqua_1:68,(Bimp_0:13,Bter_0:13)_0:55)_1:10,(Amel_1:22,Aflo_1:22)_1:56)_1:3)_1:6)_1:13)_1:7)_1	1	-	-	-	-	-	-	-	-	-	-	-	-	-	-	-	-	-
OG5_127453	1	1	2	1	1	1	1	1	1	1	0	1	0	1	1	1	1	1	1	1	1	1	1	1	1	1	1	1	1	1	((Dnov_1:85,Lalb_1:85)_1:30,(Mrot_1:107,((Cteno_0:91,((Etrid_2:36,Erob_1:36)_1:21,(Caust_1:55,(Cjap_0:45,Ccalc_1:45)_1:10)_1:2)_1:34)_1:9,(Hlab_1:87,(Emex_1:81,((Mqua_1:68,(Bimp_1:13,Bter_1:13)_1:55)_1:10,(Amel_1:22,Aflo_1:22)_1:56)_1:3)_1:6)_1:13)_1:7)_1	1	-	-	-	-	-	-	-	-	-	-	-	-	-	-	-	-	-
OG5_127454	1	2	1	1	1	1	1	1	1	1	1	1	1	1	1	1	1	1	1	1	1	1	1	1	1	1	1	1	1	1	((Dnov_1:85,Lalb_1:85)_1:30,(Mrot_1:107,((Cteno_1:91,((Etrid_1:36,Erob_2:36)_1:21,(Caust_1:55,(Cjap_1:45,Ccalc_1:45)_1:10)_1:2)_1:34)_1:9,(Hlab_1:87,(Emex_1:81,((Mqua_1:68,(Bimp_1:13,Bter_1:13)_1:55)_1:10,(Amel_1:22,Aflo_1:22)_1:56)_1:3)_1:6)_1:13)_1:7)_1	1	-	-	-	-	-	-	-	-	-	-	-	-	-	-	-	-	-
OG5_127455	1	2	1	1	1	1	1	1	1	2	1	1	0	1	1	1	1	1	1	1	1	1	2	1	1	1	1	1	1	1	((Dnov_1:85,Lalb_1:85)_1:30,(Mrot_1:107,((Cteno_1:91,((Etrid_1:36,Erob_2:36)_1:21,(Caust_2:55,(Cjap_0:45,Ccalc_1:45)_1:10)_1:2)_1:34)_1:9,(Hlab_1:87,(Emex_1:81,((Mqua_1:68,(Bimp_1:13,Bter_1:13)_1:55)_1:10,(Amel_2:22,Aflo_1:22)_1:56)_1:3)_1:6)_1:13)_1:7)_1	1	-	-	-	-	-	-	-	-	-	-	-	-	-	-	-	-	-
OG5_127456	1	1	1	1	1	1	1	1	1	1	0	1	1	1	1	1	1	1	1	1	1	1	1	1	0	1	1	1	1	1	((Dnov_1:85,Lalb_1:85)_1:30,(Mrot_1:107,((Cteno_0:91,((Etrid_1:36,Erob_1:36)_1:21,(Caust_1:55,(Cjap_1:45,Ccalc_1:45)_1:10)_1:2)_1:34)_1:9,(Hlab_1:87,(Emex_1:81,((Mqua_1:68,(Bimp_0:13,Bter_1:13)_1:55)_1:10,(Amel_1:22,Aflo_1:22)_1:56)_1:3)_1:6)_1:13)_1:7)_1	1	-	-	-	-	-	-	-	-	-	-	-	-	-	-	-	-	-
OG5_127457	1	0	2	1	1	1	1	2	1	1	1	1	2	1	2	1	2	1	1	2	1	1	1	1	1	1	1	1	1	1	((Dnov_1:85,Lalb_2:85)_1:30,(Mrot_1:107,((Cteno_1:91,((Etrid_2:36,Erob_0:36)_1:21,(Caust_1:55,(Cjap_2:45,Ccalc_2:45)_2:10)_1:2)_1:34)_1:9,(Hlab_2:87,(Emex_1:81,((Mqua_1:68,(Bimp_1:13,Bter_1:13)_1:55)_1:10,(Amel_1:22,Aflo_1:22)_1:56)_1:3)_1:6)_1:13)_1:7)_1	1	-	-	-	-	-	-	-	-	-	-	-	-	-	-	-	-	-
OG5_127463	1	1	2	1	1	1	1	1	1	2	1	1	0	1	1	1	1	1	1	1	1	2	0	1	2	1	1	2	1	1	((Dnov_2:85,Lalb_1:85)_1:30,(Mrot_1:107,((Cteno_1:91,((Etrid_2:36,Erob_1:36)_1:21,(Caust_0:55,(Cjap_0:45,Ccalc_1:45)_1:10)_1:2)_1:34)_1:9,(Hlab_1:87,(Emex_2:81,((Mqua_1:68,(Bimp_2:13,Bter_1:13)_1:55)_1:10,(Amel_2:22,Aflo_1:22)_1:56)_1:3)_1:6)_1:13)_1:7)_1	0	0.0906439	0.703415	0.572657	0.521089	0.700146	0.518526	0.678844	0.600669	0.0566798	0.605908	0.566305	0.506925	0.216039	0.556002	0.186028	0.692604	0.52363
OG5_127464	1	1	1	1	1	1	1	0	1	2	1	1	1	1	0	1	5	1	1	1	0	1	1	1	1	1	1	1	1	1	((Dnov_1:85,Lalb_0:85)_1:30,(Mrot_0:107,((Cteno_1:91,((Etrid_1:36,Erob_1:36)_1:21,(Caust_1:55,(Cjap_1:45,Ccalc_5:45)_1:10)_1:2)_1:34)_1:9,(Hlab_0:87,(Emex_1:81,((Mqua_1:68,(Bimp_1:13,Bter_1:13)_1:55)_1:10,(Amel_2:22,Aflo_1:22)_1:56)_1:3)_1:6)_1:13)_1:7)_1	0	0.670267	0.291918	0.572657	0.521089	0.287495	0.518526	0.678844	0.600669	0.608277	0.605908	0.566305	0.506925	0.648367	0.556002	0.627121	0.00103598	0.52363
OG5_127465	1	1	0	1	1	1	1	1	1	1	2	1	1	1	1	1	1	1	1	1	1	1	1	1	1	1	1	1	1	1	((Dnov_1:85,Lalb_1:85)_1:30,(Mrot_1:107,((Cteno_2:91,((Etrid_0:36,Erob_1:36)_1:21,(Caust_1:55,(Cjap_1:45,Ccalc_1:45)_1:10)_1:2)_1:34)_1:9,(Hlab_1:87,(Emex_1:81,((Mqua_1:68,(Bimp_1:13,Bter_1:13)_1:55)_1:10,(Amel_1:22,Aflo_1:22)_1:56)_1:3)_1:6)_1:13)_1:7)_1	1	-	-	-	-	-	-	-	-	-	-	-	-	-	-	-	-	-
OG5_127466	1	2	4	1	1	1	1	1	1	1	0	1	1	1	1	1	1	1	1	1	1	1	1	2	1	1	1	2	1	1	((Dnov_2:85,Lalb_1:85)_1:30,(Mrot_1:107,((Cteno_0:91,((Etrid_4:36,Erob_2:36)_2:21,(Caust_1:55,(Cjap_1:45,Ccalc_1:45)_1:10)_1:2)_1:34)_1:9,(Hlab_1:87,(Emex_1:81,((Mqua_1:68,(Bimp_1:13,Bter_1:13)_1:55)_1:10,(Amel_1:22,Aflo_1:22)_1:56)_1:3)_1:6)_1:13)_1:7)_1	1	-	-	-	-	-	-	-	-	-	-	-	-	-	-	-	-	-
OG5_127467	1	2	1	1	1	1	1	1	1	2	1	1	1	1	1	1	1	1	1	1	1	1	2	1	2	1	1	1	1	1	((Dnov_1:85,Lalb_1:85)_1:30,(Mrot_1:107,((Cteno_1:91,((Etrid_1:36,Erob_2:36)_1:21,(Caust_2:55,(Cjap_1:45,Ccalc_1:45)_1:10)_1:2)_1:34)_1:9,(Hlab_1:87,(Emex_1:81,((Mqua_1:68,(Bimp_2:13,Bter_1:13)_1:55)_1:10,(Amel_2:22,Aflo_1:22)_1:56)_1:3)_1:6)_1:13)_1:7)_1	1	-	-	-	-	-	-	-	-	-	-	-	-	-	-	-	-	-
OG5_127468	1	3	6	1	1	1	1	1	1	1	0	1	1	1	2	1	1	1	1	1	1	1	1	3	1	1	1	1	1	1	((Dnov_1:85,Lalb_1:85)_1:30,(Mrot_1:107,((Cteno_0:91,((Etrid_6:36,Erob_3:36)_3:21,(Caust_1:55,(Cjap_1:45,Ccalc_1:45)_1:10)_1:2)_1:34)_1:9,(Hlab_2:87,(Emex_1:81,((Mqua_1:68,(Bimp_1:13,Bter_1:13)_1:55)_1:10,(Amel_1:22,Aflo_1:22)_1:56)_1:3)_1:6)_1:13)_1:7)_1	0	0.670267	0.703415	0.572657	0.521089	0.700146	0.518526	0.258409	0.600669	0.00677699	0.731527	0.00234612	0.506925	0.648367	0.556002	0.627121	0.692604	0.52363
OG5_127469	2	2	2	2	2	2	2	1	2	2	2	2	2	2	1	2	0	2	2	2	2	1	1	2	1	2	2	2	2	2	((Dnov_2:85,Lalb_1:85)_2:30,(Mrot_2:107,((Cteno_2:91,((Etrid_2:36,Erob_2:36)_2:21,(Caust_1:55,(Cjap_2:45,Ccalc_0:45)_2:10)_2:2)_2:34)_2:9,(Hlab_1:87,(Emex_1:81,((Mqua_2:68,(Bimp_1:13,Bter_2:13)_2:55)_2:10,(Amel_2:22,Aflo_2:22)_2:56)_2:3)_2:6)_2:13)_2:7)_2	1	-	-	-	-	-	-	-	-	-	-	-	-	-	-	-	-	-
OG5_127470	2	2	4	2	2	2	2	2	2	2	0	2	3	2	2	2	2	2	2	2	2	2	2	2	2	2	2	2	2	2	((Dnov_2:85,Lalb_2:85)_2:30,(Mrot_2:107,((Cteno_0:91,((Etrid_4:36,Erob_2:36)_2:21,(Caust_2:55,(Cjap_3:45,Ccalc_2:45)_2:10)_2:2)_2:34)_2:9,(Hlab_2:87,(Emex_2:81,((Mqua_2:68,(Bimp_2:13,Bter_2:13)_2:55)_2:10,(Amel_2:22,Aflo_2:22)_2:56)_2:3)_2:6)_2:13)_2:7)_2	1	-	-	-	-	-	-	-	-	-	-	-	-	-	-	-	-	-
OG5_127471	0	5	1	1	1	1	1	1	1	1	1	1	0	1	1	1	1	1	1	1	1	1	1	1	2	1	1	1	1	1	((Dnov_1:85,Lalb_1:85)_1:30,(Mrot_1:107,((Cteno_1:91,((Etrid_1:36,Erob_5:36)_1:21,(Caust_1:55,(Cjap_0:45,Ccalc_1:45)_1:10)_1:2)_1:34)_1:9,(Hlab_1:87,(Emex_1:81,((Mqua_1:68,(Bimp_2:13,Bter_1:13)_1:55)_1:10,(Amel_1:22,Aflo_0:22)_1:56)_1:3)_1:6)_1:13)_1:7)_1	0	0.670267	0.703415	0.572657	0.521089	0.700146	0.518526	0.678844	0.600669	0.608277	7.82508e-05	0.566305	0.506925	0.648367	0.556002	0.186028	0.692604	0.52363
OG5_127472	1	3	0	1	1	1	1	1	1	1	0	1	1	1	1	1	1	1	1	1	1	1	1	1	1	1	1	1	1	1	((Dnov_1:85,Lalb_1:85)_1:30,(Mrot_1:107,((Cteno_0:91,((Etrid_0:36,Erob_3:36)_1:21,(Caust_1:55,(Cjap_1:45,Ccalc_1:45)_1:10)_1:2)_1:34)_1:9,(Hlab_1:87,(Emex_1:81,((Mqua_1:68,(Bimp_1:13,Bter_1:13)_1:55)_1:10,(Amel_1:22,Aflo_1:22)_1:56)_1:3)_1:6)_1:13)_1:7)_1	1	-	-	-	-	-	-	-	-	-	-	-	-	-	-	-	-	-
OG5_127473	0	1	1	1	1	1	1	1	1	1	1	1	1	1	1	1	1	1	1	1	1	0	0	1	1	1	1	1	1	1	((Dnov_1:85,Lalb_1:85)_1:30,(Mrot_1:107,((Cteno_1:91,((Etrid_1:36,Erob_1:36)_1:21,(Caust_0:55,(Cjap_1:45,Ccalc_1:45)_1:10)_1:2)_1:34)_1:9,(Hlab_1:87,(Emex_0:81,((Mqua_1:68,(Bimp_1:13,Bter_1:13)_1:55)_1:10,(Amel_1:22,Aflo_0:22)_1:56)_1:3)_1:6)_1:13)_1:7)_1	1	-	-	-	-	-	-	-	-	-	-	-	-	-	-	-	-	-
OG5_127474	1	2	1	1	1	1	1	1	2	1	0	1	4	2	1	2	1	2	1	2	1	1	2	2	2	1	2	1	1	1	((Dnov_1:85,Lalb_1:85)_1:30,(Mrot_1:107,((Cteno_0:91,((Etrid_1:36,Erob_2:36)_2:21,(Caust_2:55,(Cjap_4:45,Ccalc_1:45)_2:10)_2:2)_2:34)_1:9,(Hlab_1:87,(Emex_1:81,((Mqua_2:68,(Bimp_2:13,Bter_2:13)_2:55)_1:10,(Amel_1:22,Aflo_1:22)_1:56)_1:3)_1:6)_1:13)_1:7)_1	1	-	-	-	-	-	-	-	-	-	-	-	-	-	-	-	-	-
OG5_127475	0	1	2	1	1	1	1	1	1	0	0	1	0	1	1	1	1	1	1	1	1	1	1	1	1	1	1	0	0	1	((Dnov_0:85,Lalb_1:85)_1:30,(Mrot_1:107,((Cteno_0:91,((Etrid_2:36,Erob_1:36)_1:21,(Caust_1:55,(Cjap_0:45,Ccalc_1:45)_1:10)_1:2)_1:34)_1:9,(Hlab_1:87,(Emex_1:81,((Mqua_1:68,(Bimp_1:13,Bter_1:13)_1:55)_1:10,(Amel_0:22,Aflo_0:22)_0:56)_1:3)_1:6)_1:13)_1:7)_1	1	-	-	-	-	-	-	-	-	-	-	-	-	-	-	-	-	-
OG5_127476	2	2	4	1	1	1	1	1	1	1	0	1	2	1	1	1	1	1	1	1	1	1	1	2	1	1	1	1	1	1	((Dnov_1:85,Lalb_1:85)_1:30,(Mrot_1:107,((Cteno_0:91,((Etrid_4:36,Erob_2:36)_2:21,(Caust_1:55,(Cjap_2:45,Ccalc_1:45)_1:10)_1:2)_1:34)_1:9,(Hlab_1:87,(Emex_1:81,((Mqua_1:68,(Bimp_1:13,Bter_1:13)_1:55)_1:10,(Amel_1:22,Aflo_2:22)_1:56)_1:3)_1:6)_1:13)_1:7)_1	1	-	-	-	-	-	-	-	-	-	-	-	-	-	-	-	-	-
OG5_127477	2	2	2	2	2	2	2	2	2	2	1	2	2	2	2	2	1	2	2	2	2	2	3	2	2	2	2	2	2	2	((Dnov_2:85,Lalb_2:85)_2:30,(Mrot_2:107,((Cteno_1:91,((Etrid_2:36,Erob_2:36)_2:21,(Caust_3:55,(Cjap_2:45,Ccalc_1:45)_2:10)_2:2)_2:34)_2:9,(Hlab_2:87,(Emex_2:81,((Mqua_2:68,(Bimp_2:13,Bter_2:13)_2:55)_2:10,(Amel_2:22,Aflo_2:22)_2:56)_2:3)_2:6)_2:13)_2:7)_2	1	-	-	-	-	-	-	-	-	-	-	-	-	-	-	-	-	-
OG5_127478	1	0	0	1	1	1	1	0	1	2	2	1	0	0	1	1	0	0	1	0	1	1	0	0	1	1	1	1	1	1	((Dnov_1:85,Lalb_0:85)_1:30,(Mrot_1:107,((Cteno_2:91,((Etrid_0:36,Erob_0:36)_0:21,(Caust_0:55,(Cjap_0:45,Ccalc_0:45)_0:10)_0:2)_0:34)_1:9,(Hlab_1:87,(Emex_1:81,((Mqua_1:68,(Bimp_1:13,Bter_1:13)_1:55)_1:10,(Amel_2:22,Aflo_1:22)_1:56)_1:3)_1:6)_1:13)_1:7)_1	1	-	-	-	-	-	-	-	-	-	-	-	-	-	-	-	-	-
OG5_127479	1	1	1	1	1	1	1	1	1	1	2	1	2	1	1	1	1	1	1	1	1	1	1	1	1	1	1	1	1	1	((Dnov_1:85,Lalb_1:85)_1:30,(Mrot_1:107,((Cteno_2:91,((Etrid_1:36,Erob_1:36)_1:21,(Caust_1:55,(Cjap_2:45,Ccalc_1:45)_1:10)_1:2)_1:34)_1:9,(Hlab_1:87,(Emex_1:81,((Mqua_1:68,(Bimp_1:13,Bter_1:13)_1:55)_1:10,(Amel_1:22,Aflo_1:22)_1:56)_1:3)_1:6)_1:13)_1:7)_1	1	-	-	-	-	-	-	-	-	-	-	-	-	-	-	-	-	-
OG5_127480	1	1	3	1	1	1	1	1	1	1	1	1	1	1	1	1	1	1	1	1	1	1	1	1	1	1	1	1	1	1	((Dnov_1:85,Lalb_1:85)_1:30,(Mrot_1:107,((Cteno_1:91,((Etrid_3:36,Erob_1:36)_1:21,(Caust_1:55,(Cjap_1:45,Ccalc_1:45)_1:10)_1:2)_1:34)_1:9,(Hlab_1:87,(Emex_1:81,((Mqua_1:68,(Bimp_1:13,Bter_1:13)_1:55)_1:10,(Amel_1:22,Aflo_1:22)_1:56)_1:3)_1:6)_1:13)_1:7)_1	1	-	-	-	-	-	-	-	-	-	-	-	-	-	-	-	-	-
OG5_127481	1	1	2	1	1	1	1	1	1	1	1	1	1	1	1	1	1	1	1	1	1	1	1	1	1	1	1	1	1	1	((Dnov_1:85,Lalb_1:85)_1:30,(Mrot_1:107,((Cteno_1:91,((Etrid_2:36,Erob_1:36)_1:21,(Caust_1:55,(Cjap_1:45,Ccalc_1:45)_1:10)_1:2)_1:34)_1:9,(Hlab_1:87,(Emex_1:81,((Mqua_1:68,(Bimp_1:13,Bter_1:13)_1:55)_1:10,(Amel_1:22,Aflo_1:22)_1:56)_1:3)_1:6)_1:13)_1:7)_1	1	-	-	-	-	-	-	-	-	-	-	-	-	-	-	-	-	-
OG5_127483	1	1	6	1	1	1	1	1	1	1	0	1	0	1	1	1	1	1	1	1	1	1	1	1	1	1	1	2	1	1	((Dnov_2:85,Lalb_1:85)_1:30,(Mrot_1:107,((Cteno_0:91,((Etrid_6:36,Erob_1:36)_1:21,(Caust_1:55,(Cjap_0:45,Ccalc_1:45)_1:10)_1:2)_1:34)_1:9,(Hlab_1:87,(Emex_1:81,((Mqua_1:68,(Bimp_1:13,Bter_1:13)_1:55)_1:10,(Amel_1:22,Aflo_1:22)_1:56)_1:3)_1:6)_1:13)_1:7)_1	0	0.0906439	0.703415	0.572657	0.521089	0.700146	0.518526	0.258409	0.600669	9.87053e-06	0.605908	0.566305	0.506925	0.648367	0.556002	0.186028	0.692604	0.52363
OG5_127484	1	1	2	1	1	1	1	1	1	1	1	1	1	1	1	1	2	1	1	1	1	1	1	1	1	1	1	1	1	1	((Dnov_1:85,Lalb_1:85)_1:30,(Mrot_1:107,((Cteno_1:91,((Etrid_2:36,Erob_1:36)_1:21,(Caust_1:55,(Cjap_1:45,Ccalc_2:45)_1:10)_1:2)_1:34)_1:9,(Hlab_1:87,(Emex_1:81,((Mqua_1:68,(Bimp_1:13,Bter_1:13)_1:55)_1:10,(Amel_1:22,Aflo_1:22)_1:56)_1:3)_1:6)_1:13)_1:7)_1	1	-	-	-	-	-	-	-	-	-	-	-	-	-	-	-	-	-
OG5_127485	0	0	0	0	1	0	0	0	0	0	0	1	0	1	1	0	1	1	1	1	0	0	0	0	0	0	0	0	0	1	((Dnov_0:85,Lalb_0:85)_0:30,(Mrot_0:107,((Cteno_0:91,((Etrid_0:36,Erob_0:36)_0:21,(Caust_0:55,(Cjap_0:45,Ccalc_1:45)_1:10)_1:2)_1:34)_1:9,(Hlab_1:87,(Emex_0:81,((Mqua_0:68,(Bimp_0:13,Bter_0:13)_0:55)_0:10,(Amel_0:22,Aflo_0:22)_0:56)_0:3)_0:6)_1:13)_1:7)_1	0	0.5	0.5	0.10756	0.521089	0.287495	0.518526	0.258409	0.600669	0.5	0.5	0.0982784	0.506925	0.216039	0.556002	0.186028	0.692604	0.52363
OG5_127486	1	4	6	1	1	1	1	1	1	1	1	1	0	1	1	1	0	1	1	0	0	1	1	4	2	1	1	2	1	1	((Dnov_2:85,Lalb_1:85)_1:30,(Mrot_0:107,((Cteno_1:91,((Etrid_6:36,Erob_4:36)_4:21,(Caust_1:55,(Cjap_0:45,Ccalc_0:45)_0:10)_1:2)_1:34)_1:9,(Hlab_1:87,(Emex_1:81,((Mqua_1:68,(Bimp_2:13,Bter_1:13)_1:55)_1:10,(Amel_1:22,Aflo_1:22)_1:56)_1:3)_1:6)_1:13)_1:7)_1	0	0.0906439	0.703415	0.572657	0.521089	0.287495	0.518526	0.678844	0.600669	0.0955436	0.769159	0.000161089	0.506925	0.648367	0.0831715	0.5	0.5	0.52363
OG5_127487	1	4	1	2	2	2	2	2	2	2	0	2	0	2	2	2	3	2	2	2	2	1	2	2	2	2	2	2	2	2	((Dnov_2:85,Lalb_2:85)_2:30,(Mrot_2:107,((Cteno_0:91,((Etrid_1:36,Erob_4:36)_2:21,(Caust_2:55,(Cjap_0:45,Ccalc_3:45)_2:10)_2:2)_2:34)_2:9,(Hlab_2:87,(Emex_1:81,((Mqua_2:68,(Bimp_2:13,Bter_2:13)_2:55)_2:10,(Amel_2:22,Aflo_1:22)_2:56)_2:3)_2:6)_2:13)_2:7)_2	0	0.759262	0.792744	0.629883	0.540852	0.789655	0.536029	0.0373239	0.672041	0.275538	0.0285564	0.619727	0.513707	0.734391	0.602779	0.0161874	0.211429	0.545599
OG5_127488	1	1	1	1	1	1	1	1	1	1	1	1	0	1	1	1	1	1	1	1	1	1	1	1	1	1	1	1	1	1	((Dnov_1:85,Lalb_1:85)_1:30,(Mrot_1:107,((Cteno_1:91,((Etrid_1:36,Erob_1:36)_1:21,(Caust_1:55,(Cjap_0:45,Ccalc_1:45)_1:10)_1:2)_1:34)_1:9,(Hlab_1:87,(Emex_1:81,((Mqua_1:68,(Bimp_1:13,Bter_1:13)_1:55)_1:10,(Amel_1:22,Aflo_1:22)_1:56)_1:3)_1:6)_1:13)_1:7)_1	1	-	-	-	-	-	-	-	-	-	-	-	-	-	-	-	-	-
OG5_127489	1	3	1	1	1	1	1	1	1	1	0	1	0	1	1	1	2	1	1	1	1	1	1	1	1	1	1	1	1	1	((Dnov_1:85,Lalb_1:85)_1:30,(Mrot_1:107,((Cteno_0:91,((Etrid_1:36,Erob_3:36)_1:21,(Caust_1:55,(Cjap_0:45,Ccalc_2:45)_1:10)_1:2)_1:34)_1:9,(Hlab_1:87,(Emex_1:81,((Mqua_1:68,(Bimp_1:13,Bter_1:13)_1:55)_1:10,(Amel_1:22,Aflo_1:22)_1:56)_1:3)_1:6)_1:13)_1:7)_1	1	-	-	-	-	-	-	-	-	-	-	-	-	-	-	-	-	-
OG5_127490	1	3	2	1	1	1	1	1	1	1	0	1	0	2	1	1	2	2	1	2	1	1	2	2	1	1	2	1	1	1	((Dnov_1:85,Lalb_1:85)_1:30,(Mrot_1:107,((Cteno_0:91,((Etrid_2:36,Erob_3:36)_2:21,(Caust_2:55,(Cjap_0:45,Ccalc_2:45)_2:10)_2:2)_2:34)_1:9,(Hlab_1:87,(Emex_1:81,((Mqua_2:68,(Bimp_1:13,Bter_1:13)_1:55)_1:10,(Amel_1:22,Aflo_1:22)_1:56)_1:3)_1:6)_1:13)_1:7)_1	1	-	-	-	-	-	-	-	-	-	-	-	-	-	-	-	-	-
OG5_127491	3	1	0	1	1	1	1	1	1	1	1	1	0	1	1	1	1	1	1	1	1	1	1	1	2	1	1	1	1	1	((Dnov_1:85,Lalb_1:85)_1:30,(Mrot_1:107,((Cteno_1:91,((Etrid_0:36,Erob_1:36)_1:21,(Caust_1:55,(Cjap_0:45,Ccalc_1:45)_1:10)_1:2)_1:34)_1:9,(Hlab_1:87,(Emex_1:81,((Mqua_1:68,(Bimp_2:13,Bter_1:13)_1:55)_1:10,(Amel_1:22,Aflo_3:22)_1:56)_1:3)_1:6)_1:13)_1:7)_1	0	0.670267	0.703415	0.572657	0.521089	0.700146	0.518526	0.678844	0.600669	0.159117	0.605908	0.566305	0.506925	0.648367	0.556002	0.186028	0.692604	0.52363
OG5_127492	1	1	0	1	1	1	1	1	1	1	1	1	0	1	1	1	2	1	1	1	1	1	1	1	1	1	1	1	1	1	((Dnov_1:85,Lalb_1:85)_1:30,(Mrot_1:107,((Cteno_1:91,((Etrid_0:36,Erob_1:36)_1:21,(Caust_1:55,(Cjap_0:45,Ccalc_2:45)_1:10)_1:2)_1:34)_1:9,(Hlab_1:87,(Emex_1:81,((Mqua_1:68,(Bimp_1:13,Bter_1:13)_1:55)_1:10,(Amel_1:22,Aflo_1:22)_1:56)_1:3)_1:6)_1:13)_1:7)_1	1	-	-	-	-	-	-	-	-	-	-	-	-	-	-	-	-	-
OG5_127493	1	1	3	1	1	1	1	2	1	2	0	1	2	2	1	1	1	2	1	2	1	1	2	2	1	1	1	1	1	1	((Dnov_1:85,Lalb_2:85)_1:30,(Mrot_1:107,((Cteno_0:91,((Etrid_3:36,Erob_1:36)_2:21,(Caust_2:55,(Cjap_2:45,Ccalc_1:45)_2:10)_2:2)_2:34)_1:9,(Hlab_1:87,(Emex_1:81,((Mqua_1:68,(Bimp_1:13,Bter_1:13)_1:55)_1:10,(Amel_2:22,Aflo_1:22)_1:56)_1:3)_1:6)_1:13)_1:7)_1	1	-	-	-	-	-	-	-	-	-	-	-	-	-	-	-	-	-
OG5_127494	1	1	1	1	1	1	1	1	1	1	1	1	3	1	1	1	1	1	1	1	1	1	1	1	1	1	1	1	1	1	((Dnov_1:85,Lalb_1:85)_1:30,(Mrot_1:107,((Cteno_1:91,((Etrid_1:36,Erob_1:36)_1:21,(Caust_1:55,(Cjap_3:45,Ccalc_1:45)_1:10)_1:2)_1:34)_1:9,(Hlab_1:87,(Emex_1:81,((Mqua_1:68,(Bimp_1:13,Bter_1:13)_1:55)_1:10,(Amel_1:22,Aflo_1:22)_1:56)_1:3)_1:6)_1:13)_1:7)_1	1	-	-	-	-	-	-	-	-	-	-	-	-	-	-	-	-	-
OG5_127495	1	2	1	1	1	1	1	1	1	1	0	1	0	1	1	1	1	1	1	1	1	1	1	1	1	1	1	1	1	1	((Dnov_1:85,Lalb_1:85)_1:30,(Mrot_1:107,((Cteno_0:91,((Etrid_1:36,Erob_2:36)_1:21,(Caust_1:55,(Cjap_0:45,Ccalc_1:45)_1:10)_1:2)_1:34)_1:9,(Hlab_1:87,(Emex_1:81,((Mqua_1:68,(Bimp_1:13,Bter_1:13)_1:55)_1:10,(Amel_1:22,Aflo_1:22)_1:56)_1:3)_1:6)_1:13)_1:7)_1	1	-	-	-	-	-	-	-	-	-	-	-	-	-	-	-	-	-
OG5_127496	1	1	1	1	1	1	1	1	1	1	0	1	0	1	1	1	1	1	1	1	1	1	1	1	1	1	1	1	1	1	((Dnov_1:85,Lalb_1:85)_1:30,(Mrot_1:107,((Cteno_0:91,((Etrid_1:36,Erob_1:36)_1:21,(Caust_1:55,(Cjap_0:45,Ccalc_1:45)_1:10)_1:2)_1:34)_1:9,(Hlab_1:87,(Emex_1:81,((Mqua_1:68,(Bimp_1:13,Bter_1:13)_1:55)_1:10,(Amel_1:22,Aflo_1:22)_1:56)_1:3)_1:6)_1:13)_1:7)_1	1	-	-	-	-	-	-	-	-	-	-	-	-	-	-	-	-	-
OG5_127497	1	2	1	1	1	1	1	0	1	1	1	1	0	1	1	1	1	1	1	1	1	1	1	1	1	1	1	1	1	1	((Dnov_1:85,Lalb_0:85)_1:30,(Mrot_1:107,((Cteno_1:91,((Etrid_1:36,Erob_2:36)_1:21,(Caust_1:55,(Cjap_0:45,Ccalc_1:45)_1:10)_1:2)_1:34)_1:9,(Hlab_1:87,(Emex_1:81,((Mqua_1:68,(Bimp_1:13,Bter_1:13)_1:55)_1:10,(Amel_1:22,Aflo_1:22)_1:56)_1:3)_1:6)_1:13)_1:7)_1	1	-	-	-	-	-	-	-	-	-	-	-	-	-	-	-	-	-
OG5_127498	1	1	1	1	1	1	1	1	1	1	0	1	1	1	1	1	4	1	1	1	1	1	1	1	1	1	1	1	1	1	((Dnov_1:85,Lalb_1:85)_1:30,(Mrot_1:107,((Cteno_0:91,((Etrid_1:36,Erob_1:36)_1:21,(Caust_1:55,(Cjap_1:45,Ccalc_4:45)_1:10)_1:2)_1:34)_1:9,(Hlab_1:87,(Emex_1:81,((Mqua_1:68,(Bimp_1:13,Bter_1:13)_1:55)_1:10,(Amel_1:22,Aflo_1:22)_1:56)_1:3)_1:6)_1:13)_1:7)_1	1	-	-	-	-	-	-	-	-	-	-	-	-	-	-	-	-	-
OG5_127499	1	1	0	1	1	1	1	1	1	1	1	1	2	1	1	1	0	1	1	1	1	1	1	1	1	1	1	1	1	1	((Dnov_1:85,Lalb_1:85)_1:30,(Mrot_1:107,((Cteno_1:91,((Etrid_0:36,Erob_1:36)_1:21,(Caust_1:55,(Cjap_2:45,Ccalc_0:45)_1:10)_1:2)_1:34)_1:9,(Hlab_1:87,(Emex_1:81,((Mqua_1:68,(Bimp_1:13,Bter_1:13)_1:55)_1:10,(Amel_1:22,Aflo_1:22)_1:56)_1:3)_1:6)_1:13)_1:7)_1	1	-	-	-	-	-	-	-	-	-	-	-	-	-	-	-	-	-
OG5_127500	2	1	7	1	1	1	1	1	1	1	0	1	1	1	1	1	1	1	1	1	1	1	1	1	1	1	1	1	1	1	((Dnov_1:85,Lalb_1:85)_1:30,(Mrot_1:107,((Cteno_0:91,((Etrid_7:36,Erob_1:36)_1:21,(Caust_1:55,(Cjap_1:45,Ccalc_1:45)_1:10)_1:2)_1:34)_1:9,(Hlab_1:87,(Emex_1:81,((Mqua_1:68,(Bimp_1:13,Bter_1:13)_1:55)_1:10,(Amel_1:22,Aflo_2:22)_1:56)_1:3)_1:6)_1:13)_1:7)_1	0	0.670267	0.703415	0.572657	0.521089	0.700146	0.518526	0.258409	0.600669	1.13388e-06	0.605908	0.566305	0.506925	0.648367	0.556002	0.627121	0.692604	0.52363
OG5_127501	1	2	1	1	1	1	1	1	1	1	0	1	1	1	1	1	2	1	1	1	1	1	1	1	1	1	1	1	1	1	((Dnov_1:85,Lalb_1:85)_1:30,(Mrot_1:107,((Cteno_0:91,((Etrid_1:36,Erob_2:36)_1:21,(Caust_1:55,(Cjap_1:45,Ccalc_2:45)_1:10)_1:2)_1:34)_1:9,(Hlab_1:87,(Emex_1:81,((Mqua_1:68,(Bimp_1:13,Bter_1:13)_1:55)_1:10,(Amel_1:22,Aflo_1:22)_1:56)_1:3)_1:6)_1:13)_1:7)_1	1	-	-	-	-	-	-	-	-	-	-	-	-	-	-	-	-	-
OG5_127502	3	2	2	3	3	3	3	2	3	4	2	3	2	3	3	3	4	3	3	3	2	3	7	2	2	3	2	3	3	3	((Dnov_3:85,Lalb_2:85)_3:30,(Mrot_2:107,((Cteno_2:91,((Etrid_2:36,Erob_2:36)_2:21,(Caust_7:55,(Cjap_2:45,Ccalc_4:45)_3:10)_3:2)_3:34)_3:9,(Hlab_3:87,(Emex_3:81,((Mqua_2:68,(Bimp_2:13,Bter_3:13)_3:55)_3:10,(Amel_4:22,Aflo_3:22)_3:56)_3:3)_3:6)_3:13)_3:7)_3	0	0.809291	0.542725	0.675295	0.559384	0.537807	0.552572	0.504	0.723497	0.682768	0.679461	0.248155	0.520349	0.00290204	0.64201	0.405707	0.301695	0.566036
OG5_127503	1	2	3	1	1	1	1	1	1	1	2	1	0	1	1	1	3	1	1	1	1	0	0	2	2	1	1	1	1	1	((Dnov_1:85,Lalb_1:85)_1:30,(Mrot_1:107,((Cteno_2:91,((Etrid_3:36,Erob_2:36)_2:21,(Caust_0:55,(Cjap_0:45,Ccalc_3:45)_1:10)_1:2)_1:34)_1:9,(Hlab_1:87,(Emex_0:81,((Mqua_1:68,(Bimp_2:13,Bter_1:13)_1:55)_1:10,(Amel_1:22,Aflo_1:22)_1:56)_1:3)_1:6)_1:13)_1:7)_1	0	0.670267	0.703415	0.572657	0.521089	0.700146	0.518526	0.095364	0.600669	0.113842	0.679461	0.0341691	0.506925	0.216039	0.556002	0.186028	0.0222226	0.52363
OG5_127504	4	12	16	8	8	10	7	11	17	6	2	8	3	9	4	22	13	9	8	9	6	6	9	12	16	8	13	5	6	8	((Dnov_5:85,Lalb_11:85)_7:30,(Mrot_6:107,((Cteno_2:91,((Etrid_16:36,Erob_12:36)_12:21,(Caust_9:55,(Cjap_3:45,Ccalc_13:45)_8:10)_9:2)_9:34)_7:9,(Hlab_4:87,(Emex_6:81,((Mqua_13:68,(Bimp_16:13,Bter_22:13)_17:55)_9:10,(Amel_6:22,Aflo_4:22)_6:56)_7:3)_7:6)_7:1	0	0.318017	0.0655637	0.784383	0.622807	0.69881	0.610255	0.00355938	0.0922331	0.0376556	0.879476	0.0257427	0.557429	0.888373	0.448055	0.00112393	0.0251049	0.634699
OG5_127506	1	1	6	1	1	1	1	1	1	1	0	1	1	1	1	1	1	1	1	1	1	1	1	1	1	1	1	1	1	1	((Dnov_1:85,Lalb_1:85)_1:30,(Mrot_1:107,((Cteno_0:91,((Etrid_6:36,Erob_1:36)_1:21,(Caust_1:55,(Cjap_1:45,Ccalc_1:45)_1:10)_1:2)_1:34)_1:9,(Hlab_1:87,(Emex_1:81,((Mqua_1:68,(Bimp_1:13,Bter_1:13)_1:55)_1:10,(Amel_1:22,Aflo_1:22)_1:56)_1:3)_1:6)_1:13)_1:7)_1	0	0.670267	0.703415	0.572657	0.521089	0.700146	0.518526	0.258409	0.600669	9.87053e-06	0.605908	0.566305	0.506925	0.648367	0.556002	0.627121	0.692604	0.52363
OG5_127507	0	3	4	1	1	1	1	1	1	1	0	1	2	2	1	1	3	2	1	2	1	1	1	3	2	1	1	1	1	1	((Dnov_1:85,Lalb_1:85)_1:30,(Mrot_1:107,((Cteno_0:91,((Etrid_4:36,Erob_3:36)_3:21,(Caust_1:55,(Cjap_2:45,Ccalc_3:45)_2:10)_2:2)_2:34)_1:9,(Hlab_1:87,(Emex_1:81,((Mqua_1:68,(Bimp_2:13,Bter_1:13)_1:55)_1:10,(Amel_1:22,Aflo_0:22)_1:56)_1:3)_1:6)_1:13)_1:7)_1	0	0.670267	0.703415	0.572657	0.521089	0.700146	0.518526	0.258409	0.0525594	0.167963	0.731527	0.0684018	0.513707	0.355282	0.602779	0.708042	0.211429	0.52363
OG5_127508	1	1	1	1	1	1	1	1	1	1	1	1	2	1	1	1	1	1	1	1	1	1	1	1	1	1	1	1	1	1	((Dnov_1:85,Lalb_1:85)_1:30,(Mrot_1:107,((Cteno_1:91,((Etrid_1:36,Erob_1:36)_1:21,(Caust_1:55,(Cjap_2:45,Ccalc_1:45)_1:10)_1:2)_1:34)_1:9,(Hlab_1:87,(Emex_1:81,((Mqua_1:68,(Bimp_1:13,Bter_1:13)_1:55)_1:10,(Amel_1:22,Aflo_1:22)_1:56)_1:3)_1:6)_1:13)_1:7)_1	1	-	-	-	-	-	-	-	-	-	-	-	-	-	-	-	-	-
OG5_127509	1	1	3	1	1	1	1	1	1	1	0	1	2	1	1	1	1	1	1	1	1	1	0	1	2	1	1	1	1	1	((Dnov_1:85,Lalb_1:85)_1:30,(Mrot_1:107,((Cteno_0:91,((Etrid_3:36,Erob_1:36)_1:21,(Caust_0:55,(Cjap_2:45,Ccalc_1:45)_1:10)_1:2)_1:34)_1:9,(Hlab_1:87,(Emex_1:81,((Mqua_1:68,(Bimp_2:13,Bter_1:13)_1:55)_1:10,(Amel_1:22,Aflo_1:22)_1:56)_1:3)_1:6)_1:13)_1:7)_1	0	0.670267	0.703415	0.572657	0.521089	0.700146	0.518526	0.258409	0.600669	0.00651113	0.605908	0.566305	0.506925	0.216039	0.556002	0.0669439	0.692604	0.52363
OG5_127510	0	3	1	1	1	1	1	1	1	1	3	1	1	1	1	1	2	1	1	1	1	1	1	1	1	1	1	2	1	1	((Dnov_2:85,Lalb_1:85)_1:30,(Mrot_1:107,((Cteno_3:91,((Etrid_1:36,Erob_3:36)_1:21,(Caust_1:55,(Cjap_1:45,Ccalc_2:45)_1:10)_1:2)_1:34)_1:9,(Hlab_1:87,(Emex_1:81,((Mqua_1:68,(Bimp_1:13,Bter_1:13)_1:55)_1:10,(Amel_1:22,Aflo_0:22)_1:56)_1:3)_1:6)_1:13)_1:7)_1	1	-	-	-	-	-	-	-	-	-	-	-	-	-	-	-	-	-
OG5_127511	1	2	1	1	1	1	1	1	1	1	1	1	0	1	1	1	1	1	1	1	1	1	2	1	1	1	1	1	1	1	((Dnov_1:85,Lalb_1:85)_1:30,(Mrot_1:107,((Cteno_1:91,((Etrid_1:36,Erob_2:36)_1:21,(Caust_2:55,(Cjap_0:45,Ccalc_1:45)_1:10)_1:2)_1:34)_1:9,(Hlab_1:87,(Emex_1:81,((Mqua_1:68,(Bimp_1:13,Bter_1:13)_1:55)_1:10,(Amel_1:22,Aflo_1:22)_1:56)_1:3)_1:6)_1:13)_1:7)_1	1	-	-	-	-	-	-	-	-	-	-	-	-	-	-	-	-	-
OG5_127512	1	1	2	1	1	1	1	1	1	1	0	1	1	1	1	1	1	1	1	1	1	1	1	1	1	1	1	1	1	1	((Dnov_1:85,Lalb_1:85)_1:30,(Mrot_1:107,((Cteno_0:91,((Etrid_2:36,Erob_1:36)_1:21,(Caust_1:55,(Cjap_1:45,Ccalc_1:45)_1:10)_1:2)_1:34)_1:9,(Hlab_1:87,(Emex_1:81,((Mqua_1:68,(Bimp_1:13,Bter_1:13)_1:55)_1:10,(Amel_1:22,Aflo_1:22)_1:56)_1:3)_1:6)_1:13)_1:7)_1	1	-	-	-	-	-	-	-	-	-	-	-	-	-	-	-	-	-
OG5_127513	1	1	2	1	1	1	1	1	1	1	3	1	1	1	1	1	1	1	1	1	1	1	1	1	1	1	1	1	1	1	((Dnov_1:85,Lalb_1:85)_1:30,(Mrot_1:107,((Cteno_3:91,((Etrid_2:36,Erob_1:36)_1:21,(Caust_1:55,(Cjap_1:45,Ccalc_1:45)_1:10)_1:2)_1:34)_1:9,(Hlab_1:87,(Emex_1:81,((Mqua_1:68,(Bimp_1:13,Bter_1:13)_1:55)_1:10,(Amel_1:22,Aflo_1:22)_1:56)_1:3)_1:6)_1:13)_1:7)_1	1	-	-	-	-	-	-	-	-	-	-	-	-	-	-	-	-	-
OG5_127514	1	1	0	1	1	1	1	1	1	1	0	1	1	1	1	1	3	1	1	1	1	1	1	1	1	1	1	1	1	1	((Dnov_1:85,Lalb_1:85)_1:30,(Mrot_1:107,((Cteno_0:91,((Etrid_0:36,Erob_1:36)_1:21,(Caust_1:55,(Cjap_1:45,Ccalc_3:45)_1:10)_1:2)_1:34)_1:9,(Hlab_1:87,(Emex_1:81,((Mqua_1:68,(Bimp_1:13,Bter_1:13)_1:55)_1:10,(Amel_1:22,Aflo_1:22)_1:56)_1:3)_1:6)_1:13)_1:7)_1	1	-	-	-	-	-	-	-	-	-	-	-	-	-	-	-	-	-
OG5_127515	1	0	2	1	1	1	1	1	1	1	0	1	1	1	1	0	1	1	1	1	1	1	2	1	2	1	1	1	1	1	((Dnov_1:85,Lalb_1:85)_1:30,(Mrot_1:107,((Cteno_0:91,((Etrid_2:36,Erob_0:36)_1:21,(Caust_2:55,(Cjap_1:45,Ccalc_1:45)_1:10)_1:2)_1:34)_1:9,(Hlab_1:87,(Emex_1:81,((Mqua_1:68,(Bimp_2:13,Bter_0:13)_1:55)_1:10,(Amel_1:22,Aflo_1:22)_1:56)_1:3)_1:6)_1:13)_1:7)_1	0	0.670267	0.703415	0.572657	0.521089	0.700146	0.518526	0.258409	0.600669	0.0566798	0.155715	0.566305	0.506925	0.0785936	0.556002	0.627121	0.692604	0.52363
OG5_127516	1	1	1	1	1	1	1	1	1	1	1	1	1	1	1	1	1	1	1	1	1	1	1	1	1	1	1	1	1	1	((Dnov_1:85,Lalb_1:85)_1:30,(Mrot_1:107,((Cteno_1:91,((Etrid_1:36,Erob_1:36)_1:21,(Caust_1:55,(Cjap_1:45,Ccalc_1:45)_1:10)_1:2)_1:34)_1:9,(Hlab_1:87,(Emex_1:81,((Mqua_1:68,(Bimp_1:13,Bter_1:13)_1:55)_1:10,(Amel_1:22,Aflo_1:22)_1:56)_1:3)_1:6)_1:13)_1:7)_1	1	-	-	-	-	-	-	-	-	-	-	-	-	-	-	-	-	-
OG5_127517	2	2	2	2	2	2	2	1	2	1	1	2	1	2	2	1	2	2	2	2	1	1	1	2	2	1	2	1	2	2	((Dnov_1:85,Lalb_1:85)_1:30,(Mrot_1:107,((Cteno_1:91,((Etrid_2:36,Erob_2:36)_2:21,(Caust_1:55,(Cjap_1:45,Ccalc_2:45)_1:10)_1:2)_1:34)_1:9,(Hlab_2:87,(Emex_1:81,((Mqua_2:68,(Bimp_2:13,Bter_1:13)_1:55)_1:10,(Amel_1:22,Aflo_2:22)_1:56)_1:3)_1:6)_1:13)_1:7)_1	1	-	-	-	-	-	-	-	-	-	-	-	-	-	-	-	-	-
OG5_127521	1	0	3	1	1	1	1	0	1	1	1	1	1	1	1	1	0	1	1	1	1	1	2	1	1	1	1	1	1	1	((Dnov_1:85,Lalb_0:85)_1:30,(Mrot_1:107,((Cteno_1:91,((Etrid_3:36,Erob_0:36)_1:21,(Caust_2:55,(Cjap_1:45,Ccalc_0:45)_1:10)_1:2)_1:34)_1:9,(Hlab_1:87,(Emex_1:81,((Mqua_1:68,(Bimp_1:13,Bter_1:13)_1:55)_1:10,(Amel_1:22,Aflo_1:22)_1:56)_1:3)_1:6)_1:13)_1:7)_1	1	-	-	-	-	-	-	-	-	-	-	-	-	-	-	-	-	-
OG5_127523	1	3	2	1	1	1	1	1	1	1	1	1	1	1	1	1	0	1	1	1	1	1	1	2	1	1	1	2	1	1	((Dnov_2:85,Lalb_1:85)_1:30,(Mrot_1:107,((Cteno_1:91,((Etrid_2:36,Erob_3:36)_2:21,(Caust_1:55,(Cjap_1:45,Ccalc_0:45)_1:10)_1:2)_1:34)_1:9,(Hlab_1:87,(Emex_1:81,((Mqua_1:68,(Bimp_1:13,Bter_1:13)_1:55)_1:10,(Amel_1:22,Aflo_1:22)_1:56)_1:3)_1:6)_1:13)_1:7)_1	1	-	-	-	-	-	-	-	-	-	-	-	-	-	-	-	-	-
OG5_127524	2	1	5	2	2	2	2	2	2	2	1	2	1	2	2	2	4	2	2	2	2	1	2	2	2	2	2	3	2	2	((Dnov_3:85,Lalb_2:85)_2:30,(Mrot_2:107,((Cteno_1:91,((Etrid_5:36,Erob_1:36)_2:21,(Caust_2:55,(Cjap_1:45,Ccalc_4:45)_2:10)_2:2)_2:34)_2:9,(Hlab_2:87,(Emex_1:81,((Mqua_2:68,(Bimp_2:13,Bter_2:13)_2:55)_2:10,(Amel_2:22,Aflo_2:22)_2:56)_2:3)_2:6)_2:13)_2:7)_2	1	-	-	-	-	-	-	-	-	-	-	-	-	-	-	-	-	-
OG5_127525	1	2	1	1	1	1	1	1	1	1	1	1	1	1	1	1	1	1	1	1	1	1	1	1	1	1	1	1	1	1	((Dnov_1:85,Lalb_1:85)_1:30,(Mrot_1:107,((Cteno_1:91,((Etrid_1:36,Erob_2:36)_1:21,(Caust_1:55,(Cjap_1:45,Ccalc_1:45)_1:10)_1:2)_1:34)_1:9,(Hlab_1:87,(Emex_1:81,((Mqua_1:68,(Bimp_1:13,Bter_1:13)_1:55)_1:10,(Amel_1:22,Aflo_1:22)_1:56)_1:3)_1:6)_1:13)_1:7)_1	1	-	-	-	-	-	-	-	-	-	-	-	-	-	-	-	-	-
OG5_127526	1	1	1	1	1	1	1	1	1	1	0	1	1	1	1	1	1	1	1	1	1	1	1	1	1	1	1	1	1	1	((Dnov_1:85,Lalb_1:85)_1:30,(Mrot_1:107,((Cteno_0:91,((Etrid_1:36,Erob_1:36)_1:21,(Caust_1:55,(Cjap_1:45,Ccalc_1:45)_1:10)_1:2)_1:34)_1:9,(Hlab_1:87,(Emex_1:81,((Mqua_1:68,(Bimp_1:13,Bter_1:13)_1:55)_1:10,(Amel_1:22,Aflo_1:22)_1:56)_1:3)_1:6)_1:13)_1:7)_1	1	-	-	-	-	-	-	-	-	-	-	-	-	-	-	-	-	-
OG5_127527	2	2	4	2	2	2	2	2	2	2	3	2	1	2	2	2	3	2	2	2	2	2	2	2	2	2	2	2	2	2	((Dnov_2:85,Lalb_2:85)_2:30,(Mrot_2:107,((Cteno_3:91,((Etrid_4:36,Erob_2:36)_2:21,(Caust_2:55,(Cjap_1:45,Ccalc_3:45)_2:10)_2:2)_2:34)_2:9,(Hlab_2:87,(Emex_2:81,((Mqua_2:68,(Bimp_2:13,Bter_2:13)_2:55)_2:10,(Amel_2:22,Aflo_2:22)_2:56)_2:3)_2:6)_2:13)_2:7)_2	1	-	-	-	-	-	-	-	-	-	-	-	-	-	-	-	-	-
OG5_127528	1	1	1	1	1	1	1	1	1	1	1	1	0	1	1	1	1	1	1	1	1	1	1	1	1	1	1	1	1	1	((Dnov_1:85,Lalb_1:85)_1:30,(Mrot_1:107,((Cteno_1:91,((Etrid_1:36,Erob_1:36)_1:21,(Caust_1:55,(Cjap_0:45,Ccalc_1:45)_1:10)_1:2)_1:34)_1:9,(Hlab_1:87,(Emex_1:81,((Mqua_1:68,(Bimp_1:13,Bter_1:13)_1:55)_1:10,(Amel_1:22,Aflo_1:22)_1:56)_1:3)_1:6)_1:13)_1:7)_1	1	-	-	-	-	-	-	-	-	-	-	-	-	-	-	-	-	-
OG5_127529	1	3	2	2	2	2	2	2	1	2	0	2	2	2	2	1	4	2	2	2	1	2	2	2	1	2	2	2	2	2	((Dnov_2:85,Lalb_2:85)_2:30,(Mrot_1:107,((Cteno_0:91,((Etrid_2:36,Erob_3:36)_2:21,(Caust_2:55,(Cjap_2:45,Ccalc_4:45)_2:10)_2:2)_2:34)_2:9,(Hlab_2:87,(Emex_2:81,((Mqua_2:68,(Bimp_1:13,Bter_1:13)_1:55)_2:10,(Amel_2:22,Aflo_1:22)_2:56)_2:3)_2:6)_2:13)_2:7)_2	1	-	-	-	-	-	-	-	-	-	-	-	-	-	-	-	-	-
OG5_127530	2	3	6	2	2	2	2	1	2	2	0	2	3	3	2	2	3	3	2	3	2	2	2	3	2	2	2	2	2	2	((Dnov_2:85,Lalb_1:85)_2:30,(Mrot_2:107,((Cteno_0:91,((Etrid_6:36,Erob_3:36)_3:21,(Caust_2:55,(Cjap_3:45,Ccalc_3:45)_3:10)_3:2)_3:34)_2:9,(Hlab_2:87,(Emex_2:81,((Mqua_2:68,(Bimp_2:13,Bter_2:13)_2:55)_2:10,(Amel_2:22,Aflo_2:22)_2:56)_2:3)_2:6)_2:13)_2:7)_2	1	-	-	-	-	-	-	-	-	-	-	-	-	-	-	-	-	-
OG5_127531	2	4	3	1	1	1	1	1	1	1	0	1	0	2	1	1	4	2	1	2	1	1	1	3	2	1	1	2	1	1	((Dnov_2:85,Lalb_1:85)_1:30,(Mrot_1:107,((Cteno_0:91,((Etrid_3:36,Erob_4:36)_3:21,(Caust_1:55,(Cjap_0:45,Ccalc_4:45)_1:10)_1:2)_1:34)_1:9,(Hlab_1:87,(Emex_1:81,((Mqua_1:68,(Bimp_2:13,Bter_1:13)_1:55)_1:10,(Amel_1:22,Aflo_2:22)_1:56)_1:3)_1:6)_1:13)_1:7)_1	0	0.0906439	0.703415	0.572657	0.521089	0.700146	0.518526	0.258409	0.600669	0.735062	0.164221	0.00234612	0.506925	0.648367	0.556002	0.186028	0.00479815	0.52363
OG5_127532	0	0	0	1	1	1	0	0	1	0	0	0	0	0	0	0	0	0	1	0	0	0	0	0	1	1	0	1	0	1	((Dnov_1:85,Lalb_0:85)_1:30,(Mrot_0:107,((Cteno_0:91,((Etrid_0:36,Erob_0:36)_0:21,(Caust_0:55,(Cjap_0:45,Ccalc_0:45)_0:10)_0:2)_0:34)_0:9,(Hlab_0:87,(Emex_0:81,((Mqua_0:68,(Bimp_1:13,Bter_0:13)_1:55)_1:10,(Amel_0:22,Aflo_0:22)_0:56)_1:3)_1:6)_1:13)_1:7)_1	0	0.670267	0.291918	0.572657	0.521089	0.287495	0.518526	0.5	0.5	0.5	0.5	0.5	0.5	0.5	0.5	0.5	0.5	0.0353027
OG5_127533	1	1	5	1	1	1	1	1	1	1	0	1	1	1	1	1	1	1	1	1	1	1	1	1	2	1	1	1	1	1	((Dnov_1:85,Lalb_1:85)_1:30,(Mrot_1:107,((Cteno_0:91,((Etrid_5:36,Erob_1:36)_1:21,(Caust_1:55,(Cjap_1:45,Ccalc_1:45)_1:10)_1:2)_1:34)_1:9,(Hlab_1:87,(Emex_1:81,((Mqua_1:68,(Bimp_2:13,Bter_1:13)_1:55)_1:10,(Amel_1:22,Aflo_1:22)_1:56)_1:3)_1:6)_1:13)_1:7)_1	0	0.670267	0.703415	0.572657	0.521089	0.700146	0.518526	0.258409	0.600669	8.59236e-05	0.605908	0.566305	0.506925	0.648367	0.556002	0.627121	0.692604	0.52363
OG5_127534	1	1	1	1	1	1	1	2	1	1	1	1	1	1	1	1	1	1	1	1	1	1	0	1	1	1	1	1	1	1	((Dnov_1:85,Lalb_2:85)_1:30,(Mrot_1:107,((Cteno_1:91,((Etrid_1:36,Erob_1:36)_1:21,(Caust_0:55,(Cjap_1:45,Ccalc_1:45)_1:10)_1:2)_1:34)_1:9,(Hlab_1:87,(Emex_1:81,((Mqua_1:68,(Bimp_1:13,Bter_1:13)_1:55)_1:10,(Amel_1:22,Aflo_1:22)_1:56)_1:3)_1:6)_1:13)_1:7)_1	1	-	-	-	-	-	-	-	-	-	-	-	-	-	-	-	-	-
OG5_127535	1	1	4	1	1	1	1	1	1	1	1	1	2	1	1	1	1	1	1	1	1	1	1	1	1	1	1	1	1	1	((Dnov_1:85,Lalb_1:85)_1:30,(Mrot_1:107,((Cteno_1:91,((Etrid_4:36,Erob_1:36)_1:21,(Caust_1:55,(Cjap_2:45,Ccalc_1:45)_1:10)_1:2)_1:34)_1:9,(Hlab_1:87,(Emex_1:81,((Mqua_1:68,(Bimp_1:13,Bter_1:13)_1:55)_1:10,(Amel_1:22,Aflo_1:22)_1:56)_1:3)_1:6)_1:13)_1:7)_1	1	-	-	-	-	-	-	-	-	-	-	-	-	-	-	-	-	-
OG5_127536	1	2	1	1	1	1	1	1	1	1	0	1	1	1	1	1	1	1	1	1	1	1	1	1	1	1	1	1	1	1	((Dnov_1:85,Lalb_1:85)_1:30,(Mrot_1:107,((Cteno_0:91,((Etrid_1:36,Erob_2:36)_1:21,(Caust_1:55,(Cjap_1:45,Ccalc_1:45)_1:10)_1:2)_1:34)_1:9,(Hlab_1:87,(Emex_1:81,((Mqua_1:68,(Bimp_1:13,Bter_1:13)_1:55)_1:10,(Amel_1:22,Aflo_1:22)_1:56)_1:3)_1:6)_1:13)_1:7)_1	1	-	-	-	-	-	-	-	-	-	-	-	-	-	-	-	-	-
OG5_127537	1	1	10	1	1	1	1	1	1	1	5	2	2	2	1	1	2	2	1	2	1	1	2	2	1	1	1	1	1	1	((Dnov_1:85,Lalb_1:85)_1:30,(Mrot_1:107,((Cteno_5:91,((Etrid_10:36,Erob_1:36)_2:21,(Caust_2:55,(Cjap_2:45,Ccalc_2:45)_2:10)_2:2)_2:34)_2:9,(Hlab_1:87,(Emex_1:81,((Mqua_1:68,(Bimp_1:13,Bter_1:13)_1:55)_1:10,(Amel_1:22,Aflo_1:22)_1:56)_1:3)_1:6)_1:13)_1:7)_	0	0.670267	0.703415	0.572657	0.521089	0.700146	0.518526	0.0109543	0.672041	1.0863e-07	0.270485	0.619727	0.513707	0.734391	0.602779	0.708042	0.782355	0.0119514
OG5_127538	1	0	2	1	1	1	1	1	1	1	0	1	1	1	1	1	2	1	1	1	1	1	1	1	1	1	1	1	1	1	((Dnov_1:85,Lalb_1:85)_1:30,(Mrot_1:107,((Cteno_0:91,((Etrid_2:36,Erob_0:36)_1:21,(Caust_1:55,(Cjap_1:45,Ccalc_2:45)_1:10)_1:2)_1:34)_1:9,(Hlab_1:87,(Emex_1:81,((Mqua_1:68,(Bimp_1:13,Bter_1:13)_1:55)_1:10,(Amel_1:22,Aflo_1:22)_1:56)_1:3)_1:6)_1:13)_1:7)_1	1	-	-	-	-	-	-	-	-	-	-	-	-	-	-	-	-	-
OG5_127539	1	1	1	1	1	1	1	1	1	1	0	1	1	1	1	1	2	1	1	1	1	1	4	1	1	1	1	1	1	1	((Dnov_1:85,Lalb_1:85)_1:30,(Mrot_1:107,((Cteno_0:91,((Etrid_1:36,Erob_1:36)_1:21,(Caust_4:55,(Cjap_1:45,Ccalc_2:45)_1:10)_1:2)_1:34)_1:9,(Hlab_1:87,(Emex_1:81,((Mqua_1:68,(Bimp_1:13,Bter_1:13)_1:55)_1:10,(Amel_1:22,Aflo_1:22)_1:56)_1:3)_1:6)_1:13)_1:7)_1	1	-	-	-	-	-	-	-	-	-	-	-	-	-	-	-	-	-
OG5_127540	1	0	1	1	1	1	1	1	1	1	0	1	1	1	1	1	1	1	1	1	1	1	1	1	1	1	1	1	1	1	((Dnov_1:85,Lalb_1:85)_1:30,(Mrot_1:107,((Cteno_0:91,((Etrid_1:36,Erob_0:36)_1:21,(Caust_1:55,(Cjap_1:45,Ccalc_1:45)_1:10)_1:2)_1:34)_1:9,(Hlab_1:87,(Emex_1:81,((Mqua_1:68,(Bimp_1:13,Bter_1:13)_1:55)_1:10,(Amel_1:22,Aflo_1:22)_1:56)_1:3)_1:6)_1:13)_1:7)_1	1	-	-	-	-	-	-	-	-	-	-	-	-	-	-	-	-	-
OG5_127541	1	0	0	1	1	1	1	1	1	1	1	1	1	1	1	1	2	1	1	1	1	1	1	0	2	1	1	1	1	1	((Dnov_1:85,Lalb_1:85)_1:30,(Mrot_1:107,((Cteno_1:91,((Etrid_0:36,Erob_0:36)_0:21,(Caust_1:55,(Cjap_1:45,Ccalc_2:45)_1:10)_1:2)_1:34)_1:9,(Hlab_1:87,(Emex_1:81,((Mqua_1:68,(Bimp_2:13,Bter_1:13)_1:55)_1:10,(Amel_1:22,Aflo_1:22)_1:56)_1:3)_1:6)_1:13)_1:7)_1	1	-	-	-	-	-	-	-	-	-	-	-	-	-	-	-	-	-
OG5_127543	2	0	0	1	1	1	1	0	1	1	0	0	0	0	0	0	0	0	1	0	0	0	0	0	1	0	0	0	1	1	((Dnov_0:85,Lalb_0:85)_0:30,(Mrot_0:107,((Cteno_0:91,((Etrid_0:36,Erob_0:36)_0:21,(Caust_0:55,(Cjap_0:45,Ccalc_0:45)_0:10)_0:2)_0:34)_0:9,(Hlab_0:87,(Emex_0:81,((Mqua_0:68,(Bimp_1:13,Bter_0:13)_1:55)_1:10,(Amel_1:22,Aflo_2:22)_1:56)_1:3)_1:6)_1:13)_1:7)_1	0	0.5	0.5	0.10756	0.521089	0.287495	0.518526	0.5	0.5	0.5	0.5	0.5	0.5	0.5	0.5	0.5	0.5	0.0353027
OG5_127544	1	0	0	1	1	0	1	0	0	0	0	0	0	0	1	0	0	0	1	0	0	0	0	0	0	0	0	0	1	1	((Dnov_0:85,Lalb_0:85)_0:30,(Mrot_0:107,((Cteno_0:91,((Etrid_0:36,Erob_0:36)_0:21,(Caust_0:55,(Cjap_0:45,Ccalc_0:45)_0:10)_0:2)_0:34)_0:9,(Hlab_1:87,(Emex_0:81,((Mqua_0:68,(Bimp_0:13,Bter_0:13)_0:55)_0:10,(Amel_0:22,Aflo_1:22)_1:56)_1:3)_1:6)_1:13)_1:7)_1	1	-	-	-	-	-	-	-	-	-	-	-	-	-	-	-	-	-
OG5_127547	2	2	2	2	2	2	2	2	3	1	1	2	2	2	3	3	2	2	2	2	2	3	2	2	3	2	3	2	2	2	((Dnov_2:85,Lalb_2:85)_2:30,(Mrot_2:107,((Cteno_1:91,((Etrid_2:36,Erob_2:36)_2:21,(Caust_2:55,(Cjap_2:45,Ccalc_2:45)_2:10)_2:2)_2:34)_2:9,(Hlab_3:87,(Emex_3:81,((Mqua_3:68,(Bimp_3:13,Bter_3:13)_3:55)_2:10,(Amel_1:22,Aflo_2:22)_2:56)_2:3)_2:6)_2:13)_2:7)_2	1	-	-	-	-	-	-	-	-	-	-	-	-	-	-	-	-	-
OG5_127548	1	1	1	1	1	1	1	2	1	1	2	1	0	1	1	1	1	1	1	1	1	1	1	1	1	1	1	1	1	1	((Dnov_1:85,Lalb_2:85)_1:30,(Mrot_1:107,((Cteno_2:91,((Etrid_1:36,Erob_1:36)_1:21,(Caust_1:55,(Cjap_0:45,Ccalc_1:45)_1:10)_1:2)_1:34)_1:9,(Hlab_1:87,(Emex_1:81,((Mqua_1:68,(Bimp_1:13,Bter_1:13)_1:55)_1:10,(Amel_1:22,Aflo_1:22)_1:56)_1:3)_1:6)_1:13)_1:7)_1	1	-	-	-	-	-	-	-	-	-	-	-	-	-	-	-	-	-
OG5_127549	1	0	1	1	1	1	1	1	1	1	0	1	1	1	1	1	1	1	1	1	1	1	1	1	1	1	1	1	1	1	((Dnov_1:85,Lalb_1:85)_1:30,(Mrot_1:107,((Cteno_0:91,((Etrid_1:36,Erob_0:36)_1:21,(Caust_1:55,(Cjap_1:45,Ccalc_1:45)_1:10)_1:2)_1:34)_1:9,(Hlab_1:87,(Emex_1:81,((Mqua_1:68,(Bimp_1:13,Bter_1:13)_1:55)_1:10,(Amel_1:22,Aflo_1:22)_1:56)_1:3)_1:6)_1:13)_1:7)_1	1	-	-	-	-	-	-	-	-	-	-	-	-	-	-	-	-	-
OG5_127550	1	2	1	1	1	1	1	1	1	1	0	1	1	1	1	1	1	1	1	1	1	1	1	1	1	1	1	1	1	1	((Dnov_1:85,Lalb_1:85)_1:30,(Mrot_1:107,((Cteno_0:91,((Etrid_1:36,Erob_2:36)_1:21,(Caust_1:55,(Cjap_1:45,Ccalc_1:45)_1:10)_1:2)_1:34)_1:9,(Hlab_1:87,(Emex_1:81,((Mqua_1:68,(Bimp_1:13,Bter_1:13)_1:55)_1:10,(Amel_1:22,Aflo_1:22)_1:56)_1:3)_1:6)_1:13)_1:7)_1	1	-	-	-	-	-	-	-	-	-	-	-	-	-	-	-	-	-
OG5_127551	2	0	1	2	2	2	2	1	3	2	1	2	1	1	3	3	1	1	2	1	3	3	1	1	3	2	3	3	2	2	((Dnov_3:85,Lalb_1:85)_2:30,(Mrot_3:107,((Cteno_1:91,((Etrid_1:36,Erob_0:36)_1:21,(Caust_1:55,(Cjap_1:45,Ccalc_1:45)_1:10)_1:2)_1:34)_2:9,(Hlab_3:87,(Emex_3:81,((Mqua_3:68,(Bimp_3:13,Bter_3:13)_3:55)_2:10,(Amel_2:22,Aflo_2:22)_2:56)_2:3)_2:6)_2:13)_2:7)_2	1	-	-	-	-	-	-	-	-	-	-	-	-	-	-	-	-	-
OG5_127552	2	1	0	2	2	2	2	2	2	2	2	2	0	2	2	2	2	2	2	2	2	1	4	1	2	2	2	2	2	2	((Dnov_2:85,Lalb_2:85)_2:30,(Mrot_2:107,((Cteno_2:91,((Etrid_0:36,Erob_1:36)_1:21,(Caust_4:55,(Cjap_0:45,Ccalc_2:45)_2:10)_2:2)_2:34)_2:9,(Hlab_2:87,(Emex_1:81,((Mqua_2:68,(Bimp_2:13,Bter_2:13)_2:55)_2:10,(Amel_2:22,Aflo_2:22)_2:56)_2:3)_2:6)_2:13)_2:7)_2	1	-	-	-	-	-	-	-	-	-	-	-	-	-	-	-	-	-
OG5_127553	1	1	1	1	1	1	1	0	1	1	1	1	1	1	1	1	2	1	1	1	1	1	1	1	1	1	1	1	1	1	((Dnov_1:85,Lalb_0:85)_1:30,(Mrot_1:107,((Cteno_1:91,((Etrid_1:36,Erob_1:36)_1:21,(Caust_1:55,(Cjap_1:45,Ccalc_2:45)_1:10)_1:2)_1:34)_1:9,(Hlab_1:87,(Emex_1:81,((Mqua_1:68,(Bimp_1:13,Bter_1:13)_1:55)_1:10,(Amel_1:22,Aflo_1:22)_1:56)_1:3)_1:6)_1:13)_1:7)_1	1	-	-	-	-	-	-	-	-	-	-	-	-	-	-	-	-	-
OG5_127554	1	2	0	1	1	1	1	1	1	1	2	1	0	1	1	1	0	0	1	0	1	0	0	1	1	1	1	1	1	1	((Dnov_1:85,Lalb_1:85)_1:30,(Mrot_1:107,((Cteno_2:91,((Etrid_0:36,Erob_2:36)_1:21,(Caust_0:55,(Cjap_0:45,Ccalc_0:45)_0:10)_1:2)_1:34)_1:9,(Hlab_1:87,(Emex_0:81,((Mqua_1:68,(Bimp_1:13,Bter_1:13)_1:55)_1:10,(Amel_1:22,Aflo_1:22)_1:56)_1:3)_1:6)_1:13)_1:7)_1	1	-	-	-	-	-	-	-	-	-	-	-	-	-	-	-	-	-
OG5_127555	1	1	2	1	1	1	1	1	1	1	0	1	1	1	1	1	2	1	1	1	1	1	1	1	1	1	1	1	1	1	((Dnov_1:85,Lalb_1:85)_1:30,(Mrot_1:107,((Cteno_0:91,((Etrid_2:36,Erob_1:36)_1:21,(Caust_1:55,(Cjap_1:45,Ccalc_2:45)_1:10)_1:2)_1:34)_1:9,(Hlab_1:87,(Emex_1:81,((Mqua_1:68,(Bimp_1:13,Bter_1:13)_1:55)_1:10,(Amel_1:22,Aflo_1:22)_1:56)_1:3)_1:6)_1:13)_1:7)_1	1	-	-	-	-	-	-	-	-	-	-	-	-	-	-	-	-	-
OG5_127556	1	1	0	1	1	1	1	1	1	1	0	1	0	1	2	1	1	1	1	1	1	2	2	1	1	1	1	1	1	1	((Dnov_1:85,Lalb_1:85)_1:30,(Mrot_1:107,((Cteno_0:91,((Etrid_0:36,Erob_1:36)_1:21,(Caust_2:55,(Cjap_0:45,Ccalc_1:45)_1:10)_1:2)_1:34)_1:9,(Hlab_2:87,(Emex_2:81,((Mqua_1:68,(Bimp_1:13,Bter_1:13)_1:55)_1:10,(Amel_1:22,Aflo_1:22)_1:56)_1:3)_1:6)_1:13)_1:7)_1	1	-	-	-	-	-	-	-	-	-	-	-	-	-	-	-	-	-
OG5_127557	1	2	1	1	1	1	1	1	1	1	1	1	2	1	1	1	1	1	1	1	1	1	1	1	1	1	1	1	1	1	((Dnov_1:85,Lalb_1:85)_1:30,(Mrot_1:107,((Cteno_1:91,((Etrid_1:36,Erob_2:36)_1:21,(Caust_1:55,(Cjap_2:45,Ccalc_1:45)_1:10)_1:2)_1:34)_1:9,(Hlab_1:87,(Emex_1:81,((Mqua_1:68,(Bimp_1:13,Bter_1:13)_1:55)_1:10,(Amel_1:22,Aflo_1:22)_1:56)_1:3)_1:6)_1:13)_1:7)_1	1	-	-	-	-	-	-	-	-	-	-	-	-	-	-	-	-	-
OG5_127559	2	1	3	1	1	1	1	2	1	1	0	1	1	1	1	1	1	1	1	1	1	1	1	1	1	1	1	1	1	1	((Dnov_1:85,Lalb_2:85)_1:30,(Mrot_1:107,((Cteno_0:91,((Etrid_3:36,Erob_1:36)_1:21,(Caust_1:55,(Cjap_1:45,Ccalc_1:45)_1:10)_1:2)_1:34)_1:9,(Hlab_1:87,(Emex_1:81,((Mqua_1:68,(Bimp_1:13,Bter_1:13)_1:55)_1:10,(Amel_1:22,Aflo_2:22)_1:56)_1:3)_1:6)_1:13)_1:7)_1	1	-	-	-	-	-	-	-	-	-	-	-	-	-	-	-	-	-
OG5_127560	1	1	1	1	1	1	1	1	1	1	2	1	1	1	1	1	2	1	1	1	1	1	1	1	1	1	1	1	1	1	((Dnov_1:85,Lalb_1:85)_1:30,(Mrot_1:107,((Cteno_2:91,((Etrid_1:36,Erob_1:36)_1:21,(Caust_1:55,(Cjap_1:45,Ccalc_2:45)_1:10)_1:2)_1:34)_1:9,(Hlab_1:87,(Emex_1:81,((Mqua_1:68,(Bimp_1:13,Bter_1:13)_1:55)_1:10,(Amel_1:22,Aflo_1:22)_1:56)_1:3)_1:6)_1:13)_1:7)_1	1	-	-	-	-	-	-	-	-	-	-	-	-	-	-	-	-	-
OG5_127561	3	3	5	4	4	4	4	4	4	4	1	4	3	4	5	4	6	4	4	4	4	4	4	4	4	4	4	4	4	4	((Dnov_4:85,Lalb_4:85)_4:30,(Mrot_4:107,((Cteno_1:91,((Etrid_5:36,Erob_3:36)_4:21,(Caust_4:55,(Cjap_3:45,Ccalc_6:45)_4:10)_4:2)_4:34)_4:9,(Hlab_5:87,(Emex_4:81,((Mqua_4:68,(Bimp_4:13,Bter_4:13)_4:55)_4:10,(Amel_4:22,Aflo_3:22)_4:56)_4:3)_4:6)_4:13)_4:7)_4	1	-	-	-	-	-	-	-	-	-	-	-	-	-	-	-	-	-
OG5_127562	1	2	0	1	1	1	1	1	1	1	1	1	1	1	1	1	2	1	1	1	1	1	1	1	1	1	1	1	1	1	((Dnov_1:85,Lalb_1:85)_1:30,(Mrot_1:107,((Cteno_1:91,((Etrid_0:36,Erob_2:36)_1:21,(Caust_1:55,(Cjap_1:45,Ccalc_2:45)_1:10)_1:2)_1:34)_1:9,(Hlab_1:87,(Emex_1:81,((Mqua_1:68,(Bimp_1:13,Bter_1:13)_1:55)_1:10,(Amel_1:22,Aflo_1:22)_1:56)_1:3)_1:6)_1:13)_1:7)_1	1	-	-	-	-	-	-	-	-	-	-	-	-	-	-	-	-	-
OG5_127563	1	2	1	1	1	1	1	1	1	1	1	1	1	1	1	1	1	1	1	1	1	1	1	1	1	1	1	1	1	1	((Dnov_1:85,Lalb_1:85)_1:30,(Mrot_1:107,((Cteno_1:91,((Etrid_1:36,Erob_2:36)_1:21,(Caust_1:55,(Cjap_1:45,Ccalc_1:45)_1:10)_1:2)_1:34)_1:9,(Hlab_1:87,(Emex_1:81,((Mqua_1:68,(Bimp_1:13,Bter_1:13)_1:55)_1:10,(Amel_1:22,Aflo_1:22)_1:56)_1:3)_1:6)_1:13)_1:7)_1	1	-	-	-	-	-	-	-	-	-	-	-	-	-	-	-	-	-
OG5_127564	1	1	3	1	1	1	1	1	1	1	0	1	1	1	1	1	1	1	1	1	1	1	1	1	1	1	1	1	1	1	((Dnov_1:85,Lalb_1:85)_1:30,(Mrot_1:107,((Cteno_0:91,((Etrid_3:36,Erob_1:36)_1:21,(Caust_1:55,(Cjap_1:45,Ccalc_1:45)_1:10)_1:2)_1:34)_1:9,(Hlab_1:87,(Emex_1:81,((Mqua_1:68,(Bimp_1:13,Bter_1:13)_1:55)_1:10,(Amel_1:22,Aflo_1:22)_1:56)_1:3)_1:6)_1:13)_1:7)_1	1	-	-	-	-	-	-	-	-	-	-	-	-	-	-	-	-	-
OG5_127565	1	1	4	1	1	1	1	1	1	1	1	1	1	1	1	1	2	1	1	1	1	1	1	1	1	1	1	1	1	1	((Dnov_1:85,Lalb_1:85)_1:30,(Mrot_1:107,((Cteno_1:91,((Etrid_4:36,Erob_1:36)_1:21,(Caust_1:55,(Cjap_1:45,Ccalc_2:45)_1:10)_1:2)_1:34)_1:9,(Hlab_1:87,(Emex_1:81,((Mqua_1:68,(Bimp_1:13,Bter_1:13)_1:55)_1:10,(Amel_1:22,Aflo_1:22)_1:56)_1:3)_1:6)_1:13)_1:7)_1	1	-	-	-	-	-	-	-	-	-	-	-	-	-	-	-	-	-
OG5_127567	1	2	2	1	1	1	1	1	1	1	1	1	2	2	1	1	2	2	1	2	1	1	3	2	1	1	1	1	1	1	((Dnov_1:85,Lalb_1:85)_1:30,(Mrot_1:107,((Cteno_1:91,((Etrid_2:36,Erob_2:36)_2:21,(Caust_3:55,(Cjap_2:45,Ccalc_2:45)_2:10)_2:2)_2:34)_1:9,(Hlab_1:87,(Emex_1:81,((Mqua_1:68,(Bimp_1:13,Bter_1:13)_1:55)_1:10,(Amel_1:22,Aflo_1:22)_1:56)_1:3)_1:6)_1:13)_1:7)_1	1	-	-	-	-	-	-	-	-	-	-	-	-	-	-	-	-	-
OG5_127568	1	1	2	1	1	1	1	1	1	2	0	1	1	1	1	1	1	1	1	1	1	1	2	1	1	1	1	1	1	1	((Dnov_1:85,Lalb_1:85)_1:30,(Mrot_1:107,((Cteno_0:91,((Etrid_2:36,Erob_1:36)_1:21,(Caust_2:55,(Cjap_1:45,Ccalc_1:45)_1:10)_1:2)_1:34)_1:9,(Hlab_1:87,(Emex_1:81,((Mqua_1:68,(Bimp_1:13,Bter_1:13)_1:55)_1:10,(Amel_2:22,Aflo_1:22)_1:56)_1:3)_1:6)_1:13)_1:7)_1	1	-	-	-	-	-	-	-	-	-	-	-	-	-	-	-	-	-
OG5_127569	1	2	4	1	1	1	1	1	1	2	1	1	1	1	1	1	1	1	1	1	1	1	2	2	1	1	1	1	1	1	((Dnov_1:85,Lalb_1:85)_1:30,(Mrot_1:107,((Cteno_1:91,((Etrid_4:36,Erob_2:36)_2:21,(Caust_2:55,(Cjap_1:45,Ccalc_1:45)_1:10)_1:2)_1:34)_1:9,(Hlab_1:87,(Emex_1:81,((Mqua_1:68,(Bimp_1:13,Bter_1:13)_1:55)_1:10,(Amel_2:22,Aflo_1:22)_1:56)_1:3)_1:6)_1:13)_1:7)_1	1	-	-	-	-	-	-	-	-	-	-	-	-	-	-	-	-	-
OG5_127570	1	1	2	1	1	1	1	1	2	1	0	1	2	1	1	2	1	1	1	1	1	1	0	1	2	1	1	1	1	1	((Dnov_1:85,Lalb_1:85)_1:30,(Mrot_1:107,((Cteno_0:91,((Etrid_2:36,Erob_1:36)_1:21,(Caust_0:55,(Cjap_2:45,Ccalc_1:45)_1:10)_1:2)_1:34)_1:9,(Hlab_1:87,(Emex_1:81,((Mqua_1:68,(Bimp_2:13,Bter_2:13)_2:55)_1:10,(Amel_1:22,Aflo_1:22)_1:56)_1:3)_1:6)_1:13)_1:7)_1	1	-	-	-	-	-	-	-	-	-	-	-	-	-	-	-	-	-
OG5_127571	2	2	2	2	2	2	2	2	2	2	0	1	1	1	2	2	1	1	2	1	2	1	1	2	2	2	2	2	2	2	((Dnov_2:85,Lalb_2:85)_2:30,(Mrot_2:107,((Cteno_0:91,((Etrid_2:36,Erob_2:36)_2:21,(Caust_1:55,(Cjap_1:45,Ccalc_1:45)_1:10)_2:2)_2:34)_2:9,(Hlab_2:87,(Emex_1:81,((Mqua_2:68,(Bimp_2:13,Bter_2:13)_2:55)_2:10,(Amel_2:22,Aflo_2:22)_2:56)_2:3)_2:6)_2:13)_2:7)_2	1	-	-	-	-	-	-	-	-	-	-	-	-	-	-	-	-	-
OG5_127572	1	1	2	1	1	1	1	1	1	1	0	1	1	1	1	1	1	1	1	1	1	1	0	1	1	1	1	1	1	1	((Dnov_1:85,Lalb_1:85)_1:30,(Mrot_1:107,((Cteno_0:91,((Etrid_2:36,Erob_1:36)_1:21,(Caust_0:55,(Cjap_1:45,Ccalc_1:45)_1:10)_1:2)_1:34)_1:9,(Hlab_1:87,(Emex_1:81,((Mqua_1:68,(Bimp_1:13,Bter_1:13)_1:55)_1:10,(Amel_1:22,Aflo_1:22)_1:56)_1:3)_1:6)_1:13)_1:7)_1	1	-	-	-	-	-	-	-	-	-	-	-	-	-	-	-	-	-
OG5_127573	1	2	1	1	1	1	1	1	1	1	1	1	0	1	1	1	1	1	1	1	1	1	1	1	1	1	1	1	1	1	((Dnov_1:85,Lalb_1:85)_1:30,(Mrot_1:107,((Cteno_1:91,((Etrid_1:36,Erob_2:36)_1:21,(Caust_1:55,(Cjap_0:45,Ccalc_1:45)_1:10)_1:2)_1:34)_1:9,(Hlab_1:87,(Emex_1:81,((Mqua_1:68,(Bimp_1:13,Bter_1:13)_1:55)_1:10,(Amel_1:22,Aflo_1:22)_1:56)_1:3)_1:6)_1:13)_1:7)_1	1	-	-	-	-	-	-	-	-	-	-	-	-	-	-	-	-	-
OG5_127574	2	2	0	2	2	2	2	2	2	2	0	2	0	2	2	2	3	2	2	2	2	1	2	2	2	2	2	3	2	2	((Dnov_3:85,Lalb_2:85)_2:30,(Mrot_2:107,((Cteno_0:91,((Etrid_0:36,Erob_2:36)_2:21,(Caust_2:55,(Cjap_0:45,Ccalc_3:45)_2:10)_2:2)_2:34)_2:9,(Hlab_2:87,(Emex_1:81,((Mqua_2:68,(Bimp_2:13,Bter_2:13)_2:55)_2:10,(Amel_2:22,Aflo_2:22)_2:56)_2:3)_2:6)_2:13)_2:7)_2	0	0.184561	0.792744	0.629883	0.540852	0.789655	0.536029	0.0373239	0.672041	0.010975	0.679461	0.619727	0.513707	0.734391	0.602779	0.0161874	0.211429	0.545599
OG5_127575	1	0	1	1	1	1	1	1	1	1	1	1	0	1	1	1	1	1	1	1	1	1	1	1	2	1	1	1	1	1	((Dnov_1:85,Lalb_1:85)_1:30,(Mrot_1:107,((Cteno_1:91,((Etrid_1:36,Erob_0:36)_1:21,(Caust_1:55,(Cjap_0:45,Ccalc_1:45)_1:10)_1:2)_1:34)_1:9,(Hlab_1:87,(Emex_1:81,((Mqua_1:68,(Bimp_2:13,Bter_1:13)_1:55)_1:10,(Amel_1:22,Aflo_1:22)_1:56)_1:3)_1:6)_1:13)_1:7)_1	1	-	-	-	-	-	-	-	-	-	-	-	-	-	-	-	-	-
OG5_127576	1	0	0	1	1	1	1	0	0	0	0	1	0	1	0	0	1	1	1	1	0	0	1	0	0	1	1	1	1	1	((Dnov_1:85,Lalb_0:85)_1:30,(Mrot_0:107,((Cteno_0:91,((Etrid_0:36,Erob_0:36)_0:21,(Caust_1:55,(Cjap_0:45,Ccalc_1:45)_1:10)_1:2)_1:34)_1:9,(Hlab_0:87,(Emex_0:81,((Mqua_1:68,(Bimp_0:13,Bter_0:13)_0:55)_1:10,(Amel_0:22,Aflo_1:22)_1:56)_1:3)_1:6)_1:13)_1:7)_1	0	0.670267	0.291918	0.572657	0.521089	0.287495	0.518526	0.258409	0.600669	0.5	0.5	0.0982784	0.506925	0.648367	0.556002	0.186028	0.692604	0.52363
OG5_127577	2	1	1	1	1	1	1	1	1	1	1	1	1	1	1	1	1	1	1	1	1	1	0	1	1	1	1	1	1	1	((Dnov_1:85,Lalb_1:85)_1:30,(Mrot_1:107,((Cteno_1:91,((Etrid_1:36,Erob_1:36)_1:21,(Caust_0:55,(Cjap_1:45,Ccalc_1:45)_1:10)_1:2)_1:34)_1:9,(Hlab_1:87,(Emex_1:81,((Mqua_1:68,(Bimp_1:13,Bter_1:13)_1:55)_1:10,(Amel_1:22,Aflo_2:22)_1:56)_1:3)_1:6)_1:13)_1:7)_1	1	-	-	-	-	-	-	-	-	-	-	-	-	-	-	-	-	-
OG5_127578	1	4	0	1	1	1	1	1	1	1	0	1	1	1	1	1	1	1	1	1	1	1	2	1	1	1	1	1	1	1	((Dnov_1:85,Lalb_1:85)_1:30,(Mrot_1:107,((Cteno_0:91,((Etrid_0:36,Erob_4:36)_1:21,(Caust_2:55,(Cjap_1:45,Ccalc_1:45)_1:10)_1:2)_1:34)_1:9,(Hlab_1:87,(Emex_1:81,((Mqua_1:68,(Bimp_1:13,Bter_1:13)_1:55)_1:10,(Amel_1:22,Aflo_1:22)_1:56)_1:3)_1:6)_1:13)_1:7)_1	0	0.670267	0.703415	0.572657	0.521089	0.700146	0.518526	0.258409	0.600669	0.159117	0.000697403	0.566305	0.506925	0.0785936	0.556002	0.627121	0.692604	0.52363
OG5_127579	1	1	1	1	1	1	1	4	1	2	1	1	1	1	1	1	1	1	1	1	1	0	2	1	1	1	1	1	1	1	((Dnov_1:85,Lalb_4:85)_1:30,(Mrot_1:107,((Cteno_1:91,((Etrid_1:36,Erob_1:36)_1:21,(Caust_2:55,(Cjap_1:45,Ccalc_1:45)_1:10)_1:2)_1:34)_1:9,(Hlab_1:87,(Emex_0:81,((Mqua_1:68,(Bimp_1:13,Bter_1:13)_1:55)_1:10,(Amel_2:22,Aflo_1:22)_1:56)_1:3)_1:6)_1:13)_1:7)_1	1	-	-	-	-	-	-	-	-	-	-	-	-	-	-	-	-	-
OG5_127580	1	1	3	1	1	1	1	3	1	1	0	1	1	1	1	1	1	1	1	1	1	1	2	1	1	1	1	1	1	1	((Dnov_1:85,Lalb_3:85)_1:30,(Mrot_1:107,((Cteno_0:91,((Etrid_3:36,Erob_1:36)_1:21,(Caust_2:55,(Cjap_1:45,Ccalc_1:45)_1:10)_1:2)_1:34)_1:9,(Hlab_1:87,(Emex_1:81,((Mqua_1:68,(Bimp_1:13,Bter_1:13)_1:55)_1:10,(Amel_1:22,Aflo_1:22)_1:56)_1:3)_1:6)_1:13)_1:7)_1	1	-	-	-	-	-	-	-	-	-	-	-	-	-	-	-	-	-
OG5_127581	1	1	1	1	1	1	1	1	1	1	0	1	1	1	1	1	1	1	1	1	1	1	0	1	1	1	1	1	1	1	((Dnov_1:85,Lalb_1:85)_1:30,(Mrot_1:107,((Cteno_0:91,((Etrid_1:36,Erob_1:36)_1:21,(Caust_0:55,(Cjap_1:45,Ccalc_1:45)_1:10)_1:2)_1:34)_1:9,(Hlab_1:87,(Emex_1:81,((Mqua_1:68,(Bimp_1:13,Bter_1:13)_1:55)_1:10,(Amel_1:22,Aflo_1:22)_1:56)_1:3)_1:6)_1:13)_1:7)_1	1	-	-	-	-	-	-	-	-	-	-	-	-	-	-	-	-	-
OG5_127582	2	3	1	1	1	1	1	1	1	2	1	1	1	1	1	1	1	1	1	1	2	1	2	1	1	1	2	1	2	1	((Dnov_1:85,Lalb_1:85)_1:30,(Mrot_2:107,((Cteno_1:91,((Etrid_1:36,Erob_3:36)_1:21,(Caust_2:55,(Cjap_1:45,Ccalc_1:45)_1:10)_1:2)_1:34)_1:9,(Hlab_1:87,(Emex_1:81,((Mqua_2:68,(Bimp_1:13,Bter_1:13)_1:55)_1:10,(Amel_2:22,Aflo_2:22)_2:56)_1:3)_1:6)_1:13)_1:7)_1	1	-	-	-	-	-	-	-	-	-	-	-	-	-	-	-	-	-
OG5_127583	2	4	4	2	2	2	2	2	2	2	1	2	5	3	2	2	1	3	2	3	2	2	4	4	2	2	2	2	2	2	((Dnov_2:85,Lalb_2:85)_2:30,(Mrot_2:107,((Cteno_1:91,((Etrid_4:36,Erob_4:36)_4:21,(Caust_4:55,(Cjap_5:45,Ccalc_1:45)_4:10)_4:2)_4:34)_2:9,(Hlab_2:87,(Emex_2:81,((Mqua_2:68,(Bimp_2:13,Bter_2:13)_2:55)_2:10,(Amel_2:22,Aflo_2:22)_2:56)_2:3)_2:6)_2:13)_2:7)_2	1	-	-	-	-	-	-	-	-	-	-	-	-	-	-	-	-	-
OG5_127584	1	1	0	1	2	1	1	2	1	1	2	2	1	1	2	1	2	1	2	1	2	1	1	1	1	2	1	2	1	2	((Dnov_2:85,Lalb_2:85)_2:30,(Mrot_2:107,((Cteno_2:91,((Etrid_0:36,Erob_1:36)_1:21,(Caust_1:55,(Cjap_1:45,Ccalc_2:45)_1:10)_1:2)_1:34)_2:9,(Hlab_2:87,(Emex_1:81,((Mqua_1:68,(Bimp_1:13,Bter_1:13)_1:55)_1:10,(Amel_1:22,Aflo_1:22)_1:56)_1:3)_1:6)_2:13)_2:7)_2	1	-	-	-	-	-	-	-	-	-	-	-	-	-	-	-	-	-
OG5_127585	1	1	2	1	1	1	1	1	1	1	0	1	2	2	1	1	1	2	1	2	1	1	3	2	1	1	1	1	1	1	((Dnov_1:85,Lalb_1:85)_1:30,(Mrot_1:107,((Cteno_0:91,((Etrid_2:36,Erob_1:36)_2:21,(Caust_3:55,(Cjap_2:45,Ccalc_1:45)_2:10)_2:2)_2:34)_1:9,(Hlab_1:87,(Emex_1:81,((Mqua_1:68,(Bimp_1:13,Bter_1:13)_1:55)_1:10,(Amel_1:22,Aflo_1:22)_1:56)_1:3)_1:6)_1:13)_1:7)_1	1	-	-	-	-	-	-	-	-	-	-	-	-	-	-	-	-	-
OG5_127586	1	1	2	1	1	1	1	1	1	1	0	1	2	2	1	1	1	2	1	2	1	1	2	2	1	1	1	1	1	1	((Dnov_1:85,Lalb_1:85)_1:30,(Mrot_1:107,((Cteno_0:91,((Etrid_2:36,Erob_1:36)_2:21,(Caust_2:55,(Cjap_2:45,Ccalc_1:45)_2:10)_2:2)_2:34)_1:9,(Hlab_1:87,(Emex_1:81,((Mqua_1:68,(Bimp_1:13,Bter_1:13)_1:55)_1:10,(Amel_1:22,Aflo_1:22)_1:56)_1:3)_1:6)_1:13)_1:7)_1	1	-	-	-	-	-	-	-	-	-	-	-	-	-	-	-	-	-
OG5_127587	1	1	2	1	1	1	1	1	1	1	1	1	0	1	1	1	1	1	1	1	1	1	1	1	1	1	1	1	1	1	((Dnov_1:85,Lalb_1:85)_1:30,(Mrot_1:107,((Cteno_1:91,((Etrid_2:36,Erob_1:36)_1:21,(Caust_1:55,(Cjap_0:45,Ccalc_1:45)_1:10)_1:2)_1:34)_1:9,(Hlab_1:87,(Emex_1:81,((Mqua_1:68,(Bimp_1:13,Bter_1:13)_1:55)_1:10,(Amel_1:22,Aflo_1:22)_1:56)_1:3)_1:6)_1:13)_1:7)_1	1	-	-	-	-	-	-	-	-	-	-	-	-	-	-	-	-	-
OG5_127588	1	1	1	1	1	1	1	1	1	1	0	1	1	1	1	1	1	1	1	1	1	1	1	1	1	1	1	1	1	1	((Dnov_1:85,Lalb_1:85)_1:30,(Mrot_1:107,((Cteno_0:91,((Etrid_1:36,Erob_1:36)_1:21,(Caust_1:55,(Cjap_1:45,Ccalc_1:45)_1:10)_1:2)_1:34)_1:9,(Hlab_1:87,(Emex_1:81,((Mqua_1:68,(Bimp_1:13,Bter_1:13)_1:55)_1:10,(Amel_1:22,Aflo_1:22)_1:56)_1:3)_1:6)_1:13)_1:7)_1	1	-	-	-	-	-	-	-	-	-	-	-	-	-	-	-	-	-
OG5_127589	1	1	3	1	1	1	1	1	1	1	0	1	1	1	1	1	1	1	1	1	1	1	1	1	1	1	1	1	1	1	((Dnov_1:85,Lalb_1:85)_1:30,(Mrot_1:107,((Cteno_0:91,((Etrid_3:36,Erob_1:36)_1:21,(Caust_1:55,(Cjap_1:45,Ccalc_1:45)_1:10)_1:2)_1:34)_1:9,(Hlab_1:87,(Emex_1:81,((Mqua_1:68,(Bimp_1:13,Bter_1:13)_1:55)_1:10,(Amel_1:22,Aflo_1:22)_1:56)_1:3)_1:6)_1:13)_1:7)_1	1	-	-	-	-	-	-	-	-	-	-	-	-	-	-	-	-	-
OG5_127590	2	1	1	1	1	1	2	1	1	6	1	1	0	1	1	1	1	1	1	1	1	2	1	1	1	1	1	1	3	1	((Dnov_1:85,Lalb_1:85)_1:30,(Mrot_1:107,((Cteno_1:91,((Etrid_1:36,Erob_1:36)_1:21,(Caust_1:55,(Cjap_0:45,Ccalc_1:45)_1:10)_1:2)_1:34)_1:9,(Hlab_1:87,(Emex_2:81,((Mqua_1:68,(Bimp_1:13,Bter_1:13)_1:55)_1:10,(Amel_6:22,Aflo_2:22)_2:56)_1:3)_1:6)_1:13)_1:7)_1	0	0.670267	0.703415	0.572657	0.521089	0.700146	0.518526	0.678844	0.600669	0.608277	0.605908	0.566305	0.506925	0.648367	0.556002	0.186028	0.692604	0.52363
OG5_127591	2	3	4	2	2	2	2	3	2	2	2	2	2	2	2	2	1	2	2	2	2	1	3	3	2	2	2	1	2	2	((Dnov_1:85,Lalb_3:85)_2:30,(Mrot_2:107,((Cteno_2:91,((Etrid_4:36,Erob_3:36)_3:21,(Caust_3:55,(Cjap_2:45,Ccalc_1:45)_2:10)_2:2)_2:34)_2:9,(Hlab_2:87,(Emex_1:81,((Mqua_2:68,(Bimp_2:13,Bter_2:13)_2:55)_2:10,(Amel_2:22,Aflo_2:22)_2:56)_2:3)_2:6)_2:13)_2:7)_2	1	-	-	-	-	-	-	-	-	-	-	-	-	-	-	-	-	-
OG5_127592	1	1	2	1	1	1	1	1	1	1	1	1	2	1	1	3	1	1	1	1	1	1	1	1	1	1	2	1	1	1	((Dnov_1:85,Lalb_1:85)_1:30,(Mrot_1:107,((Cteno_1:91,((Etrid_2:36,Erob_1:36)_1:21,(Caust_1:55,(Cjap_2:45,Ccalc_1:45)_1:10)_1:2)_1:34)_1:9,(Hlab_1:87,(Emex_1:81,((Mqua_2:68,(Bimp_1:13,Bter_3:13)_1:55)_1:10,(Amel_1:22,Aflo_1:22)_1:56)_1:3)_1:6)_1:13)_1:7)_1	1	-	-	-	-	-	-	-	-	-	-	-	-	-	-	-	-	-
OG5_127593	1	0	3	1	1	1	1	1	1	1	0	1	2	2	1	1	1	2	1	2	1	1	2	2	1	1	1	1	1	1	((Dnov_1:85,Lalb_1:85)_1:30,(Mrot_1:107,((Cteno_0:91,((Etrid_3:36,Erob_0:36)_2:21,(Caust_2:55,(Cjap_2:45,Ccalc_1:45)_2:10)_2:2)_2:34)_1:9,(Hlab_1:87,(Emex_1:81,((Mqua_1:68,(Bimp_1:13,Bter_1:13)_1:55)_1:10,(Amel_1:22,Aflo_1:22)_1:56)_1:3)_1:6)_1:13)_1:7)_1	1	-	-	-	-	-	-	-	-	-	-	-	-	-	-	-	-	-
OG5_127594	1	2	2	1	1	1	1	1	1	1	0	1	1	1	1	1	1	1	1	1	1	1	1	2	1	1	1	1	1	1	((Dnov_1:85,Lalb_1:85)_1:30,(Mrot_1:107,((Cteno_0:91,((Etrid_2:36,Erob_2:36)_2:21,(Caust_1:55,(Cjap_1:45,Ccalc_1:45)_1:10)_1:2)_1:34)_1:9,(Hlab_1:87,(Emex_1:81,((Mqua_1:68,(Bimp_1:13,Bter_1:13)_1:55)_1:10,(Amel_1:22,Aflo_1:22)_1:56)_1:3)_1:6)_1:13)_1:7)_1	1	-	-	-	-	-	-	-	-	-	-	-	-	-	-	-	-	-
OG5_127595	1	2	2	2	2	2	2	6	2	1	0	2	3	2	2	2	2	2	2	2	1	2	2	2	2	2	2	1	1	2	((Dnov_1:85,Lalb_6:85)_2:30,(Mrot_1:107,((Cteno_0:91,((Etrid_2:36,Erob_2:36)_2:21,(Caust_2:55,(Cjap_3:45,Ccalc_2:45)_2:10)_2:2)_2:34)_2:9,(Hlab_2:87,(Emex_2:81,((Mqua_2:68,(Bimp_2:13,Bter_2:13)_2:55)_2:10,(Amel_1:22,Aflo_1:22)_1:56)_2:3)_2:6)_2:13)_2:7)_2	1	-	-	-	-	-	-	-	-	-	-	-	-	-	-	-	-	-
OG5_127596	1	3	6	1	1	1	1	2	1	2	0	1	2	2	1	1	2	2	1	2	1	1	2	3	2	1	1	1	1	1	((Dnov_1:85,Lalb_2:85)_1:30,(Mrot_1:107,((Cteno_0:91,((Etrid_6:36,Erob_3:36)_3:21,(Caust_2:55,(Cjap_2:45,Ccalc_2:45)_2:10)_2:2)_2:34)_1:9,(Hlab_1:87,(Emex_1:81,((Mqua_1:68,(Bimp_2:13,Bter_1:13)_1:55)_1:10,(Amel_2:22,Aflo_1:22)_1:56)_1:3)_1:6)_1:13)_1:7)_1	0	0.670267	0.108843	0.572657	0.521089	0.700146	0.518526	0.258409	0.0525594	0.00677699	0.731527	0.0684018	0.513707	0.734391	0.602779	0.708042	0.782355	0.52363
OG5_127597	1	1	1	1	1	1	1	1	1	1	1	1	1	1	1	1	1	1	1	1	1	1	1	1	1	1	1	1	1	1	((Dnov_1:85,Lalb_1:85)_1:30,(Mrot_1:107,((Cteno_1:91,((Etrid_1:36,Erob_1:36)_1:21,(Caust_1:55,(Cjap_1:45,Ccalc_1:45)_1:10)_1:2)_1:34)_1:9,(Hlab_1:87,(Emex_1:81,((Mqua_1:68,(Bimp_1:13,Bter_1:13)_1:55)_1:10,(Amel_1:22,Aflo_1:22)_1:56)_1:3)_1:6)_1:13)_1:7)_1	1	-	-	-	-	-	-	-	-	-	-	-	-	-	-	-	-	-
OG5_127598	1	2	1	1	1	1	1	1	1	1	0	1	1	1	1	1	1	1	1	1	1	1	2	1	1	1	1	1	1	1	((Dnov_1:85,Lalb_1:85)_1:30,(Mrot_1:107,((Cteno_0:91,((Etrid_1:36,Erob_2:36)_1:21,(Caust_2:55,(Cjap_1:45,Ccalc_1:45)_1:10)_1:2)_1:34)_1:9,(Hlab_1:87,(Emex_1:81,((Mqua_1:68,(Bimp_1:13,Bter_1:13)_1:55)_1:10,(Amel_1:22,Aflo_1:22)_1:56)_1:3)_1:6)_1:13)_1:7)_1	1	-	-	-	-	-	-	-	-	-	-	-	-	-	-	-	-	-
OG5_127599	3	4	3	2	2	2	2	2	2	2	1	2	5	3	2	2	2	3	2	3	3	2	2	3	2	2	2	3	2	2	((Dnov_3:85,Lalb_2:85)_2:30,(Mrot_3:107,((Cteno_1:91,((Etrid_3:36,Erob_4:36)_3:21,(Caust_2:55,(Cjap_5:45,Ccalc_2:45)_3:10)_3:2)_3:34)_2:9,(Hlab_2:87,(Emex_2:81,((Mqua_2:68,(Bimp_2:13,Bter_2:13)_2:55)_2:10,(Amel_2:22,Aflo_3:22)_2:56)_2:3)_2:6)_2:13)_2:7)_2	1	-	-	-	-	-	-	-	-	-	-	-	-	-	-	-	-	-
OG5_127600	1	1	2	1	1	1	1	1	1	1	1	1	1	1	1	2	2	1	1	1	1	2	1	1	1	1	1	1	1	1	((Dnov_1:85,Lalb_1:85)_1:30,(Mrot_1:107,((Cteno_1:91,((Etrid_2:36,Erob_1:36)_1:21,(Caust_1:55,(Cjap_1:45,Ccalc_2:45)_1:10)_1:2)_1:34)_1:9,(Hlab_1:87,(Emex_2:81,((Mqua_1:68,(Bimp_1:13,Bter_2:13)_1:55)_1:10,(Amel_1:22,Aflo_1:22)_1:56)_1:3)_1:6)_1:13)_1:7)_1	1	-	-	-	-	-	-	-	-	-	-	-	-	-	-	-	-	-
OG5_127601	1	2	4	1	1	1	1	1	1	1	1	1	1	1	1	1	2	1	1	1	1	1	1	2	1	1	2	2	1	1	((Dnov_2:85,Lalb_1:85)_1:30,(Mrot_1:107,((Cteno_1:91,((Etrid_4:36,Erob_2:36)_2:21,(Caust_1:55,(Cjap_1:45,Ccalc_2:45)_1:10)_1:2)_1:34)_1:9,(Hlab_1:87,(Emex_1:81,((Mqua_2:68,(Bimp_1:13,Bter_1:13)_1:55)_1:10,(Amel_1:22,Aflo_1:22)_1:56)_1:3)_1:6)_1:13)_1:7)_1	1	-	-	-	-	-	-	-	-	-	-	-	-	-	-	-	-	-
OG5_127602	1	5	4	1	1	1	1	1	1	1	1	1	2	2	1	1	2	2	1	2	1	1	1	4	1	1	1	1	1	1	((Dnov_1:85,Lalb_1:85)_1:30,(Mrot_1:107,((Cteno_1:91,((Etrid_4:36,Erob_5:36)_4:21,(Caust_1:55,(Cjap_2:45,Ccalc_2:45)_2:10)_2:2)_2:34)_1:9,(Hlab_1:87,(Emex_1:81,((Mqua_1:68,(Bimp_1:13,Bter_1:13)_1:55)_1:10,(Amel_1:22,Aflo_1:22)_1:56)_1:3)_1:6)_1:13)_1:7)_1	1	-	-	-	-	-	-	-	-	-	-	-	-	-	-	-	-	-
OG5_127603	1	2	7	1	1	1	1	1	1	1	0	1	2	1	1	1	1	1	1	1	1	1	1	2	2	1	1	2	1	1	((Dnov_2:85,Lalb_1:85)_1:30,(Mrot_1:107,((Cteno_0:91,((Etrid_7:36,Erob_2:36)_2:21,(Caust_1:55,(Cjap_2:45,Ccalc_1:45)_1:10)_1:2)_1:34)_1:9,(Hlab_1:87,(Emex_1:81,((Mqua_1:68,(Bimp_2:13,Bter_1:13)_1:55)_1:10,(Amel_1:22,Aflo_1:22)_1:56)_1:3)_1:6)_1:13)_1:7)_1	0	0.0906439	0.703415	0.572657	0.521089	0.700146	0.518526	0.258409	0.600669	4.84591e-05	0.679461	0.0341691	0.506925	0.648367	0.556002	0.0669439	0.692604	0.52363
OG5_127604	2	1	3	1	1	1	1	1	1	1	1	1	1	1	1	1	2	1	1	1	1	1	1	1	1	1	1	1	1	1	((Dnov_1:85,Lalb_1:85)_1:30,(Mrot_1:107,((Cteno_1:91,((Etrid_3:36,Erob_1:36)_1:21,(Caust_1:55,(Cjap_1:45,Ccalc_2:45)_1:10)_1:2)_1:34)_1:9,(Hlab_1:87,(Emex_1:81,((Mqua_1:68,(Bimp_1:13,Bter_1:13)_1:55)_1:10,(Amel_1:22,Aflo_2:22)_1:56)_1:3)_1:6)_1:13)_1:7)_1	1	-	-	-	-	-	-	-	-	-	-	-	-	-	-	-	-	-
OG5_127605	1	3	2	1	1	1	1	1	1	1	0	1	2	1	1	1	1	1	1	1	1	1	1	2	1	1	1	1	1	1	((Dnov_1:85,Lalb_1:85)_1:30,(Mrot_1:107,((Cteno_0:91,((Etrid_2:36,Erob_3:36)_2:21,(Caust_1:55,(Cjap_2:45,Ccalc_1:45)_1:10)_1:2)_1:34)_1:9,(Hlab_1:87,(Emex_1:81,((Mqua_1:68,(Bimp_1:13,Bter_1:13)_1:55)_1:10,(Amel_1:22,Aflo_1:22)_1:56)_1:3)_1:6)_1:13)_1:7)_1	1	-	-	-	-	-	-	-	-	-	-	-	-	-	-	-	-	-
OG5_127606	0	2	1	1	1	1	1	1	1	1	1	1	1	1	1	1	2	1	1	1	1	0	1	1	1	1	1	1	1	1	((Dnov_1:85,Lalb_1:85)_1:30,(Mrot_1:107,((Cteno_1:91,((Etrid_1:36,Erob_2:36)_1:21,(Caust_1:55,(Cjap_1:45,Ccalc_2:45)_1:10)_1:2)_1:34)_1:9,(Hlab_1:87,(Emex_0:81,((Mqua_1:68,(Bimp_1:13,Bter_1:13)_1:55)_1:10,(Amel_1:22,Aflo_0:22)_1:56)_1:3)_1:6)_1:13)_1:7)_1	1	-	-	-	-	-	-	-	-	-	-	-	-	-	-	-	-	-
OG5_127608	1	2	3	1	1	1	1	1	1	1	2	1	1	1	1	1	1	1	1	1	1	1	0	2	1	1	1	1	1	1	((Dnov_1:85,Lalb_1:85)_1:30,(Mrot_1:107,((Cteno_2:91,((Etrid_3:36,Erob_2:36)_2:21,(Caust_0:55,(Cjap_1:45,Ccalc_1:45)_1:10)_1:2)_1:34)_1:9,(Hlab_1:87,(Emex_1:81,((Mqua_1:68,(Bimp_1:13,Bter_1:13)_1:55)_1:10,(Amel_1:22,Aflo_1:22)_1:56)_1:3)_1:6)_1:13)_1:7)_1	1	-	-	-	-	-	-	-	-	-	-	-	-	-	-	-	-	-
OG5_127609	1	1	1	1	1	1	1	1	1	1	0	1	2	1	1	1	2	1	1	2	1	1	1	1	1	1	1	1	1	1	((Dnov_1:85,Lalb_1:85)_1:30,(Mrot_1:107,((Cteno_0:91,((Etrid_1:36,Erob_1:36)_1:21,(Caust_1:55,(Cjap_2:45,Ccalc_2:45)_2:10)_1:2)_1:34)_1:9,(Hlab_1:87,(Emex_1:81,((Mqua_1:68,(Bimp_1:13,Bter_1:13)_1:55)_1:10,(Amel_1:22,Aflo_1:22)_1:56)_1:3)_1:6)_1:13)_1:7)_1	1	-	-	-	-	-	-	-	-	-	-	-	-	-	-	-	-	-
OG5_127610	1	1	1	1	1	1	1	1	1	1	0	1	1	1	1	1	1	1	1	1	1	1	1	1	1	1	1	1	1	1	((Dnov_1:85,Lalb_1:85)_1:30,(Mrot_1:107,((Cteno_0:91,((Etrid_1:36,Erob_1:36)_1:21,(Caust_1:55,(Cjap_1:45,Ccalc_1:45)_1:10)_1:2)_1:34)_1:9,(Hlab_1:87,(Emex_1:81,((Mqua_1:68,(Bimp_1:13,Bter_1:13)_1:55)_1:10,(Amel_1:22,Aflo_1:22)_1:56)_1:3)_1:6)_1:13)_1:7)_1	1	-	-	-	-	-	-	-	-	-	-	-	-	-	-	-	-	-
OG5_127611	1	1	1	1	1	1	1	1	1	1	1	1	1	1	1	1	1	1	1	1	1	1	1	1	1	1	1	1	1	1	((Dnov_1:85,Lalb_1:85)_1:30,(Mrot_1:107,((Cteno_1:91,((Etrid_1:36,Erob_1:36)_1:21,(Caust_1:55,(Cjap_1:45,Ccalc_1:45)_1:10)_1:2)_1:34)_1:9,(Hlab_1:87,(Emex_1:81,((Mqua_1:68,(Bimp_1:13,Bter_1:13)_1:55)_1:10,(Amel_1:22,Aflo_1:22)_1:56)_1:3)_1:6)_1:13)_1:7)_1	1	-	-	-	-	-	-	-	-	-	-	-	-	-	-	-	-	-
OG5_127612	1	1	1	1	1	1	1	2	1	1	1	1	1	1	1	0	2	1	1	1	1	1	2	1	1	1	1	1	1	1	((Dnov_1:85,Lalb_2:85)_1:30,(Mrot_1:107,((Cteno_1:91,((Etrid_1:36,Erob_1:36)_1:21,(Caust_2:55,(Cjap_1:45,Ccalc_2:45)_1:10)_1:2)_1:34)_1:9,(Hlab_1:87,(Emex_1:81,((Mqua_1:68,(Bimp_1:13,Bter_0:13)_1:55)_1:10,(Amel_1:22,Aflo_1:22)_1:56)_1:3)_1:6)_1:13)_1:7)_1	1	-	-	-	-	-	-	-	-	-	-	-	-	-	-	-	-	-
OG5_127613	2	1	2	1	1	1	1	1	1	1	0	1	2	1	1	1	1	1	1	1	1	1	1	1	1	1	1	1	1	1	((Dnov_1:85,Lalb_1:85)_1:30,(Mrot_1:107,((Cteno_0:91,((Etrid_2:36,Erob_1:36)_1:21,(Caust_1:55,(Cjap_2:45,Ccalc_1:45)_1:10)_1:2)_1:34)_1:9,(Hlab_1:87,(Emex_1:81,((Mqua_1:68,(Bimp_1:13,Bter_1:13)_1:55)_1:10,(Amel_1:22,Aflo_2:22)_1:56)_1:3)_1:6)_1:13)_1:7)_1	1	-	-	-	-	-	-	-	-	-	-	-	-	-	-	-	-	-
OG5_127614	1	2	2	1	1	1	1	1	1	1	0	1	1	1	1	1	1	1	1	1	1	1	2	2	1	1	1	1	1	1	((Dnov_1:85,Lalb_1:85)_1:30,(Mrot_1:107,((Cteno_0:91,((Etrid_2:36,Erob_2:36)_2:21,(Caust_2:55,(Cjap_1:45,Ccalc_1:45)_1:10)_1:2)_1:34)_1:9,(Hlab_1:87,(Emex_1:81,((Mqua_1:68,(Bimp_1:13,Bter_1:13)_1:55)_1:10,(Amel_1:22,Aflo_1:22)_1:56)_1:3)_1:6)_1:13)_1:7)_1	1	-	-	-	-	-	-	-	-	-	-	-	-	-	-	-	-	-
OG5_127615	1	1	2	1	1	1	1	1	1	1	0	1	1	1	1	1	1	1	1	1	1	1	1	1	1	1	1	1	1	1	((Dnov_1:85,Lalb_1:85)_1:30,(Mrot_1:107,((Cteno_0:91,((Etrid_2:36,Erob_1:36)_1:21,(Caust_1:55,(Cjap_1:45,Ccalc_1:45)_1:10)_1:2)_1:34)_1:9,(Hlab_1:87,(Emex_1:81,((Mqua_1:68,(Bimp_1:13,Bter_1:13)_1:55)_1:10,(Amel_1:22,Aflo_1:22)_1:56)_1:3)_1:6)_1:13)_1:7)_1	1	-	-	-	-	-	-	-	-	-	-	-	-	-	-	-	-	-
OG5_127616	1	0	3	1	1	1	1	0	1	1	0	1	2	1	1	1	1	1	1	1	0	0	0	1	1	1	1	1	1	1	((Dnov_1:85,Lalb_0:85)_1:30,(Mrot_0:107,((Cteno_0:91,((Etrid_3:36,Erob_0:36)_1:21,(Caust_0:55,(Cjap_2:45,Ccalc_1:45)_1:10)_1:2)_1:34)_1:9,(Hlab_1:87,(Emex_0:81,((Mqua_1:68,(Bimp_1:13,Bter_1:13)_1:55)_1:10,(Amel_1:22,Aflo_1:22)_1:56)_1:3)_1:6)_1:13)_1:7)_1	0	0.670267	0.291918	0.572657	0.521089	0.287495	0.518526	0.258409	0.600669	0.00651113	0.155715	0.566305	0.506925	0.216039	0.556002	0.0669439	0.692604	0.52363
OG5_127617	1	1	1	1	1	1	1	1	1	1	0	1	1	1	1	1	1	1	1	1	1	1	1	1	1	1	1	1	1	1	((Dnov_1:85,Lalb_1:85)_1:30,(Mrot_1:107,((Cteno_0:91,((Etrid_1:36,Erob_1:36)_1:21,(Caust_1:55,(Cjap_1:45,Ccalc_1:45)_1:10)_1:2)_1:34)_1:9,(Hlab_1:87,(Emex_1:81,((Mqua_1:68,(Bimp_1:13,Bter_1:13)_1:55)_1:10,(Amel_1:22,Aflo_1:22)_1:56)_1:3)_1:6)_1:13)_1:7)_1	1	-	-	-	-	-	-	-	-	-	-	-	-	-	-	-	-	-
OG5_127618	3	2	2	2	2	2	2	2	2	2	2	2	2	2	2	2	2	2	2	2	2	2	2	2	2	2	2	2	2	2	((Dnov_2:85,Lalb_2:85)_2:30,(Mrot_2:107,((Cteno_2:91,((Etrid_2:36,Erob_2:36)_2:21,(Caust_2:55,(Cjap_2:45,Ccalc_2:45)_2:10)_2:2)_2:34)_2:9,(Hlab_2:87,(Emex_2:81,((Mqua_2:68,(Bimp_2:13,Bter_2:13)_2:55)_2:10,(Amel_2:22,Aflo_3:22)_2:56)_2:3)_2:6)_2:13)_2:7)_2	1	-	-	-	-	-	-	-	-	-	-	-	-	-	-	-	-	-
OG5_127619	1	0	2	1	1	1	1	1	1	1	2	1	2	2	1	1	2	2	1	2	1	1	3	2	1	1	1	1	1	1	((Dnov_1:85,Lalb_1:85)_1:30,(Mrot_1:107,((Cteno_2:91,((Etrid_2:36,Erob_0:36)_2:21,(Caust_3:55,(Cjap_2:45,Ccalc_2:45)_2:10)_2:2)_2:34)_1:9,(Hlab_1:87,(Emex_1:81,((Mqua_1:68,(Bimp_1:13,Bter_1:13)_1:55)_1:10,(Amel_1:22,Aflo_1:22)_1:56)_1:3)_1:6)_1:13)_1:7)_1	1	-	-	-	-	-	-	-	-	-	-	-	-	-	-	-	-	-
OG5_127620	1	0	4	1	1	1	1	1	1	2	1	1	1	1	1	1	1	1	1	1	1	1	2	1	1	1	1	1	1	1	((Dnov_1:85,Lalb_1:85)_1:30,(Mrot_1:107,((Cteno_1:91,((Etrid_4:36,Erob_0:36)_1:21,(Caust_2:55,(Cjap_1:45,Ccalc_1:45)_1:10)_1:2)_1:34)_1:9,(Hlab_1:87,(Emex_1:81,((Mqua_1:68,(Bimp_1:13,Bter_1:13)_1:55)_1:10,(Amel_2:22,Aflo_1:22)_1:56)_1:3)_1:6)_1:13)_1:7)_1	0	0.670267	0.703415	0.572657	0.521089	0.700146	0.518526	0.678844	0.600669	0.000747971	0.155715	0.566305	0.506925	0.0785936	0.556002	0.627121	0.692604	0.52363
OG5_127621	1	3	1	1	1	1	1	1	1	1	1	1	1	1	1	1	2	1	1	1	1	1	1	1	2	1	1	1	1	1	((Dnov_1:85,Lalb_1:85)_1:30,(Mrot_1:107,((Cteno_1:91,((Etrid_1:36,Erob_3:36)_1:21,(Caust_1:55,(Cjap_1:45,Ccalc_2:45)_1:10)_1:2)_1:34)_1:9,(Hlab_1:87,(Emex_1:81,((Mqua_1:68,(Bimp_2:13,Bter_1:13)_1:55)_1:10,(Amel_1:22,Aflo_1:22)_1:56)_1:3)_1:6)_1:13)_1:7)_1	1	-	-	-	-	-	-	-	-	-	-	-	-	-	-	-	-	-
OG5_127622	1	1	0	1	1	1	1	0	1	1	0	1	3	1	1	1	1	1	1	1	1	1	1	1	1	0	1	0	1	1	((Dnov_0:85,Lalb_0:85)_0:30,(Mrot_1:107,((Cteno_0:91,((Etrid_0:36,Erob_1:36)_1:21,(Caust_1:55,(Cjap_3:45,Ccalc_1:45)_1:10)_1:2)_1:34)_1:9,(Hlab_1:87,(Emex_1:81,((Mqua_1:68,(Bimp_1:13,Bter_1:13)_1:55)_1:10,(Amel_1:22,Aflo_1:22)_1:56)_1:3)_1:6)_1:13)_1:7)_1	1	-	-	-	-	-	-	-	-	-	-	-	-	-	-	-	-	-
OG5_127623	1	1	2	1	1	1	1	1	1	1	1	1	1	1	1	1	1	1	1	1	1	1	2	1	1	1	1	0	1	1	((Dnov_0:85,Lalb_1:85)_1:30,(Mrot_1:107,((Cteno_1:91,((Etrid_2:36,Erob_1:36)_1:21,(Caust_2:55,(Cjap_1:45,Ccalc_1:45)_1:10)_1:2)_1:34)_1:9,(Hlab_1:87,(Emex_1:81,((Mqua_1:68,(Bimp_1:13,Bter_1:13)_1:55)_1:10,(Amel_1:22,Aflo_1:22)_1:56)_1:3)_1:6)_1:13)_1:7)_1	1	-	-	-	-	-	-	-	-	-	-	-	-	-	-	-	-	-
OG5_127624	1	1	2	1	1	1	1	1	1	1	0	1	0	1	1	1	4	1	1	1	1	1	1	1	1	1	1	1	1	1	((Dnov_1:85,Lalb_1:85)_1:30,(Mrot_1:107,((Cteno_0:91,((Etrid_2:36,Erob_1:36)_1:21,(Caust_1:55,(Cjap_0:45,Ccalc_4:45)_1:10)_1:2)_1:34)_1:9,(Hlab_1:87,(Emex_1:81,((Mqua_1:68,(Bimp_1:13,Bter_1:13)_1:55)_1:10,(Amel_1:22,Aflo_1:22)_1:56)_1:3)_1:6)_1:13)_1:7)_1	1	-	-	-	-	-	-	-	-	-	-	-	-	-	-	-	-	-
OG5_127625	0	4	4	1	1	0	1	0	0	5	2	1	2	2	0	0	3	2	1	2	0	0	2	3	0	0	0	0	1	1	((Dnov_0:85,Lalb_0:85)_0:30,(Mrot_0:107,((Cteno_2:91,((Etrid_4:36,Erob_4:36)_3:21,(Caust_2:55,(Cjap_2:45,Ccalc_3:45)_2:10)_2:2)_2:34)_1:9,(Hlab_0:87,(Emex_0:81,((Mqua_0:68,(Bimp_0:13,Bter_0:13)_0:55)_0:10,(Amel_5:22,Aflo_0:22)_1:56)_1:3)_1:6)_1:13)_1:7)_1	0	0.5	0.5	0.10756	0.521089	0.287495	0.518526	0.095364	0.0525594	0.167963	0.164221	0.0684018	0.513707	0.734391	0.602779	0.708042	0.211429	0.52363
OG5_127626	1	2	2	1	1	1	1	1	1	1	1	1	1	1	1	1	1	1	1	1	1	1	1	2	1	1	1	1	1	1	((Dnov_1:85,Lalb_1:85)_1:30,(Mrot_1:107,((Cteno_1:91,((Etrid_2:36,Erob_2:36)_2:21,(Caust_1:55,(Cjap_1:45,Ccalc_1:45)_1:10)_1:2)_1:34)_1:9,(Hlab_1:87,(Emex_1:81,((Mqua_1:68,(Bimp_1:13,Bter_1:13)_1:55)_1:10,(Amel_1:22,Aflo_1:22)_1:56)_1:3)_1:6)_1:13)_1:7)_1	1	-	-	-	-	-	-	-	-	-	-	-	-	-	-	-	-	-
OG5_127627	1	0	1	1	1	1	1	1	1	1	0	1	1	1	1	1	1	1	1	1	1	1	0	1	2	1	1	1	1	1	((Dnov_1:85,Lalb_1:85)_1:30,(Mrot_1:107,((Cteno_0:91,((Etrid_1:36,Erob_0:36)_1:21,(Caust_0:55,(Cjap_1:45,Ccalc_1:45)_1:10)_1:2)_1:34)_1:9,(Hlab_1:87,(Emex_1:81,((Mqua_1:68,(Bimp_2:13,Bter_1:13)_1:55)_1:10,(Amel_1:22,Aflo_1:22)_1:56)_1:3)_1:6)_1:13)_1:7)_1	1	-	-	-	-	-	-	-	-	-	-	-	-	-	-	-	-	-
OG5_127628	3	1	2	3	3	3	3	3	2	3	2	3	0	2	4	2	4	2	3	2	4	2	2	2	2	3	3	3	3	3	((Dnov_3:85,Lalb_3:85)_3:30,(Mrot_4:107,((Cteno_2:91,((Etrid_2:36,Erob_1:36)_2:21,(Caust_2:55,(Cjap_0:45,Ccalc_4:45)_2:10)_2:2)_2:34)_3:9,(Hlab_4:87,(Emex_2:81,((Mqua_3:68,(Bimp_2:13,Bter_2:13)_2:55)_3:10,(Amel_3:22,Aflo_3:22)_3:56)_3:3)_3:6)_3:13)_3:7)_3	1	-	-	-	-	-	-	-	-	-	-	-	-	-	-	-	-	-
OG5_127629	1	1	1	1	1	1	1	1	1	1	0	1	1	1	2	1	1	1	1	1	1	1	1	1	1	1	1	1	1	1	((Dnov_1:85,Lalb_1:85)_1:30,(Mrot_1:107,((Cteno_0:91,((Etrid_1:36,Erob_1:36)_1:21,(Caust_1:55,(Cjap_1:45,Ccalc_1:45)_1:10)_1:2)_1:34)_1:9,(Hlab_2:87,(Emex_1:81,((Mqua_1:68,(Bimp_1:13,Bter_1:13)_1:55)_1:10,(Amel_1:22,Aflo_1:22)_1:56)_1:3)_1:6)_1:13)_1:7)_1	1	-	-	-	-	-	-	-	-	-	-	-	-	-	-	-	-	-
OG5_127630	1	1	1	1	1	1	1	1	1	1	1	1	2	1	1	1	1	1	1	1	1	1	1	1	1	1	1	1	1	1	((Dnov_1:85,Lalb_1:85)_1:30,(Mrot_1:107,((Cteno_1:91,((Etrid_1:36,Erob_1:36)_1:21,(Caust_1:55,(Cjap_2:45,Ccalc_1:45)_1:10)_1:2)_1:34)_1:9,(Hlab_1:87,(Emex_1:81,((Mqua_1:68,(Bimp_1:13,Bter_1:13)_1:55)_1:10,(Amel_1:22,Aflo_1:22)_1:56)_1:3)_1:6)_1:13)_1:7)_1	1	-	-	-	-	-	-	-	-	-	-	-	-	-	-	-	-	-
OG5_127631	1	2	1	1	1	1	1	1	1	1	0	1	1	1	1	1	1	1	1	1	1	1	1	1	1	1	1	1	1	1	((Dnov_1:85,Lalb_1:85)_1:30,(Mrot_1:107,((Cteno_0:91,((Etrid_1:36,Erob_2:36)_1:21,(Caust_1:55,(Cjap_1:45,Ccalc_1:45)_1:10)_1:2)_1:34)_1:9,(Hlab_1:87,(Emex_1:81,((Mqua_1:68,(Bimp_1:13,Bter_1:13)_1:55)_1:10,(Amel_1:22,Aflo_1:22)_1:56)_1:3)_1:6)_1:13)_1:7)_1	1	-	-	-	-	-	-	-	-	-	-	-	-	-	-	-	-	-
OG5_127632	1	1	2	1	1	1	1	1	1	1	3	1	1	1	2	1	1	1	1	1	1	1	1	1	1	1	2	2	1	1	((Dnov_2:85,Lalb_1:85)_1:30,(Mrot_1:107,((Cteno_3:91,((Etrid_2:36,Erob_1:36)_1:21,(Caust_1:55,(Cjap_1:45,Ccalc_1:45)_1:10)_1:2)_1:34)_1:9,(Hlab_2:87,(Emex_1:81,((Mqua_2:68,(Bimp_1:13,Bter_1:13)_1:55)_1:10,(Amel_1:22,Aflo_1:22)_1:56)_1:3)_1:6)_1:13)_1:7)_1	1	-	-	-	-	-	-	-	-	-	-	-	-	-	-	-	-	-
OG5_127633	1	1	3	1	1	1	1	1	1	1	1	1	1	1	1	1	1	1	1	1	1	1	1	1	2	1	1	1	1	1	((Dnov_1:85,Lalb_1:85)_1:30,(Mrot_1:107,((Cteno_1:91,((Etrid_3:36,Erob_1:36)_1:21,(Caust_1:55,(Cjap_1:45,Ccalc_1:45)_1:10)_1:2)_1:34)_1:9,(Hlab_1:87,(Emex_1:81,((Mqua_1:68,(Bimp_2:13,Bter_1:13)_1:55)_1:10,(Amel_1:22,Aflo_1:22)_1:56)_1:3)_1:6)_1:13)_1:7)_1	1	-	-	-	-	-	-	-	-	-	-	-	-	-	-	-	-	-
OG5_127634	1	1	0	1	1	1	1	1	1	1	0	1	0	1	1	1	1	1	1	1	1	1	0	1	1	1	1	1	1	1	((Dnov_1:85,Lalb_1:85)_1:30,(Mrot_1:107,((Cteno_0:91,((Etrid_0:36,Erob_1:36)_1:21,(Caust_0:55,(Cjap_0:45,Ccalc_1:45)_1:10)_1:2)_1:34)_1:9,(Hlab_1:87,(Emex_1:81,((Mqua_1:68,(Bimp_1:13,Bter_1:13)_1:55)_1:10,(Amel_1:22,Aflo_1:22)_1:56)_1:3)_1:6)_1:13)_1:7)_1	1	-	-	-	-	-	-	-	-	-	-	-	-	-	-	-	-	-
OG5_127635	5	5	7	5	5	5	5	5	6	5	2	5	2	5	5	10	7	5	5	5	5	4	7	5	5	5	6	5	5	5	((Dnov_5:85,Lalb_5:85)_5:30,(Mrot_5:107,((Cteno_2:91,((Etrid_7:36,Erob_5:36)_5:21,(Caust_7:55,(Cjap_2:45,Ccalc_7:45)_5:10)_5:2)_5:34)_5:9,(Hlab_5:87,(Emex_4:81,((Mqua_6:68,(Bimp_5:13,Bter_10:13)_6:55)_5:10,(Amel_5:22,Aflo_5:22)_5:56)_5:3)_5:6)_5:13)_5:7)_	0	0.859725	0.879377	0.74093	0.593086	0.87767	0.583006	0.0444903	0.789561	0.0644792	0.796968	0.727381	0.533224	0.109293	0.703017	0.0165687	0.166182	0.602779
OG5_127637	1	1	4	1	1	1	1	1	1	1	1	1	0	1	1	1	4	1	1	1	1	1	0	1	1	1	1	1	1	1	((Dnov_1:85,Lalb_1:85)_1:30,(Mrot_1:107,((Cteno_1:91,((Etrid_4:36,Erob_1:36)_1:21,(Caust_0:55,(Cjap_0:45,Ccalc_4:45)_1:10)_1:2)_1:34)_1:9,(Hlab_1:87,(Emex_1:81,((Mqua_1:68,(Bimp_1:13,Bter_1:13)_1:55)_1:10,(Amel_1:22,Aflo_1:22)_1:56)_1:3)_1:6)_1:13)_1:7)_1	0	0.670267	0.703415	0.572657	0.521089	0.700146	0.518526	0.678844	0.600669	0.000747971	0.605908	0.566305	0.506925	0.216039	0.556002	0.186028	0.00479815	0.52363
OG5_127638	1	1	4	1	1	1	1	1	1	1	0	1	1	1	1	1	1	1	1	1	1	1	1	1	1	1	1	1	1	1	((Dnov_1:85,Lalb_1:85)_1:30,(Mrot_1:107,((Cteno_0:91,((Etrid_4:36,Erob_1:36)_1:21,(Caust_1:55,(Cjap_1:45,Ccalc_1:45)_1:10)_1:2)_1:34)_1:9,(Hlab_1:87,(Emex_1:81,((Mqua_1:68,(Bimp_1:13,Bter_1:13)_1:55)_1:10,(Amel_1:22,Aflo_1:22)_1:56)_1:3)_1:6)_1:13)_1:7)_1	1	-	-	-	-	-	-	-	-	-	-	-	-	-	-	-	-	-
OG5_127639	1	1	2	1	1	1	1	1	1	1	1	1	1	1	1	1	2	1	1	1	1	1	1	1	1	1	1	1	1	1	((Dnov_1:85,Lalb_1:85)_1:30,(Mrot_1:107,((Cteno_1:91,((Etrid_2:36,Erob_1:36)_1:21,(Caust_1:55,(Cjap_1:45,Ccalc_2:45)_1:10)_1:2)_1:34)_1:9,(Hlab_1:87,(Emex_1:81,((Mqua_1:68,(Bimp_1:13,Bter_1:13)_1:55)_1:10,(Amel_1:22,Aflo_1:22)_1:56)_1:3)_1:6)_1:13)_1:7)_1	1	-	-	-	-	-	-	-	-	-	-	-	-	-	-	-	-	-
OG5_127640	1	0	1	1	1	1	1	1	1	1	0	1	2	1	1	1	1	1	1	1	1	1	1	1	1	1	1	1	1	1	((Dnov_1:85,Lalb_1:85)_1:30,(Mrot_1:107,((Cteno_0:91,((Etrid_1:36,Erob_0:36)_1:21,(Caust_1:55,(Cjap_2:45,Ccalc_1:45)_1:10)_1:2)_1:34)_1:9,(Hlab_1:87,(Emex_1:81,((Mqua_1:68,(Bimp_1:13,Bter_1:13)_1:55)_1:10,(Amel_1:22,Aflo_1:22)_1:56)_1:3)_1:6)_1:13)_1:7)_1	1	-	-	-	-	-	-	-	-	-	-	-	-	-	-	-	-	-
OG5_127641	1	1	2	1	1	1	1	1	1	1	0	1	1	1	1	1	2	1	1	1	1	1	1	1	1	1	1	1	1	1	((Dnov_1:85,Lalb_1:85)_1:30,(Mrot_1:107,((Cteno_0:91,((Etrid_2:36,Erob_1:36)_1:21,(Caust_1:55,(Cjap_1:45,Ccalc_2:45)_1:10)_1:2)_1:34)_1:9,(Hlab_1:87,(Emex_1:81,((Mqua_1:68,(Bimp_1:13,Bter_1:13)_1:55)_1:10,(Amel_1:22,Aflo_1:22)_1:56)_1:3)_1:6)_1:13)_1:7)_1	1	-	-	-	-	-	-	-	-	-	-	-	-	-	-	-	-	-
OG5_127642	1	2	2	2	2	2	2	2	2	2	2	2	1	2	2	2	1	2	2	2	1	2	2	2	2	2	2	2	2	2	((Dnov_2:85,Lalb_2:85)_2:30,(Mrot_1:107,((Cteno_2:91,((Etrid_2:36,Erob_2:36)_2:21,(Caust_2:55,(Cjap_1:45,Ccalc_1:45)_1:10)_2:2)_2:34)_2:9,(Hlab_2:87,(Emex_2:81,((Mqua_2:68,(Bimp_2:13,Bter_2:13)_2:55)_2:10,(Amel_2:22,Aflo_1:22)_2:56)_2:3)_2:6)_2:13)_2:7)_2	1	-	-	-	-	-	-	-	-	-	-	-	-	-	-	-	-	-
OG5_127643	1	1	1	1	1	1	1	1	1	1	0	1	3	1	1	1	1	1	1	1	1	1	1	1	1	1	1	1	1	1	((Dnov_1:85,Lalb_1:85)_1:30,(Mrot_1:107,((Cteno_0:91,((Etrid_1:36,Erob_1:36)_1:21,(Caust_1:55,(Cjap_3:45,Ccalc_1:45)_1:10)_1:2)_1:34)_1:9,(Hlab_1:87,(Emex_1:81,((Mqua_1:68,(Bimp_1:13,Bter_1:13)_1:55)_1:10,(Amel_1:22,Aflo_1:22)_1:56)_1:3)_1:6)_1:13)_1:7)_1	1	-	-	-	-	-	-	-	-	-	-	-	-	-	-	-	-	-
OG5_127644	3	4	4	3	3	3	3	3	3	3	2	3	6	4	3	3	3	4	3	4	3	3	3	4	3	3	3	3	3	3	((Dnov_3:85,Lalb_3:85)_3:30,(Mrot_3:107,((Cteno_2:91,((Etrid_4:36,Erob_4:36)_4:21,(Caust_3:55,(Cjap_6:45,Ccalc_3:45)_4:10)_4:2)_4:34)_3:9,(Hlab_3:87,(Emex_3:81,((Mqua_3:68,(Bimp_3:13,Bter_3:13)_3:55)_3:10,(Amel_3:22,Aflo_3:22)_3:56)_3:3)_3:6)_3:13)_3:7)_3	1	-	-	-	-	-	-	-	-	-	-	-	-	-	-	-	-	-
OG5_127645	1	1	0	1	1	1	1	1	0	1	0	1	1	1	1	0	1	1	1	1	1	1	0	1	0	1	1	0	1	1	((Dnov_0:85,Lalb_1:85)_1:30,(Mrot_1:107,((Cteno_0:91,((Etrid_0:36,Erob_1:36)_1:21,(Caust_0:55,(Cjap_1:45,Ccalc_1:45)_1:10)_1:2)_1:34)_1:9,(Hlab_1:87,(Emex_1:81,((Mqua_1:68,(Bimp_0:13,Bter_0:13)_0:55)_1:10,(Amel_1:22,Aflo_1:22)_1:56)_1:3)_1:6)_1:13)_1:7)_1	1	-	-	-	-	-	-	-	-	-	-	-	-	-	-	-	-	-
OG5_127646	1	1	2	1	1	1	1	1	1	2	1	1	2	1	1	1	1	1	1	1	1	1	1	1	1	1	1	1	1	1	((Dnov_1:85,Lalb_1:85)_1:30,(Mrot_1:107,((Cteno_1:91,((Etrid_2:36,Erob_1:36)_1:21,(Caust_1:55,(Cjap_2:45,Ccalc_1:45)_1:10)_1:2)_1:34)_1:9,(Hlab_1:87,(Emex_1:81,((Mqua_1:68,(Bimp_1:13,Bter_1:13)_1:55)_1:10,(Amel_2:22,Aflo_1:22)_1:56)_1:3)_1:6)_1:13)_1:7)_1	1	-	-	-	-	-	-	-	-	-	-	-	-	-	-	-	-	-
OG5_127647	2	1	1	2	2	2	2	4	2	9	1	2	1	1	2	1	4	1	2	1	1	1	1	1	2	2	1	2	3	2	((Dnov_2:85,Lalb_4:85)_2:30,(Mrot_1:107,((Cteno_1:91,((Etrid_1:36,Erob_1:36)_1:21,(Caust_1:55,(Cjap_1:45,Ccalc_4:45)_1:10)_1:2)_1:34)_2:9,(Hlab_2:87,(Emex_1:81,((Mqua_1:68,(Bimp_2:13,Bter_1:13)_2:55)_2:10,(Amel_9:22,Aflo_2:22)_3:56)_2:3)_2:6)_2:13)_2:7)_2	0	0.759262	0.107177	0.629883	0.540852	0.44402	0.536029	0.409254	0.259167	0.608277	0.605908	0.566305	0.506925	0.648367	0.556002	0.627121	0.00479815	0.545599
OG5_127648	1	1	3	1	1	1	1	1	1	1	1	1	1	1	1	1	1	1	1	1	1	1	1	1	1	1	1	1	1	1	((Dnov_1:85,Lalb_1:85)_1:30,(Mrot_1:107,((Cteno_1:91,((Etrid_3:36,Erob_1:36)_1:21,(Caust_1:55,(Cjap_1:45,Ccalc_1:45)_1:10)_1:2)_1:34)_1:9,(Hlab_1:87,(Emex_1:81,((Mqua_1:68,(Bimp_1:13,Bter_1:13)_1:55)_1:10,(Amel_1:22,Aflo_1:22)_1:56)_1:3)_1:6)_1:13)_1:7)_1	1	-	-	-	-	-	-	-	-	-	-	-	-	-	-	-	-	-
OG5_127649	1	1	2	1	1	1	1	1	1	2	0	1	3	1	1	1	0	1	1	1	1	0	1	1	1	1	1	1	1	1	((Dnov_1:85,Lalb_1:85)_1:30,(Mrot_1:107,((Cteno_0:91,((Etrid_2:36,Erob_1:36)_1:21,(Caust_1:55,(Cjap_3:45,Ccalc_0:45)_1:10)_1:2)_1:34)_1:9,(Hlab_1:87,(Emex_0:81,((Mqua_1:68,(Bimp_1:13,Bter_1:13)_1:55)_1:10,(Amel_2:22,Aflo_1:22)_1:56)_1:3)_1:6)_1:13)_1:7)_1	0	0.670267	0.703415	0.572657	0.521089	0.700146	0.518526	0.258409	0.600669	0.0566798	0.605908	0.566305	0.506925	0.648367	0.556002	0.00913297	0.277251	0.52363
OG5_127650	1	2	2	1	1	1	1	1	1	1	1	1	1	2	1	1	8	2	1	2	1	0	1	2	1	1	1	1	1	1	((Dnov_1:85,Lalb_1:85)_1:30,(Mrot_1:107,((Cteno_1:91,((Etrid_2:36,Erob_2:36)_2:21,(Caust_1:55,(Cjap_1:45,Ccalc_8:45)_2:10)_2:2)_2:34)_1:9,(Hlab_1:87,(Emex_0:81,((Mqua_1:68,(Bimp_1:13,Bter_1:13)_1:55)_1:10,(Amel_1:22,Aflo_1:22)_1:56)_1:3)_1:6)_1:13)_1:7)_1	0	0.670267	0.703415	0.572657	0.521089	0.700146	0.518526	0.678844	0.0525594	0.682768	0.679461	0.619727	0.513707	0.355282	0.602779	0.314343	0.000225796	0.52363
OG5_127651	2	3	4	2	2	2	2	2	2	2	1	2	2	2	2	2	2	2	2	2	2	0	3	3	1	2	2	2	2	2	((Dnov_2:85,Lalb_2:85)_2:30,(Mrot_2:107,((Cteno_1:91,((Etrid_4:36,Erob_3:36)_3:21,(Caust_3:55,(Cjap_2:45,Ccalc_2:45)_2:10)_2:2)_2:34)_2:9,(Hlab_2:87,(Emex_0:81,((Mqua_2:68,(Bimp_1:13,Bter_2:13)_2:55)_2:10,(Amel_2:22,Aflo_2:22)_2:56)_2:3)_2:6)_2:13)_2:7)_2	1	-	-	-	-	-	-	-	-	-	-	-	-	-	-	-	-	-
OG5_127652	1	1	1	1	1	1	1	1	1	1	1	1	0	1	1	1	1	1	1	1	1	1	1	1	1	1	1	1	1	1	((Dnov_1:85,Lalb_1:85)_1:30,(Mrot_1:107,((Cteno_1:91,((Etrid_1:36,Erob_1:36)_1:21,(Caust_1:55,(Cjap_0:45,Ccalc_1:45)_1:10)_1:2)_1:34)_1:9,(Hlab_1:87,(Emex_1:81,((Mqua_1:68,(Bimp_1:13,Bter_1:13)_1:55)_1:10,(Amel_1:22,Aflo_1:22)_1:56)_1:3)_1:6)_1:13)_1:7)_1	1	-	-	-	-	-	-	-	-	-	-	-	-	-	-	-	-	-
OG5_127653	1	2	0	1	1	1	1	1	1	1	0	1	0	1	1	1	1	1	1	1	1	1	0	1	1	1	1	1	1	1	((Dnov_1:85,Lalb_1:85)_1:30,(Mrot_1:107,((Cteno_0:91,((Etrid_0:36,Erob_2:36)_1:21,(Caust_0:55,(Cjap_0:45,Ccalc_1:45)_1:10)_1:2)_1:34)_1:9,(Hlab_1:87,(Emex_1:81,((Mqua_1:68,(Bimp_1:13,Bter_1:13)_1:55)_1:10,(Amel_1:22,Aflo_1:22)_1:56)_1:3)_1:6)_1:13)_1:7)_1	1	-	-	-	-	-	-	-	-	-	-	-	-	-	-	-	-	-
OG5_127654	1	0	1	1	1	1	1	1	1	1	0	1	1	1	1	1	1	1	1	1	1	1	0	1	1	1	1	1	1	1	((Dnov_1:85,Lalb_1:85)_1:30,(Mrot_1:107,((Cteno_0:91,((Etrid_1:36,Erob_0:36)_1:21,(Caust_0:55,(Cjap_1:45,Ccalc_1:45)_1:10)_1:2)_1:34)_1:9,(Hlab_1:87,(Emex_1:81,((Mqua_1:68,(Bimp_1:13,Bter_1:13)_1:55)_1:10,(Amel_1:22,Aflo_1:22)_1:56)_1:3)_1:6)_1:13)_1:7)_1	1	-	-	-	-	-	-	-	-	-	-	-	-	-	-	-	-	-
OG5_127656	0	0	0	1	1	1	0	0	1	0	0	0	0	0	0	0	0	0	1	0	0	0	0	0	1	0	0	0	0	1	((Dnov_0:85,Lalb_0:85)_0:30,(Mrot_0:107,((Cteno_0:91,((Etrid_0:36,Erob_0:36)_0:21,(Caust_0:55,(Cjap_0:45,Ccalc_0:45)_0:10)_0:2)_0:34)_0:9,(Hlab_0:87,(Emex_0:81,((Mqua_0:68,(Bimp_1:13,Bter_0:13)_1:55)_1:10,(Amel_0:22,Aflo_0:22)_0:56)_1:3)_1:6)_1:13)_1:7)_1	0	0.5	0.5	0.10756	0.521089	0.287495	0.518526	0.5	0.5	0.5	0.5	0.5	0.5	0.5	0.5	0.5	0.5	0.0353027
OG5_127659	1	2	2	1	1	1	1	1	1	2	1	1	2	1	1	1	1	1	1	1	2	1	1	2	1	1	1	1	1	1	((Dnov_1:85,Lalb_1:85)_1:30,(Mrot_2:107,((Cteno_1:91,((Etrid_2:36,Erob_2:36)_2:21,(Caust_1:55,(Cjap_2:45,Ccalc_1:45)_1:10)_1:2)_1:34)_1:9,(Hlab_1:87,(Emex_1:81,((Mqua_1:68,(Bimp_1:13,Bter_1:13)_1:55)_1:10,(Amel_2:22,Aflo_1:22)_1:56)_1:3)_1:6)_1:13)_1:7)_1	1	-	-	-	-	-	-	-	-	-	-	-	-	-	-	-	-	-
OG5_127660	0	0	0	1	1	1	0	0	0	0	0	0	0	0	0	0	0	0	1	0	2	0	0	0	0	0	1	0	0	1	((Dnov_0:85,Lalb_0:85)_0:30,(Mrot_2:107,((Cteno_0:91,((Etrid_0:36,Erob_0:36)_0:21,(Caust_0:55,(Cjap_0:45,Ccalc_0:45)_0:10)_0:2)_0:34)_0:9,(Hlab_0:87,(Emex_0:81,((Mqua_1:68,(Bimp_0:13,Bter_0:13)_0:55)_1:10,(Amel_0:22,Aflo_0:22)_0:56)_1:3)_1:6)_1:13)_1:7)_1	1	-	-	-	-	-	-	-	-	-	-	-	-	-	-	-	-	-
OG5_127661	1	1	1	1	1	1	1	1	1	2	1	1	1	1	1	1	6	1	1	1	1	1	1	1	1	1	1	1	1	1	((Dnov_1:85,Lalb_1:85)_1:30,(Mrot_1:107,((Cteno_1:91,((Etrid_1:36,Erob_1:36)_1:21,(Caust_1:55,(Cjap_1:45,Ccalc_6:45)_1:10)_1:2)_1:34)_1:9,(Hlab_1:87,(Emex_1:81,((Mqua_1:68,(Bimp_1:13,Bter_1:13)_1:55)_1:10,(Amel_2:22,Aflo_1:22)_1:56)_1:3)_1:6)_1:13)_1:7)_1	1	-	-	-	-	-	-	-	-	-	-	-	-	-	-	-	-	-
OG5_127662	1	2	2	1	1	1	1	1	1	1	1	1	1	1	1	1	2	1	1	1	1	1	1	2	2	1	1	1	1	1	((Dnov_1:85,Lalb_1:85)_1:30,(Mrot_1:107,((Cteno_1:91,((Etrid_2:36,Erob_2:36)_2:21,(Caust_1:55,(Cjap_1:45,Ccalc_2:45)_1:10)_1:2)_1:34)_1:9,(Hlab_1:87,(Emex_1:81,((Mqua_1:68,(Bimp_2:13,Bter_1:13)_1:55)_1:10,(Amel_1:22,Aflo_1:22)_1:56)_1:3)_1:6)_1:13)_1:7)_1	1	-	-	-	-	-	-	-	-	-	-	-	-	-	-	-	-	-
OG5_127663	1	3	2	1	1	1	1	1	1	1	1	1	1	1	1	1	2	1	1	1	1	1	1	2	1	1	1	1	1	1	((Dnov_1:85,Lalb_1:85)_1:30,(Mrot_1:107,((Cteno_1:91,((Etrid_2:36,Erob_3:36)_2:21,(Caust_1:55,(Cjap_1:45,Ccalc_2:45)_1:10)_1:2)_1:34)_1:9,(Hlab_1:87,(Emex_1:81,((Mqua_1:68,(Bimp_1:13,Bter_1:13)_1:55)_1:10,(Amel_1:22,Aflo_1:22)_1:56)_1:3)_1:6)_1:13)_1:7)_1	1	-	-	-	-	-	-	-	-	-	-	-	-	-	-	-	-	-
OG5_127664	1	3	4	1	1	1	1	1	1	1	1	1	1	1	1	1	1	1	1	1	1	1	2	3	1	1	1	1	1	1	((Dnov_1:85,Lalb_1:85)_1:30,(Mrot_1:107,((Cteno_1:91,((Etrid_4:36,Erob_3:36)_3:21,(Caust_2:55,(Cjap_1:45,Ccalc_1:45)_1:10)_2:2)_2:34)_1:9,(Hlab_1:87,(Emex_1:81,((Mqua_1:68,(Bimp_1:13,Bter_1:13)_1:55)_1:10,(Amel_1:22,Aflo_1:22)_1:56)_1:3)_1:6)_1:13)_1:7)_1	1	-	-	-	-	-	-	-	-	-	-	-	-	-	-	-	-	-
OG5_127665	1	2	4	1	1	1	1	1	2	1	1	1	1	1	1	2	1	1	1	1	1	1	1	2	2	1	1	1	1	1	((Dnov_1:85,Lalb_1:85)_1:30,(Mrot_1:107,((Cteno_1:91,((Etrid_4:36,Erob_2:36)_2:21,(Caust_1:55,(Cjap_1:45,Ccalc_1:45)_1:10)_1:2)_1:34)_1:9,(Hlab_1:87,(Emex_1:81,((Mqua_1:68,(Bimp_2:13,Bter_2:13)_2:55)_1:10,(Amel_1:22,Aflo_1:22)_1:56)_1:3)_1:6)_1:13)_1:7)_1	1	-	-	-	-	-	-	-	-	-	-	-	-	-	-	-	-	-
[truncated: 9,370 more rows]
[truncated: 13 more columns]

## Sheet: Data S5 (Exp|Cons by Lineage)
Data S5. Significant gene family expansions and contractions by lineage. Orthogroups are listed for each lineage test, along with associated species-specific genes, protein family IDs, context (expansion/contraction), gene family domain and annotation.
[truncated: 3,204 more rows]
[truncated: 54 more columns]

[truncated: 40 more sheets: Data S6 (Exp|Cons by ingroup), Data S7 (Exps by Sociality), Data S8 (C.australensis), Data S9 (C.japonica), Data S10 (E.robusta), Data S11 (E.tridentata), Data S12 (GOTerms_Mergers), Data S13 (BLAST_Framework), Data S14 (CausDEGMergers), Data S15 (CjapDEGMergers), Data S16 (ErobDEGMergers), Data S17 (EtridDEGMergers), Data S18 (Phylostrata), Data S19 (DEGPhylostata), Data S20 (PAML_OG_Contents), Data S21 (PAML_OG_Core), Data S22 (PAML Test Models), Data S23 (Apidae vs. Rest), Data S24 (Halictidae vs. Rest), Data S25 (Mega. vs. Rest) …]
